# Supplementary material for: Wide-Ranging Effects on the Brain Proteome in a Transgenic Mouse Model of Alzheimer’s Disease Following Treatment with a Brain-Targeting Somatostatin Peptide
Source: ACS Chem Neurosci. 2021 Jun 25;12(13):2529–41. doi: 10.1021/acschemneuro.1c00303 (PMC8291608; doi:10.1021/acschemneuro.1c00303)
Supplement: Supplementary file 2 — cn1c00303_si_002.xlsx [file cn1c00303_si_002.xlsx]

## Sheet: limmaprot
	Rest of cerebrum							Cerebellum							Hippocampal area							DiffRvH							DiffCvH							DiffRvC
	logFC	AveExpr	t	P.Value	adj.P.Val	B	signifiance	logFC.1	AveExpr.1	t.1	P.Value.1	adj.P.Val.1	B.1	signifiance.1	logFC.2	AveExpr.2	t.2	P.Value.2	adj.P.Val.2	B.2	signifiance.2	logFC.3	AveExpr.3	t.3	P.Value.3	adj.P.Val.3	B.3	signifiance.3	logFC.4	AveExpr.4	t.4	P.Value.4	adj.P.Val.4	B.4	signifiance.4	logFC.5	AveExpr.5	t.5	P.Value.5	adj.P.Val.5	B.5	signifiance.5
TBB2A_MOUSE	0.0598802	18.0608	0.674349	0.504083	0.999597	-4.68141	Not Significant	-0.00884468	18.0608	-0.0996056	0.92117	0.998589	-4.73793	Not Significant	-0.035061	18.0608	-0.394844	0.695117	0.572592	-6.13142	Not Significant	0.0949412	18.0608	0.795642	0.431075	0.3992	-5.60988	Not Significant	0.0262163	18.0608	0.219702	0.827253	0.654539	-5.98724	Not Significant	0.0687249	18.0608	0.575939	0.567978	0.999769	-4.65362	Not Significant
TBB4B_MOUSE	0.0358044	17.7389	0.207748	0.836511	0.999597	-4.73367	Not Significant	0.247985	17.7389	1.43889	0.158191	0.998589	-4.48519	Not Significant	-0.0747429	17.7389	-0.433681	0.666919	0.56219	-6.11564	Not Significant	0.110547	17.7389	0.477321	0.635808	0.454493	-5.8004	Not Significant	0.322728	17.7389	1.39347	0.171397	0.348956	-5.09737	Not Significant	-0.212181	17.7389	-0.916154	0.365238	0.999769	-4.61409	Not Significant
TBB4A_MOUSE	0.0191996	17.6943	0.0868029	0.931274	0.999597	-4.73824	Not Significant	0.16616	17.6943	0.751221	0.457046	0.998589	-4.66765	Not Significant	-0.226918	17.6943	-1.02591	0.311277	0.391064	-5.69685	Not Significant	0.246118	17.6943	0.82803	0.412711	0.393454	-5.5853	Not Significant	0.393078	17.6943	1.32246	0.193748	0.364647	-5.18599	Not Significant	-0.14696	17.6943	-0.494428	0.623788	0.999769	-4.66051	Not Significant
TBB2B_MOUSE	0.202834	15.9117	1.32303	0.193559	0.999597	-4.52296	Not Significant	0.0461592	15.9117	0.301084	0.764956	0.998589	-4.72759	Not Significant	-0.0841618	15.9117	-0.548966	0.58617	0.526079	-6.06021	Not Significant	0.286995	15.9117	1.39305	0.171525	0.291839	-5.0091	Not Significant	0.130321	15.9117	0.632566	0.530723	0.551285	-5.81845	Not Significant	0.156674	15.9117	0.760483	0.451557	0.999769	-4.6343	Not Significant
TBB5_MOUSE	0.0340086	17.662	0.252824	0.801737	0.999597	-4.73101	Not Significant	0.151342	17.662	1.1251	0.26745	0.998589	-4.58117	Not Significant	-0.00933335	17.662	-0.0693853	0.945039	0.653021	-6.20567	Not Significant	0.0433419	17.662	0.239772	0.811767	0.500556	-5.88113	Not Significant	0.160676	17.662	0.888877	0.37954	0.483236	-5.63325	Not Significant	-0.117334	17.662	-0.649104	0.52009	0.999769	-4.64658	Not Significant
CALM1_MOUSE	0.0757048	18.4303	0.500393	0.619621	0.999597	-4.70724	Not Significant	-0.0404494	18.4303	-0.267362	0.790605	0.998589	-4.73004	Not Significant	-0.329014	18.4303	-2.17472	0.0358036	0.134862	-4.01525	Not Significant	0.404719	18.4303	1.99069	0.0535831	0.207918	-4.11959	Not Significant	0.288565	18.4303	1.41936	0.163768	0.34173	-5.06403	Not Significant	0.116154	18.4303	0.571326	0.571069	0.999769	-4.65404	Not Significant
ENOA_MOUSE	0.0793729	18.5503	1.01972	0.314171	0.999597	-4.60874	Not Significant	0.0282206	18.5503	0.362555	0.718902	0.998589	-4.72238	Not Significant	-0.0402331	18.5503	-0.516881	0.608169	0.537089	-6.07693	Not Significant	0.119606	18.5503	1.14346	0.259844	0.335595	-5.29736	Not Significant	0.0684537	18.5503	0.654434	0.516688	0.544958	-5.80502	Not Significant	0.0511523	18.5503	0.489028	0.627571	0.999769	-4.66093	Not Significant
1433Z_MOUSE	0.0608778	18.8766	0.81909	0.417731	0.999597	-4.65434	Not Significant	0.0932649	18.8766	1.25485	0.21703	0.998589	-4.54393	Not Significant	-0.0316844	18.8766	-0.426303	0.67224	0.56498	-6.11875	Not Significant	0.0925622	18.8766	0.926761	0.359772	0.380076	-5.5046	Not Significant	0.124949	18.8766	1.25103	0.218405	0.377758	-5.27086	Not Significant	-0.0323871	18.8766	-0.324269	0.747474	0.999769	-4.67157	Not Significant
SYUB_MOUSE	-0.109432	17.4969	-0.915658	0.365495	0.999597	-4.63354	Not Significant	-0.0756743	17.4969	-0.633193	0.530317	0.998589	-4.68819	Not Significant	-0.2721	17.4969	-2.27676	0.02839	0.115838	-3.81785	Not Significant	0.162668	17.4969	1.01286	0.317393	0.361101	-5.42716	Not Significant	0.196426	17.4969	1.22306	0.228675	0.38883	-5.30292	Not Significant	-0.033758	17.4969	-0.210196	0.834613	0.999769	-4.67644	Not Significant
1433E_MOUSE	0.0967133	18.3287	1.20875	0.234066	0.999597	-4.55757	Not Significant	0.0434971	18.3287	0.543637	0.589797	0.998589	-4.70151	Not Significant	-0.0123877	18.3287	-0.154825	0.877761	0.635173	-6.19624	Not Significant	0.109101	18.3287	1.0147	0.316525	0.361101	-5.42543	Not Significant	0.0558849	18.3287	0.519761	0.606179	0.586226	-5.88062	Not Significant	0.0532162	18.3287	0.494941	0.623429	0.999769	-4.66047	Not Significant
ENOG_MOUSE	0.0697918	18.3064	0.943399	0.351307	0.999597	-4.62717	Not Significant	0.0280596	18.3064	0.37929	0.706537	0.998589	-4.72079	Not Significant	-0.0862076	18.3064	-1.1653	0.251004	0.354548	-5.55114	Not Significant	0.155999	18.3064	1.56919	0.124714	0.255195	-4.77512	Not Significant	0.114267	18.3064	1.14941	0.257415	0.409851	-5.38413	Not Significant	0.0417322	18.3064	0.419782	0.676957	0.999769	-4.66592	Not Significant
ALDOC_MOUSE	0.144193	18.1115	1.68803	0.0994188	0.999597	-4.39537	Not Significant	0.00478007	18.1115	0.0559589	0.955661	0.998589	-4.73881	Not Significant	-0.118338	18.1115	-1.38534	0.17385	0.299306	-5.28635	Not Significant	0.262531	18.1115	2.28705	0.027724	0.171514	-3.58476	Not Significant	0.123118	18.1115	1.07255	0.290092	0.427823	-5.46386	Not Significant	0.139413	18.1115	1.21451	0.231885	0.999769	-4.56589	Not Significant
PEBP1_MOUSE	0.0129789	18.1223	0.172921	0.863611	0.999597	-4.73537	Not Significant	0.021384	18.1223	0.284905	0.77723	0.998589	-4.7288	Not Significant	-0.0996396	18.1223	-1.32753	0.192082	0.314218	-5.35996	Not Significant	0.112618	18.1223	1.11656	0.27104	0.339387	-5.3253	Not Significant	0.121024	18.1223	1.1999	0.237446	0.394685	-5.32896	Not Significant	-0.00840512	18.1223	-0.083333	0.934015	0.999769	-4.67942	Not Significant
1433B_MOUSE	0.028096	17.9882	0.301725	0.764471	0.999597	-4.72754	Not Significant	0.16017	17.9882	1.72008	0.0933755	0.998589	-4.38301	Not Significant	0.0643918	17.9882	0.691508	0.493358	0.480982	-5.97403	Not Significant	-0.0362957	17.9882	-0.290057	0.773315	0.493791	-5.86848	Not Significant	0.0957786	17.9882	0.765413	0.44865	0.523369	-5.73	Not Significant	-0.132074	17.9882	-1.05547	0.29773	0.999769	-4.59309	Not Significant
SYUA_MOUSE	-0.00382738	16.8337	-0.019475	0.984562	0.999597	-4.73916	Not Significant	0.15795	16.8337	0.8037	0.426461	0.998589	-4.65745	Not Significant	-0.41909	16.8337	-2.13247	0.0393451	0.140742	-4.09493	Not Significant	0.415263	16.8337	1.57238	0.123971	0.255195	-4.77065	Not Significant	0.57704	16.8337	2.18495	0.0349893	0.192793	-3.84507	Not Significant	-0.161777	16.8337	-0.612567	0.543732	0.999769	-4.6502	Not Significant
DPYL2_MOUSE	0.0714335	18.7751	0.836733	0.40786	0.999597	-4.6507	Not Significant	0.108093	18.7751	1.26614	0.213001	0.998589	-4.54053	Not Significant	-0.0530258	18.7751	-0.621115	0.538151	0.504423	-6.01901	Not Significant	0.124459	18.7751	1.08486	0.28467	0.347838	-5.35742	Not Significant	0.161119	18.7751	1.40441	0.168143	0.346214	-5.08336	Not Significant	-0.0366596	18.7751	-0.319547	0.751024	0.999769	-4.67182	Not Significant
HBB1_MOUSE	-0.20438	16.1807	-0.261934	0.794756	0.999597	-4.73041	Not Significant	-1.10931	16.1807	-1.4217	0.163091	0.998589	-4.49096	Not Significant	-0.949048	16.1807	-1.21631	0.231206	0.340513	-5.4935	Not Significant	0.744669	16.1807	0.710198	0.481823	0.413967	-5.67015	Not Significant	-0.160263	16.1807	-0.152844	0.879312	0.66283	-5.99925	Not Significant	0.904931	16.1807	0.863042	0.393411	0.999769	-4.62138	Not Significant
COF1_MOUSE	0.1976	17.6811	1.51591	0.137637	0.999597	-4.45864	Not Significant	0.0500526	17.6811	0.383983	0.703084	0.998589	-4.72034	Not Significant	-0.0835255	17.6811	-0.640774	0.525431	0.496669	-6.00693	Not Significant	0.281126	17.6811	1.6049	0.116615	0.251071	-4.72471	Not Significant	0.133578	17.6811	0.762574	0.450323	0.524375	-5.73206	Not Significant	0.147548	17.6811	0.842325	0.404762	0.999769	-4.62411	Not Significant
AATC_MOUSE	0.0605791	18.0837	0.802145	0.427349	0.999597	-4.65777	Not Significant	0.0603227	18.0837	0.79875	0.429291	0.998589	-4.65844	Not Significant	-0.130499	18.0837	-1.72798	0.0919337	0.219554	-4.79338	Not Significant	0.191079	18.0837	1.8828	0.0672315	0.217874	-4.29965	Not Significant	0.190822	18.0837	1.88027	0.0675839	0.242415	-4.38176	Not Significant	0.000256398	18.0837	0.00252643	0.997997	0.999769	-4.67997	Not Significant
1433T_MOUSE	0.070101	17.6497	0.886467	0.38082	0.999597	-4.64006	Not Significant	0.102049	17.6497	1.29047	0.204515	0.998589	-4.5331	Not Significant	0.0594325	17.6497	0.751558	0.456846	0.466995	-5.93194	Not Significant	0.0106685	17.6497	0.100393	0.920549	0.525117	-5.90367	Not Significant	0.0426166	17.6497	0.401032	0.690594	0.615432	-5.93307	Not Significant	-0.0319482	17.6497	-0.30064	0.765292	0.999769	-4.67275	Not Significant
1433F_MOUSE	0.0358746	17.7972	0.492486	0.625148	0.999597	-4.70823	Not Significant	0.0503837	17.7972	0.691668	0.493259	0.998589	-4.67843	Not Significant	0.00962845	17.7972	0.132179	0.895525	0.639835	-6.19944	Not Significant	0.0262461	17.7972	0.268123	0.790023	0.495269	-5.87429	Not Significant	0.0407553	17.7972	0.416344	0.67945	0.610829	-5.92706	Not Significant	-0.0145091	17.7972	-0.148221	0.882935	0.999769	-4.67821	Not Significant
ACTB_MOUSE	0.341176	18.984	2.67736	0.0108144	0.999597	-3.94657	Not Significant	0.128191	18.984	1.00597	0.320655	0.998589	-4.61216	Not Significant	-0.0727096	18.984	-0.570585	0.571567	0.52104	-6.04839	Not Significant	0.413886	18.984	2.41696	0.0204467	0.160509	-3.33287	Not Significant	0.2009	18.984	1.17319	0.247861	0.404436	-5.35841	Not Significant	0.212985	18.984	1.24377	0.221038	0.999769	-4.56052	Not Significant
G3P_MOUSE	0.136339	18.8659	1.14239	0.260282	0.999597	-4.57641	Not Significant	-0.0235283	18.8659	-0.197145	0.844742	0.998589	-4.73422	Not Significant	-0.176335	18.8659	-1.47752	0.147598	0.277559	-5.16316	Not Significant	0.312674	18.8659	1.94961	0.0584667	0.210835	-4.1891	Not Significant	0.152807	18.8659	0.952793	0.346586	0.463137	-5.57772	Not Significant	0.159867	18.8659	0.99682	0.32502	0.999769	-4.60226	Not Significant
TBB3_MOUSE	0.0179461	17.7259	0.115884	0.908341	0.999597	-4.73748	Not Significant	0.133498	17.7259	0.862044	0.393953	0.998589	-4.64536	Not Significant	-0.117656	17.7259	-0.759744	0.451993	0.465356	-5.92594	Not Significant	0.135602	17.7259	0.6516	0.518496	0.423422	-5.70763	Not Significant	0.251155	17.7259	1.20686	0.234785	0.392783	-5.32119	Not Significant	-0.115552	17.7259	-0.555256	0.581903	0.999769	-4.65547	Not Significant
ALDOA_MOUSE	0.0365486	18.7783	0.460781	0.647524	0.999597	-4.71207	Not Significant	0.0506742	18.7783	0.638867	0.526658	0.998589	-4.68728	Not Significant	-0.13242	18.7783	-1.66947	0.103064	0.229122	-4.88425	Not Significant	0.168969	18.7783	1.58523	0.121021	0.255195	-4.7526	Not Significant	0.183095	18.7783	1.71775	0.0938039	0.278585	-4.64096	Not Significant	-0.0141255	18.7783	-0.132523	0.895255	0.999769	-4.67857	Not Significant
GSTP1_MOUSE	0.0645117	17.234	0.445964	0.658099	0.999597	-4.71378	Not Significant	0.0700168	17.234	0.48402	0.631089	0.998589	-4.70928	Not Significant	-0.0315748	17.234	-0.218274	0.828358	0.621777	-6.18459	Not Significant	0.0960865	17.234	0.494293	0.623883	0.449634	-5.79261	Not Significant	0.101592	17.234	0.522613	0.604211	0.585733	-5.87919	Not Significant	-0.00550507	17.234	-0.0283195	0.977552	0.999769	-4.67991	Not Significant
HSP7C_MOUSE	0.0915379	18.5915	1.09862	0.278698	0.999597	-4.58833	Not Significant	0.23401	18.5915	2.80853	0.00774759	0.998589	-3.87898	Not Significant	-0.0461042	18.5915	-0.553332	0.583207	0.525946	-6.05786	Not Significant	0.137642	18.5915	1.2293	0.226353	0.316434	-5.20409	Not Significant	0.280115	18.5915	2.50174	0.0166809	0.143822	-3.22276	Not Significant	-0.142472	18.5915	-1.27244	0.21078	0.999769	-4.55516	Not Significant
LDHB_MOUSE	0.0521391	18.451	0.662163	0.511776	0.999597	-4.68346	Not Significant	0.0836053	18.451	1.06178	0.294891	0.998589	-4.59803	Not Significant	-0.0346534	18.451	-0.440096	0.662306	0.559278	-6.1129	Not Significant	0.0867925	18.451	0.820247	0.417079	0.393454	-5.5913	Not Significant	0.118259	18.451	1.11762	0.270592	0.412766	-5.41773	Not Significant	-0.0314662	18.451	-0.297376	0.767764	0.999769	-4.67291	Not Significant
KCRB_MOUSE	0.0458548	18.8958	0.46467	0.644761	0.999597	-4.71162	Not Significant	0.0666463	18.8958	0.675361	0.503446	0.998589	-4.68123	Not Significant	-0.081854	18.8958	-0.829469	0.411907	0.445102	-5.87227	Not Significant	0.127709	18.8958	0.963035	0.341486	0.371131	-5.47277	Not Significant	0.1485	18.8958	1.11982	0.269665	0.412766	-5.41543	Not Significant	-0.0207915	18.8958	-0.156786	0.876225	0.999769	-4.678	Not Significant
CYC_MOUSE	-0.0206836	17.3855	-0.204514	0.83902	0.999597	-4.73384	Not Significant	0.0815697	17.3855	0.806538	0.424843	0.998589	-4.65688	Not Significant	-0.249072	17.3855	-2.46275	0.0183265	0.0949172	-3.44076	Not Significant	0.228388	17.3855	1.68047	0.100891	0.243719	-4.61482	Not Significant	0.330641	17.3855	2.43284	0.0196873	0.153491	-3.36331	Not Significant	-0.102253	17.3855	-0.752375	0.45636	0.999769	-4.63526	Not Significant
FKB1A_MOUSE	0.0356491	16.5945	0.197955	0.844112	0.999597	-4.73418	Not Significant	-0.455137	16.5945	-2.52732	0.0156754	0.998589	-4.02208	Not Significant	-0.124007	16.5945	-0.688594	0.49517	0.481993	-5.97598	Not Significant	0.159656	16.5945	0.659727	0.513321	0.423152	-5.70262	Not Significant	-0.331131	16.5945	-1.36829	0.179082	0.3562	-5.12927	Not Significant	0.490786	16.5945	2.02802	0.0494551	0.999769	-4.38	Not Significant
1433G_MOUSE	0.0489764	18.292	0.59581	0.554758	0.999597	-4.69399	Not Significant	0.100557	18.292	1.22329	0.228587	0.998589	-4.55332	Not Significant	-0.0620066	18.292	-0.754325	0.455202	0.466851	-5.92992	Not Significant	0.110983	18.292	1.0047	0.321256	0.361559	-5.43477	Not Significant	0.162563	18.292	1.47165	0.14917	0.327381	-4.99502	Not Significant	-0.0515802	18.292	-0.466944	0.643148	0.999769	-4.66261	Not Significant
MDHM_MOUSE	0.0525107	18.1972	0.526254	0.601703	0.999597	-4.70387	Not Significant	0.100637	18.1972	1.00857	0.319423	0.998589	-4.61152	Not Significant	-0.40375	18.1972	-4.04631	0.000239492	0.00826922	0.468127	Significant	0.45626	18.1972	3.40268	0.00155941	0.0612078	-1.13601	Not Significant	0.504386	18.1972	3.7616	0.000556634	0.0343221	-0.245643	Significant	-0.0481262	18.1972	-0.358914	0.721603	0.999769	-4.66969	Not Significant
GSTM1_MOUSE	0.0661214	17.4671	0.35559	0.724071	0.999597	-4.72302	Not Significant	0.164825	17.4671	0.886404	0.380854	0.998589	-4.64007	Not Significant	-0.31958	17.4671	-1.71865	0.093638	0.221044	-4.80805	Not Significant	0.385702	17.4671	1.54355	0.130804	0.257699	-4.8107	Not Significant	0.484406	17.4671	1.93856	0.0598452	0.234112	-4.28409	Not Significant	-0.0987039	17.4671	-0.395006	0.694999	0.999769	-4.66753	Not Significant
HBA_MOUSE	-0.191156	16.5436	-0.244977	0.807764	0.999597	-4.73151	Not Significant	-1.2147	16.5436	-1.55671	0.127649	0.998589	-4.44413	Not Significant	-0.848809	16.5436	-1.08779	0.283389	0.371971	-5.63431	Not Significant	0.657653	16.5436	0.627183	0.534208	0.424969	-5.72232	Not Significant	-0.365895	16.5436	-0.348943	0.729016	0.629316	-5.95185	Not Significant	1.02355	16.5436	0.976127	0.335041	0.999769	-4.60538	Not Significant
PRVA_MOUSE	-0.0547233	14.7157	-0.156019	0.876826	0.999597	-4.73608	Not Significant	-0.230421	14.7157	-0.656941	0.515092	0.998589	-4.68432	Not Significant	0.0708797	14.7157	0.202081	0.840908	0.626124	-6.18794	Not Significant	-0.125603	14.7157	-0.26648	0.791279	0.495269	-5.87471	Not Significant	-0.301301	14.7157	-0.639243	0.526416	0.55015	-5.81439	Not Significant	0.175698	14.7157	0.372762	0.711351	0.999769	-4.66888	Not Significant
PGAM1_MOUSE	0.124778	17.554	0.286021	0.776464	0.999597	-4.72871	Not Significant	1.02009	17.554	2.1675	0.0367306	0.998589	-4.23796	Not Significant	-0.636461	17.554	-1.45893	0.153057	0.283114	-5.1887	Not Significant	0.761239	17.554	1.2985	0.202182	0.303928	-5.12428	Not Significant	1.65655	17.554	2.71623	0.00999429	0.118412	-2.75872	Not Significant	-0.895313	17.554	-1.46803	0.150579	0.999769	-4.52077	Not Significant
PPIA_MOUSE	0.0314648	18.0301	0.204248	0.839226	0.999597	-4.73386	Not Significant	0.271918	18.0301	1.7651	0.085407	0.998589	-4.36536	Not Significant	-0.283112	18.0301	-1.83777	0.0737529	0.196308	-4.61576	Not Significant	0.314577	18.0301	1.51957	0.136717	0.263455	-4.84352	Not Significant	0.55503	18.0301	2.68108	0.0107138	0.120634	-2.8442	Not Significant	-0.240453	18.0301	-1.16151	0.252521	0.999769	-4.57532	Not Significant
CALB2_MOUSE	0.535489	17.0593	2.55244	0.0147424	0.999597	-4.00958	Not Significant	0.0341198	17.0593	0.162634	0.871649	0.998589	-4.73581	Not Significant	-0.0651211	17.0593	-0.310404	0.757913	0.594663	-6.16065	Not Significant	0.60061	17.0593	2.13039	0.0395268	0.197772	-3.87462	Not Significant	0.0992409	17.0593	0.352012	0.726732	0.628941	-5.95082	Not Significant	0.501369	17.0593	1.77838	0.0831684	0.999769	-4.44447	Not Significant
RAB3A_MOUSE	0.157331	16.7952	0.637528	0.527521	0.999597	-4.68749	Not Significant	0.292437	16.7952	1.185	0.243217	0.998589	-4.56442	Not Significant	-0.214296	16.7952	-0.868356	0.390532	0.433814	-5.84037	Not Significant	0.371627	16.7952	1.12061	0.269335	0.338931	-5.32114	Not Significant	0.506733	16.7952	1.528	0.134613	0.312844	-4.91816	Not Significant	-0.135106	16.7952	-0.407399	0.685951	0.999769	-4.66674	Not Significant
CAH2_MOUSE	0.054797	17.4526	0.410597	0.683624	0.999597	-4.71764	Not Significant	0.0408363	17.4526	0.305989	0.761247	0.998589	-4.72721	Not Significant	-0.044899	17.4526	-0.33643	0.738357	0.589082	-6.15238	Not Significant	0.099696	17.4526	0.555901	0.581466	0.437302	-5.76206	Not Significant	0.0857353	17.4526	0.478057	0.635289	0.595663	-5.90056	Not Significant	0.0139607	17.4526	0.0778444	0.938351	0.999769	-4.67949	Not Significant
MTPN_MOUSE	0.152851	16.1598	0.759915	0.451893	0.999597	-4.66601	Not Significant	-0.0355119	16.1598	-0.176551	0.860778	0.998589	-4.73521	Not Significant	-0.493094	16.1598	-2.45146	0.0188296	0.0959394	-3.46426	Not Significant	0.645945	16.1598	2.38975	0.0218097	0.165827	-3.38646	Not Significant	0.457582	16.1598	1.69288	0.0984839	0.286568	-4.67888	Not Significant	0.188363	16.1598	0.696872	0.490032	0.999769	-4.64154	Not Significant
TBA1C_MOUSE	0.135503	19.1692	1.02421	0.312072	0.999597	-4.60762	Not Significant	-0.115806	19.1692	-0.875329	0.386775	0.998589	-4.64249	Not Significant	-0.220765	19.1692	-1.66867	0.103223	0.229122	-4.88547	Not Significant	0.356268	19.1692	2.00391	0.0520879	0.204461	-4.09697	Not Significant	0.104959	19.1692	0.590366	0.558364	0.561596	-5.8431	Not Significant	0.251309	19.1692	1.41354	0.165459	0.999769	-4.52726	Not Significant
KPYM_MOUSE	0.0372211	18.3443	0.55578	0.581548	0.999597	-4.69982	Not Significant	0.102693	18.3443	1.5334	0.133282	0.998589	-4.45246	Not Significant	-0.0404099	18.3443	-0.603395	0.549752	0.507265	-6.02959	Not Significant	0.077631	18.3443	0.862602	0.39365	0.388617	-5.55803	Not Significant	0.143103	18.3443	1.5901	0.119918	0.303277	-4.83054	Not Significant	-0.0654719	18.3443	-0.727495	0.471284	0.999769	-4.63813	Not Significant
SODC_MOUSE	0.0875122	17.6156	0.869325	0.390008	0.999597	-4.64379	Not Significant	0.039083	17.6156	0.388241	0.699957	0.998589	-4.71992	Not Significant	-0.103011	17.6156	-1.02329	0.3125	0.391358	-5.69943	Not Significant	0.190524	17.6156	1.40839	0.166968	0.287712	-4.9897	Not Significant	0.142094	17.6156	1.05039	0.300028	0.433587	-5.48588	Not Significant	0.0484293	17.6156	0.358	0.722281	0.999769	-4.66974	Not Significant
GDIA_MOUSE	0.0360916	17.4907	0.344296	0.732481	0.999597	-4.72403	Not Significant	0.193666	17.4907	1.84748	0.0723026	0.998589	-4.3322	Not Significant	-0.118971	17.4907	-1.13493	0.26336	0.360529	-5.58437	Not Significant	0.155063	17.4907	1.10076	0.277773	0.344057	-5.34141	Not Significant	0.312638	17.4907	2.21936	0.032371	0.188811	-3.78052	Not Significant	-0.157575	17.4907	-1.1186	0.270181	0.999769	-4.5827	Not Significant
PRDX6_MOUSE	0.0253545	17.3981	0.317335	0.752689	0.999597	-4.72631	Not Significant	0.0992143	17.3981	1.24176	0.22177	0.998589	-4.54785	Not Significant	-0.123595	17.3981	-1.54691	0.129994	0.259653	-5.06578	Not Significant	0.14895	17.3981	1.38728	0.173264	0.292048	-5.01635	Not Significant	0.222809	17.3981	2.07519	0.0446377	0.205692	-4.04575	Not Significant	-0.0738599	17.3981	-0.687912	0.495595	0.999769	-4.64251	Not Significant
TPIS_MOUSE	0.178406	18.0807	0.864554	0.392591	0.999597	-4.64482	Not Significant	0.185648	18.0807	0.899648	0.37385	0.998589	-4.63714	Not Significant	-0.297004	18.0807	-1.43928	0.158081	0.286439	-5.21513	Not Significant	0.475411	18.0807	1.7144	0.0944239	0.238254	-4.56407	Not Significant	0.482652	18.0807	1.74051	0.0896849	0.270698	-4.60584	Not Significant	-0.00724193	18.0807	-0.0261154	0.979299	0.999769	-4.67992	Not Significant
NDKA_MOUSE	0.0698666	16.6859	0.609568	0.545697	0.999597	-4.69189	Not Significant	0.168194	16.6859	1.46745	0.150303	0.998589	-4.47548	Not Significant	-0.138438	16.6859	-1.20784	0.234411	0.342507	-5.50323	Not Significant	0.208305	16.6859	1.35242	0.184059	0.298151	-5.05953	Not Significant	0.306633	16.6859	1.99082	0.0535677	0.22375	-4.19446	Not Significant	-0.0983277	16.6859	-0.638395	0.526962	0.999769	-4.64766	Not Significant
TBA4A_MOUSE	-0.0242299	17.9416	-0.266074	0.79159	0.999597	-4.73013	Not Significant	0.162151	17.9416	1.78061	0.0827967	0.998589	-4.3592	Not Significant	0.0075031	17.9416	0.082393	0.934757	0.649479	-6.20469	Not Significant	-0.031733	17.9416	-0.259312	0.796764	0.496101	-5.8765	Not Significant	0.154648	17.9416	1.26373	0.213856	0.377719	-5.25608	Not Significant	-0.186381	17.9416	-1.52304	0.135847	0.999769	-4.50397	Not Significant
PGK1_MOUSE	0.0885275	17.8226	0.976275	0.334968	0.999597	-4.61939	Not Significant	0.115751	17.8226	1.27649	0.209359	0.998589	-4.53738	Not Significant	-0.00977173	17.8226	-0.107762	0.914739	0.644136	-6.20232	Not Significant	0.0982992	17.8226	0.806687	0.424757	0.395864	-5.6016	Not Significant	0.125523	17.8226	1.03009	0.309336	0.439196	-5.50568	Not Significant	-0.0272234	17.8226	-0.223407	0.824389	0.999769	-4.67598	Not Significant
PRDX1_MOUSE	0.0356949	17.3069	0.472949	0.638896	0.999597	-4.71063	Not Significant	0.0955217	17.3069	1.26564	0.213179	0.998589	-4.54068	Not Significant	-0.0440742	17.3069	-0.583972	0.562614	0.516498	-6.04085	Not Significant	0.0797691	17.3069	0.78651	0.43634	0.401164	-5.61663	Not Significant	0.139596	17.3069	1.37639	0.176582	0.355822	-5.11907	Not Significant	-0.0598268	17.3069	-0.589882	0.558685	0.999769	-4.65234	Not Significant
TBA3_MOUSE	-4.63334	15.1312	-2.79664	0.0108576	0.999597	-4.48065	Not Significant	0.0139393	15.1312	0.0187334	0.985232	0.998589	-4.7023	Not Significant	1.5565	15.1312	2.29003	0.0325508	0.125282	-3.80934	Not Significant	-6.18984	15.1312	-3.58078	0.00177713	0.0647711	-1.59691	Not Significant	-1.54256	15.1312	-1.61047	0.12233	0.306049	-4.71442	Not Significant	-4.64728	15.1312	-2.65705	0.0148012	0.999769	-4.50104	Not Significant
ARF3_MOUSE	0.0802561	16.7274	0.206255	0.838092	0.999597	-4.71623	Not Significant	0.0782585	16.7274	0.180131	0.858354	0.998589	-4.69546	Not Significant	-0.340614	16.7274	-0.754575	0.456838	0.466995	-5.72027	Not Significant	0.42087	16.7274	0.742706	0.463878	0.408804	-5.50936	Not Significant	0.418873	16.7274	0.703546	0.487556	0.537669	-5.58712	Not Significant	0.00199757	16.7274	0.00360232	0.997151	0.999769	-4.66113	Not Significant
GDIR1_MOUSE	-0.0111892	17.0893	-0.0697345	0.944763	0.999597	-4.73858	Not Significant	0.0589781	17.0893	0.367571	0.715188	0.998589	-4.72191	Not Significant	-0.0706606	17.0893	-0.44038	0.662103	0.559278	-6.11277	Not Significant	0.0594714	17.0893	0.275816	0.784151	0.495269	-5.87231	Not Significant	0.129639	17.0893	0.601237	0.551174	0.560557	-5.83691	Not Significant	-0.0701673	17.0893	-0.325421	0.746609	0.999769	-4.67151	Not Significant
NDKB_MOUSE	0.122121	16.7372	0.972056	0.337036	0.999597	-4.6204	Not Significant	0.0758394	16.7372	0.603665	0.549575	0.998589	-4.6928	Not Significant	-0.258149	16.7372	-2.05481	0.0466666	0.151852	-4.2382	Not Significant	0.38027	16.7372	2.25244	0.0300196	0.177084	-3.65013	Not Significant	0.333988	16.7372	1.9783	0.0550166	0.225439	-4.2161	Not Significant	0.0462817	16.7372	0.274139	0.78543	0.999769	-4.67397	Not Significant
SYN1_MOUSE	0.0784153	17.9698	0.885835	0.381157	0.999597	-4.6402	Not Significant	0.10296	17.9698	1.16311	0.25188	0.998589	-4.57063	Not Significant	-0.0484307	17.9698	-0.547108	0.587434	0.526781	-6.06121	Not Significant	0.126846	17.9698	1.06633	0.292858	0.350782	-5.3758	Not Significant	0.151391	17.9698	1.27266	0.210703	0.376406	-5.24562	Not Significant	-0.0245445	17.9698	-0.206332	0.837609	0.999769	-4.67657	Not Significant
PROF1_MOUSE	0.125489	16.4961	0.911531	0.367637	0.999597	-4.63447	Not Significant	0.241464	16.4961	1.75395	0.0873245	0.998589	-4.36976	Not Significant	-0.258376	16.4961	-1.8768	0.0680703	0.18883	-4.5504	Not Significant	0.383866	16.4961	2.07494	0.044662	0.199899	-3.97341	Not Significant	0.499841	16.4961	2.70183	0.0101683	0.118412	-2.79924	Not Significant	-0.115975	16.4961	-0.626891	0.534398	0.999769	-4.6488	Not Significant
PRDX2_MOUSE	0.0415861	17.6658	0.561469	0.577703	0.999597	-4.69901	Not Significant	0.0612441	17.6658	0.826878	0.413356	0.998589	-4.65274	Not Significant	-0.126872	17.6658	-1.71294	0.0946941	0.221044	-4.81699	Not Significant	0.168458	17.6658	1.69251	0.0985556	0.243596	-4.59691	Not Significant	0.188116	17.6658	1.89001	0.066234	0.239188	-4.36561	Not Significant	-0.019658	17.6658	-0.197505	0.844462	0.999769	-4.67685	Not Significant
PRDX5_MOUSE	0.0356454	17.4788	0.45366	0.652597	0.999597	-4.7129	Not Significant	0.0769127	17.4788	0.978869	0.333701	0.998589	-4.61877	Not Significant	-0.222233	17.4788	-2.82836	0.00736167	0.053228	-2.63969	Not Significant	0.257878	17.4788	2.44232	0.0192466	0.1574	-3.28253	Not Significant	0.299145	17.4788	2.83315	0.00727105	0.108218	-2.5096	Not Significant	-0.0412673	17.4788	-0.390835	0.698054	0.999769	-4.66779	Not Significant
MDHC_MOUSE	0.0723187	18.546	0.632486	0.530774	0.999597	-4.6883	Not Significant	0.0426047	18.546	0.372614	0.711461	0.998589	-4.72144	Not Significant	-0.151915	18.546	-1.32863	0.191723	0.314218	-5.35859	Not Significant	0.224234	18.546	1.45936	0.152504	0.275992	-4.92391	Not Significant	0.19452	18.546	1.26598	0.213059	0.377719	-5.25345	Not Significant	0.0297139	18.546	0.193385	0.847665	0.999769	-4.67698	Not Significant
CH10_MOUSE	-0.0254475	16.1399	-0.227428	0.821284	0.999597	-4.73257	Not Significant	-0.0346342	16.1399	-0.30953	0.758572	0.998589	-4.72693	Not Significant	-0.584106	16.1399	-5.22023	6.29747e-06	0.00156557	3.83405	Significant	0.558659	16.1399	3.7154	0.000636954	0.0406264	-0.356007	Significant	0.549472	16.1399	3.65431	0.000760536	0.0428168	-0.523466	Significant	0.00918666	16.1399	0.0610966	0.951596	0.999769	-4.67967	Not Significant
PEA15_MOUSE	0.0946931	16.3005	0.643494	0.523684	0.999597	-4.68653	Not Significant	-0.076461	16.3005	-0.519597	0.606293	0.998589	-4.70475	Not Significant	-0.28581	16.3005	-1.94224	0.0593827	0.175747	-4.4383	Not Significant	0.380503	16.3005	1.92418	0.0616797	0.216724	-4.23155	Not Significant	0.209349	16.3005	1.05866	0.296291	0.431199	-5.47771	Not Significant	0.171154	16.3005	0.865516	0.392069	0.999769	-4.62105	Not Significant
LDHA_MOUSE	0.0552326	17.7639	0.472221	0.639411	0.999597	-4.71072	Not Significant	0.0521878	17.7639	0.44619	0.657937	0.998589	-4.71376	Not Significant	-0.20483	17.7639	-1.75123	0.0877987	0.216538	-4.75654	Not Significant	0.260062	17.7639	1.65458	0.106067	0.246006	-4.65295	Not Significant	0.257018	17.7639	1.63521	0.110082	0.295116	-4.76498	Not Significant	0.00304478	17.7639	0.0193717	0.984644	0.999769	-4.67994	Not Significant
ARF2_MOUSE	-0.329761	15.2959	-0.332619	0.741913	0.999597	-4.66331	Not Significant	1.11193	15.2959	1.41162	0.169137	0.998589	-4.51031	Not Significant	0.929169	15.2959	1.28268	0.210176	0.326258	-5.37873	Not Significant	-1.25893	15.2959	-1.07626	0.291048	0.350583	-5.18245	Not Significant	0.182764	15.2959	0.179697	0.858692	0.660039	-5.917	Not Significant	-1.44169	15.2959	-1.19653	0.241577	0.999769	-4.57704	Not Significant
TAGL3_MOUSE	0.017219	16.5432	0.128962	0.898053	0.999597	-4.73707	Not Significant	-0.00147608	16.5432	-0.0110552	0.991236	0.998926	-4.73919	Not Significant	-0.345842	16.5432	-2.5902	0.0134354	0.0781551	-3.17014	Not Significant	0.363061	16.5432	2.02347	0.0499431	0.204461	-4.06329	Not Significant	0.344366	16.5432	1.91927	0.0623165	0.234752	-4.31667	Not Significant	0.0186951	16.5432	0.104194	0.917551	0.999769	-4.6791	Not Significant
AATM_MOUSE	0.0720533	17.7548	0.78039	0.43989	0.999597	-4.66206	Not Significant	0.0323909	17.7548	0.350817	0.727621	0.998589	-4.72345	Not Significant	-0.392282	17.7548	-4.2487	0.000129969	0.00641209	1.03123	Significant	0.464335	17.7548	3.74241	0.000588737	0.0406264	-0.287228	Significant	0.424673	17.7548	3.42274	0.0014738	0.0545246	-1.11036	Not Significant	0.0396624	17.7548	0.319667	0.750933	0.999769	-4.67181	Not Significant
STXB1_MOUSE	0.161899	17.3513	1.05906	0.296114	0.999597	-4.59873	Not Significant	0.203178	17.3513	1.32908	0.191573	0.998589	-4.52106	Not Significant	0.324829	17.3513	2.12486	0.0400144	0.141705	-4.10914	Not Significant	-0.16293	17.3513	-0.79312	0.432525	0.399456	-5.61175	Not Significant	-0.121651	17.3513	-0.592178	0.557162	0.561596	-5.84208	Not Significant	-0.0412794	17.3513	-0.200942	0.841792	0.999769	-4.67674	Not Significant
CALB1_MOUSE	0.206736	16.2625	1.03576	0.306716	0.999597	-4.6047	Not Significant	-0.16325	16.2625	-0.8179	0.418402	0.998589	-4.65458	Not Significant	-0.529676	16.2625	-2.65372	0.0114741	0.072768	-3.03172	Not Significant	0.736411	16.2625	2.74554	0.00910257	0.123857	-2.65275	Not Significant	0.366425	16.2625	1.36613	0.179754	0.356805	-5.13199	Not Significant	0.369986	16.2625	1.37941	0.175658	0.999769	-4.53423	Not Significant
DPYL1_MOUSE	0.00497734	16.8971	0.057653	0.954321	0.999597	-4.73878	Not Significant	0.0770865	16.8971	0.892901	0.377408	0.998589	-4.63864	Not Significant	-0.120552	16.8971	-1.39636	0.170533	0.296469	-5.272	Not Significant	0.125529	16.8971	1.08201	0.28592	0.348609	-5.36027	Not Significant	0.197638	16.8971	1.70356	0.0964516	0.283844	-4.66266	Not Significant	-0.0721092	16.8971	-0.621551	0.537868	0.999769	-4.64933	Not Significant
VAMP2_MOUSE	0.147852	16.3971	0.768282	0.446965	0.999597	-4.66441	Not Significant	-0.0912185	16.3971	-0.473998	0.638154	0.998589	-4.7105	Not Significant	0.167436	16.3971	0.870047	0.389619	0.433495	-5.83895	Not Significant	-0.0195842	16.3971	-0.0757286	0.940024	0.528836	-5.90574	Not Significant	-0.258655	16.3971	-1.00017	0.323416	0.450784	-5.5342	Not Significant	0.239071	16.3971	0.924444	0.360962	0.999769	-4.61292	Not Significant
DHE3_MOUSE	0.0267703	17.8453	0.311724	0.756917	0.999597	-4.72676	Not Significant	0.0361262	17.8453	0.420668	0.676315	0.998589	-4.71657	Not Significant	-0.0878247	17.8453	-1.02267	0.312792	0.391358	-5.70004	Not Significant	0.114595	17.8453	0.992989	0.32686	0.365572	-5.44561	Not Significant	0.123951	17.8453	1.07406	0.289422	0.427809	-5.46234	Not Significant	-0.00935588	17.8453	-0.0810706	0.935802	0.999769	-4.67944	Not Significant
RAB1A_MOUSE	0.362526	13.8163	0.732364	0.469302	0.999597	-4.64987	Not Significant	0.295857	13.8163	0.678277	0.502494	0.998589	-4.67438	Not Significant	-0.0247965	13.8163	-0.0548103	0.956632	0.654075	-6.13391	Not Significant	0.387322	13.8163	0.607703	0.547693	0.430276	-5.62324	Not Significant	0.320653	13.8163	0.536932	0.595046	0.582186	-5.81786	Not Significant	0.0666687	13.8163	0.106293	0.916016	0.999769	-4.66394	Not Significant
COF2_MOUSE	-0.0964369	15.9463	-0.410399	0.683768	0.999597	-4.71766	Not Significant	0.694608	15.9463	2.95599	0.00527557	0.998589	-3.80149	Not Significant	-0.441585	15.9463	-1.87922	0.067731	0.18883	-4.54632	Not Significant	0.345148	15.9463	1.09302	0.281114	0.346024	-5.34923	Not Significant	1.13619	15.9463	3.59813	0.000894339	0.0433827	-0.667503	Significant	-0.791045	15.9463	-2.5051	0.0165453	0.999769	-4.24271	Not Significant
HS90A_MOUSE	0.0923846	17.7098	0.94973	0.34812	0.999597	-4.62569	Not Significant	0.148923	17.7098	1.53096	0.133883	0.998589	-4.45333	Not Significant	0.157886	17.7098	1.6231	0.112657	0.240608	-4.95435	Not Significant	-0.0655013	17.7098	-0.501086	0.619138	0.448306	-5.78941	Not Significant	-0.00896281	17.7098	-0.0685656	0.945687	0.680104	-6.00825	Not Significant	-0.0565385	17.7098	-0.43252	0.667755	0.999769	-4.66506	Not Significant
KCC2A_MOUSE	0.0737034	15.7387	0.216688	0.829615	0.999597	-4.73318	Not Significant	0.56359	15.7387	1.593	0.119477	0.998589	-4.43958	Not Significant	0.464211	15.7387	1.36478	0.180381	0.305769	-5.31283	Not Significant	-0.390508	15.7387	-0.854355	0.398284	0.388617	-5.5645	Not Significant	0.0993788	15.7387	0.213085	0.832404	0.654634	-5.96972	Not Significant	-0.489886	15.7387	-1.0504	0.300195	0.999769	-4.5937	Not Significant
KAD1_MOUSE	-0.0196034	16.4857	-0.169547	0.866246	0.999597	-4.73552	Not Significant	0.0716176	16.4857	0.619411	0.539261	0.998589	-4.69036	Not Significant	-0.213351	16.4857	-1.84525	0.072634	0.195007	-4.60332	Not Significant	0.193748	16.4857	1.24697	0.219873	0.312331	-5.18412	Not Significant	0.284969	16.4857	1.83408	0.0743102	0.253882	-4.45742	Not Significant	-0.091221	16.4857	-0.587104	0.56053	0.999769	-4.6526	Not Significant
RIDA_MOUSE	0.0716457	15.5526	0.35996	0.720826	0.999597	-4.72262	Not Significant	0.0302839	15.5526	0.152151	0.879855	0.998589	-4.73624	Not Significant	-0.343765	15.5526	-1.72714	0.0920871	0.219554	-4.79472	Not Significant	0.415411	15.5526	1.55311	0.128505	0.255636	-4.79749	Not Significant	0.374049	15.5526	1.39847	0.169903	0.347552	-5.09097	Not Significant	0.0413618	15.5526	0.154641	0.877905	0.999769	-4.67806	Not Significant
SYN2_MOUSE	0.140937	17.5512	0.906084	0.370477	0.999597	-4.6357	Not Significant	0.0433301	17.5512	0.278568	0.782054	0.998589	-4.72926	Not Significant	0.0339937	17.5512	0.218545	0.828149	0.621777	-6.18453	Not Significant	0.106944	17.5512	0.511633	0.611804	0.445692	-5.78437	Not Significant	0.00933635	17.5512	0.0446664	0.964602	0.683845	-6.00956	Not Significant	0.0976074	17.5512	0.466967	0.643132	0.999769	-4.66261	Not Significant
HS90B_MOUSE	0.100159	17.5559	1.00294	0.322094	0.999597	-4.6129	Not Significant	0.12407	17.5559	1.24237	0.221547	0.998589	-4.54767	Not Significant	0.196108	17.5559	1.96373	0.0567464	0.170378	-4.4008	Not Significant	-0.0959492	17.5559	-0.714971	0.478902	0.413769	-5.66695	Not Significant	-0.0720388	17.5559	-0.536801	0.594466	0.582186	-5.87199	Not Significant	-0.0239104	17.5559	-0.17817	0.859515	0.999769	-4.67743	Not Significant
CPLX1_MOUSE	-0.39861	15.0211	-0.741951	0.463389	0.999597	-4.66922	Not Significant	0.730587	15.0211	1.12912	0.267025	0.998589	-4.57997	Not Significant	0.1421	15.0211	0.241788	0.810447	0.61352	-6.09349	Not Significant	-0.54071	15.0211	-0.714353	0.480054	0.413769	-5.62459	Not Significant	0.588487	15.0211	0.707716	0.484113	0.537305	-5.64244	Not Significant	-1.1292	15.0211	-1.41135	0.167543	0.999769	-4.53814	Not Significant
ACON_MOUSE	-0.0158139	18.0855	-0.196257	0.845432	0.999597	-4.73427	Not Significant	0.00680375	18.0855	0.0844374	0.933142	0.998589	-4.73829	Not Significant	-0.310017	18.0855	-3.84743	0.000432622	0.00960279	-0.0750511	Significant	0.294203	18.0855	2.71703	0.00978535	0.123991	-2.71406	Not Significant	0.31682	18.0855	2.92591	0.00571032	0.0972904	-2.29979	Not Significant	-0.0226177	18.0855	-0.208879	0.835634	0.999769	-4.67648	Not Significant
PROF2_MOUSE	0.113721	16.9306	1.07556	0.288758	0.999597	-4.59443	Not Significant	0.0740292	16.9306	0.70016	0.487999	0.998589	-4.67695	Not Significant	-0.186675	16.9306	-1.76555	0.0853295	0.211709	-4.73363	Not Significant	0.300397	16.9306	2.11422	0.0409678	0.199899	-3.90364	Not Significant	0.260705	16.9306	1.83486	0.0741912	0.253882	-4.45614	Not Significant	0.0396919	16.9306	0.279356	0.781454	0.999769	-4.67374	Not Significant
G6PI_MOUSE	0.065409	18.0746	0.79331	0.432416	0.999597	-4.65952	Not Significant	0.0638998	18.0746	0.775006	0.443028	0.998589	-4.66311	Not Significant	-0.0555301	18.0746	-0.673495	0.50462	0.486618	-5.98599	Not Significant	0.120939	18.0746	1.09152	0.281765	0.346024	-5.35074	Not Significant	0.11943	18.0746	1.0779	0.287724	0.427108	-5.45847	Not Significant	0.00150919	18.0746	0.0136211	0.989202	0.999769	-4.67996	Not Significant
VATG2_MOUSE	0.0751403	14.8011	0.211456	0.833637	0.999597	-4.73347	Not Significant	0.372099	14.8011	1.04714	0.301506	0.998589	-4.6018	Not Significant	-0.790517	14.8011	-2.22463	0.0319858	0.124101	-3.91955	Not Significant	0.865657	14.8011	1.81282	0.0775923	0.224317	-4.41204	Not Significant	1.16262	14.8011	2.43469	0.0196006	0.153491	-3.35957	Not Significant	-0.296959	14.8011	-0.621877	0.537656	0.999769	-4.64929	Not Significant
TBA8_MOUSE	-0.00885222	13.1164	-0.047296	0.962526	0.999597	-4.72937	Not Significant	-0.306763	13.1164	-1.70478	0.096431	0.998589	-4.38927	Not Significant	-0.407512	13.1164	-2.26468	0.0293432	0.118039	-3.84387	Not Significant	0.398659	13.1164	1.61577	0.11445	0.24948	-4.69446	Not Significant	0.100749	13.1164	0.416646	0.679291	0.610829	-5.92689	Not Significant	0.297911	13.1164	1.20744	0.234756	0.999769	-4.56789	Not Significant
OMP_MOUSE	NA	13.3124	NA	NA	NA	NA	Not Significant	NA	13.3124	NA	NA	NA	NA	Not Significant	-4.31504	13.3124	NA	NA	NA	NA	Not Significant	NA	13.3124	NA	NA	NA	NA	Not Significant	NA	13.3124	NA	NA	NA	NA	Not Significant	NA	13.3124	NA	NA	NA	NA	Not Significant
S100B_MOUSE	1.09136	14.0817	1.32161	0.197054	0.999597	-4.54138	Not Significant	-0.546767	14.0817	-0.732585	0.469933	0.998589	-4.6545	Not Significant	-0.075056	14.0817	-0.100577	0.920607	0.644693	-6.08526	Not Significant	1.16642	14.0817	1.10257	0.279651	0.345506	-5.19326	Not Significant	-0.471711	14.0817	-0.470248	0.64184	0.597545	-5.78953	Not Significant	1.63813	14.0817	1.54796	0.132921	0.999769	-4.52426	Not Significant
BASP1_MOUSE	0.229661	15.3458	0.628533	0.533333	0.999597	-4.68893	Not Significant	-0.0053855	15.3458	-0.0147389	0.988316	0.998926	-4.73918	Not Significant	-0.204918	15.3458	-0.560817	0.578143	0.524173	-6.05379	Not Significant	0.43458	15.3458	0.885056	0.381571	0.386563	-5.53975	Not Significant	0.199533	15.3458	0.406365	0.686705	0.613655	-5.931	Not Significant	0.235047	15.3458	0.478692	0.634841	0.999769	-4.66173	Not Significant
TBB6_MOUSE	-0.465592	13.3172	-0.376621	0.70993	0.999597	-4.65319	Not Significant	-1.4611	13.3172	-1.43615	0.164508	0.998589	-4.51706	Not Significant	1.06525	13.3172	1.15881	0.2585	0.357565	-5.44404	Not Significant	-1.53085	13.3172	-1.04333	0.307709	0.358714	-5.15595	Not Significant	-2.52636	13.3172	-1.93848	0.0650149	0.237141	-4.18977	Not Significant	0.995513	13.3172	0.653658	0.519857	0.999769	-4.62149	Not Significant
DHPR_MOUSE	0.164779	16.3417	1.23954	0.22258	0.999597	-4.54851	Not Significant	0.127869	16.3417	0.961893	0.342052	0.998589	-4.62282	Not Significant	-0.121131	16.3417	-0.911208	0.367805	0.420095	-5.8036	Not Significant	0.28591	16.3417	1.60048	0.117593	0.252642	-4.731	Not Significant	0.249001	16.3417	1.39387	0.171279	0.348956	-5.09686	Not Significant	0.0369094	16.3417	0.206614	0.837391	0.999769	-4.67656	Not Significant
ACTA_MOUSE	-0.668736	16.8706	-0.779296	0.440527	0.999597	-4.66228	Not Significant	0.0870721	16.8706	0.101467	0.919701	0.998589	-4.73789	Not Significant	-1.71913	16.8706	-2.00334	0.0521513	0.16537	-4.33081	Not Significant	1.05039	16.8706	0.910875	0.367978	0.380228	-5.51817	Not Significant	1.8062	16.8706	1.5663	0.125389	0.30801	-4.86449	Not Significant	-0.755809	16.8706	-0.655421	0.516059	0.999769	-4.64593	Not Significant
GSTP2_MOUSE	-0.581203	12.9645	-0.725752	0.47329	0.999597	-4.65077	Not Significant	-0.275701	12.9645	-0.39073	0.698598	0.998589	-4.71108	Not Significant	0.616667	12.9645	0.831041	0.412137	0.445102	-5.78638	Not Significant	-1.19787	12.9645	-1.15428	0.256975	0.333927	-5.17901	Not Significant	-0.892368	12.9645	-0.916718	0.36618	0.476056	-5.54986	Not Significant	-0.305502	12.9645	-0.301084	0.765307	0.999769	-4.6586	Not Significant
RAB3D_MOUSE	0.134335	12.1947	0.431673	0.668799	0.999597	-4.7071	Not Significant	-0.222692	12.1947	-0.630469	0.53275	0.998589	-4.66336	Not Significant	0.280656	12.1947	0.90161	0.373827	0.421699	-5.77422	Not Significant	-0.146321	12.1947	-0.349843	0.72869	0.483931	-5.81387	Not Significant	-0.503348	12.1947	-1.1246	0.268907	0.412766	-5.31773	Not Significant	0.357027	12.1947	0.797783	0.430725	0.999769	-4.62285	Not Significant
CANB1_MOUSE	0.0234505	16.0532	0.151441	0.880411	0.999597	-4.73626	Not Significant	0.2979	16.0532	1.92381	0.0617276	0.998589	-4.30051	Not Significant	-0.0448961	16.0532	-0.289934	0.773408	0.601978	-6.16668	Not Significant	0.0683466	16.0532	0.32845	0.744335	0.488492	-5.85721	Not Significant	0.342796	16.0532	1.64736	0.10755	0.295116	-4.74706	Not Significant	-0.27445	16.0532	-1.31891	0.194921	0.999769	-4.54624	Not Significant
ANXA5_MOUSE	0.131302	16.3811	1.28011	0.208098	0.999597	-4.53628	Not Significant	0.0686597	16.3811	0.669388	0.507207	0.998589	-4.68225	Not Significant	-0.0776664	16.3811	-0.757197	0.4535	0.46626	-5.92781	Not Significant	0.208968	16.3811	1.51606	0.137598	0.263455	-4.84828	Not Significant	0.146326	16.3811	1.06159	0.294975	0.431096	-5.4748	Not Significant	0.0626421	16.3811	0.454468	0.652021	0.999769	-4.66352	Not Significant
RAB3B_MOUSE	0.486386	13.1966	NA	NA	NA	NA	Not Significant	NA	13.1966	NA	NA	NA	NA	Not Significant	0.115322	13.1966	NA	NA	NA	NA	Not Significant	0.371065	13.1966	NA	NA	NA	NA	Not Significant	NA	13.1966	NA	NA	NA	NA	Not Significant	NA	13.1966	NA	NA	NA	NA	Not Significant
ARF5_MOUSE	0.147908	15.1323	0.633418	0.530172	0.999597	-4.68815	Not Significant	-0.0247574	15.1323	-0.106023	0.916109	0.998589	-4.73776	Not Significant	0.638372	15.1323	2.73383	0.0093775	0.0633499	-2.85395	Not Significant	-0.490463	15.1323	-1.56302	0.126157	0.255195	-4.78373	Not Significant	-0.663129	15.1323	-2.11328	0.0410531	0.199842	-3.97703	Not Significant	0.172666	15.1323	0.550256	0.585294	0.999769	-4.65591	Not Significant
DEST_MOUSE	0.124431	16.5076	1.10454	0.276154	0.999597	-4.58674	Not Significant	0.0949146	16.5076	0.842532	0.404647	0.998589	-4.64949	Not Significant	-0.125016	16.5076	-1.10973	0.273935	0.365934	-5.61131	Not Significant	0.249446	16.5076	1.64775	0.107469	0.247012	-4.66293	Not Significant	0.21993	16.5076	1.45278	0.154314	0.334139	-5.02017	Not Significant	0.029516	16.5076	0.194972	0.846431	0.999769	-4.67693	Not Significant
HNRPK_MOUSE	0.112514	16.5344	0.747028	0.459544	0.999597	-4.66844	Not Significant	0.0918267	16.5344	0.609676	0.545626	0.998589	-4.69187	Not Significant	0.0765634	16.5344	0.508337	0.614092	0.540216	-6.08121	Not Significant	0.0359506	16.5344	0.177622	0.859942	0.512607	-5.89346	Not Significant	0.0152633	16.5344	0.0754121	0.940274	0.678664	-6.00778	Not Significant	0.0206873	16.5344	0.10221	0.919115	0.999769	-4.67913	Not Significant
VATA_MOUSE	0.0963805	17.2465	0.930491	0.357863	0.999597	-4.63016	Not Significant	0.103391	17.2465	0.998169	0.324374	0.998589	-4.61408	Not Significant	-0.146729	17.2465	-1.41657	0.164577	0.290621	-5.24541	Not Significant	0.243109	17.2465	1.74657	0.0886149	0.235617	-4.51516	Not Significant	0.250119	17.2465	1.79693	0.0801237	0.261871	-4.51712	Not Significant	-0.00701013	17.2465	-0.0503629	0.960091	0.999769	-4.67977	Not Significant
PACN1_MOUSE	0.0595349	17.3373	0.634635	0.529386	0.999597	-4.68796	Not Significant	0.198135	17.3373	2.1121	0.0411605	0.998589	-4.21865	Not Significant	-0.111823	17.3373	-1.19202	0.240485	0.346783	-5.52123	Not Significant	0.171358	17.3373	1.35931	0.181888	0.296057	-5.05109	Not Significant	0.309958	17.3373	2.45876	0.0185029	0.150629	-3.31077	Not Significant	-0.1386	17.3373	-1.09945	0.278337	0.999769	-4.5859	Not Significant
UCHL1_MOUSE	0.0120717	17.6342	0.0470135	0.962743	0.999597	-4.73892	Not Significant	0.458502	17.6342	1.78565	0.0819638	0.998589	-4.35719	Not Significant	-0.43553	17.6342	-1.69619	0.0978509	0.222359	-4.84309	Not Significant	0.447602	17.6342	1.2972	0.202212	0.303928	-5.12592	Not Significant	0.894033	17.6342	2.59101	0.0134084	0.134714	-3.03656	Not Significant	-0.446431	17.6342	-1.29381	0.203371	0.999769	-4.55109	Not Significant
DYN1_MOUSE	0.275528	16.6291	1.16915	0.249468	0.999597	-4.56893	Not Significant	0.214924	16.6291	0.911986	0.3674	0.998589	-4.63437	Not Significant	0.893501	16.6291	3.79139	0.000510119	0.0107472	-0.226069	Significant	-0.617974	16.6291	-1.95135	0.0582528	0.210835	-4.18618	Not Significant	-0.678577	16.6291	-2.14271	0.0384587	0.194789	-3.92324	Not Significant	0.0606039	16.6291	0.191366	0.849235	0.999769	-4.67704	Not Significant
EF1A1_MOUSE	0.113232	17.3322	1.09682	0.279473	0.999597	-4.58881	Not Significant	0.0862645	17.3322	0.835597	0.408491	0.998589	-4.65094	Not Significant	0.0487099	17.3322	0.471826	0.63969	0.547998	-6.09872	Not Significant	0.0645223	17.3322	0.465089	0.644464	0.457361	-5.80586	Not Significant	0.0375546	17.3322	0.270701	0.788054	0.644612	-5.97519	Not Significant	0.0269677	17.3322	0.194388	0.846885	0.999769	-4.67695	Not Significant
EF1A2_MOUSE	-0.061819	17.1417	-0.616511	0.541153	0.999597	-4.69082	Not Significant	0.032465	17.1417	0.323768	0.74785	0.998589	-4.72578	Not Significant	0.0320434	17.1417	0.319564	0.751011	0.592133	-6.15781	Not Significant	-0.0938624	17.1417	-0.696581	0.490212	0.41413	-5.67914	Not Significant	0.000421554	17.1417	0.00312848	0.99752	0.692408	-6.01052	Not Significant	-0.0942839	17.1417	-0.699709	0.488277	0.999769	-4.64123	Not Significant
PARK7_MOUSE	0.131247	16.414	0.751808	0.456697	0.999597	-4.66754	Not Significant	-0.0184752	16.414	-0.105829	0.916262	0.998589	-4.73777	Not Significant	-0.356946	16.414	-2.04465	0.0477072	0.154429	-4.25662	Not Significant	0.488194	16.414	2.08099	0.044075	0.199899	-3.96274	Not Significant	0.338471	16.414	1.44278	0.157098	0.335677	-5.0334	Not Significant	0.149723	16.414	0.638212	0.52708	0.999769	-4.64768	Not Significant
THIL_MOUSE	0.0606483	16.4812	0.496345	0.622447	0.999597	-4.70775	Not Significant	0.0539129	16.4812	0.441223	0.661498	0.998589	-4.71432	Not Significant	-0.576621	16.4812	-4.71906	3.04844e-05	0.00252617	2.37188	Significant	0.637269	16.4812	3.88105	0.000391745	0.0399782	0.0691122	Significant	0.630533	16.4812	3.84003	0.000442164	0.0336788	-0.0403905	Significant	0.00673546	16.4812	0.0410198	0.96749	0.999769	-4.67984	Not Significant
PDIA3_MOUSE	0.0467682	16.5719	0.528169	0.600386	0.999597	-4.70361	Not Significant	0.0293009	16.5719	0.330905	0.742494	0.998589	-4.72518	Not Significant	-0.373472	16.5719	-4.21775	0.000142784	0.00641209	0.944507	Significant	0.420241	16.5719	3.53168	0.00108192	0.0552843	-0.818114	Not Significant	0.402773	16.5719	3.38489	0.00163933	0.0545821	-1.20449	Not Significant	0.0174673	16.5719	0.146795	0.884053	0.999769	-4.67825	Not Significant
STX1B_MOUSE	0.479927	16.3584	2.25661	0.0297345	0.999597	-4.15254	Not Significant	0.21338	16.3584	1.00331	0.321919	0.998589	-4.61281	Not Significant	0.497111	16.3584	2.33741	0.0246645	0.109104	-3.69728	Not Significant	-0.0171843	16.3584	-0.0601278	0.952362	0.531419	-5.90674	Not Significant	-0.283731	16.3584	-0.992772	0.326964	0.451059	-5.54113	Not Significant	0.266547	16.3584	0.932644	0.356764	0.999769	-4.61175	Not Significant
SNP25_MOUSE	-0.0561449	15.4718	-0.162497	0.871756	0.999597	-4.73582	Not Significant	-0.14511	15.4718	-0.419986	0.67681	0.998589	-4.71665	Not Significant	-0.491637	15.4718	-1.42292	0.16274	0.288571	-5.23699	Not Significant	0.435492	15.4718	0.937945	0.354067	0.377567	-5.49491	Not Significant	0.346526	15.4718	0.746335	0.459958	0.530821	-5.74371	Not Significant	0.0889655	15.4718	0.19161	0.849045	0.999769	-4.67703	Not Significant
RAB1B_MOUSE	-0.125574	14.3221	-0.435638	0.665574	0.999597	-4.70677	Not Significant	0.167398	14.3221	0.604046	0.549416	0.998589	-4.69272	Not Significant	-0.264477	14.3221	-0.954352	0.345961	0.406926	-5.76471	Not Significant	0.138903	14.3221	0.365548	0.716738	0.48062	-5.82649	Not Significant	0.431874	14.3221	1.15968	0.253441	0.408046	-5.37296	Not Significant	-0.292971	14.3221	-0.771005	0.44549	0.999769	-4.63152	Not Significant
GSTM5_MOUSE	-0.0822595	16.1395	-0.815714	0.419637	0.999597	-4.65503	Not Significant	0.0168103	16.1395	0.166696	0.868473	0.998589	-4.73564	Not Significant	-0.124687	16.1395	-1.23644	0.223719	0.334937	-5.47013	Not Significant	0.0424272	16.1395	0.313081	0.755894	0.491029	-5.86189	Not Significant	0.141497	16.1395	1.04414	0.302873	0.436238	-5.49202	Not Significant	-0.0990698	16.1395	-0.731062	0.469128	0.999769	-4.63772	Not Significant
VATE1_MOUSE	0.0370855	16.4558	0.298976	0.766552	0.999597	-4.72775	Not Significant	0.11435	16.4558	0.92187	0.362286	0.998589	-4.63213	Not Significant	-0.0910059	16.4558	-0.733671	0.467554	0.471086	-5.94483	Not Significant	0.128091	16.4558	0.768446	0.446869	0.405186	-5.62978	Not Significant	0.205356	16.4558	1.23197	0.225364	0.385594	-5.29278	Not Significant	-0.0772649	16.4558	-0.463527	0.645573	0.999769	-4.66286	Not Significant
PTMA_MOUSE	-0.0197767	14.5009	-0.0506384	0.95988	0.999597	-4.73888	Not Significant	-0.0585523	14.5009	-0.149924	0.881621	0.998589	-4.73632	Not Significant	0.407946	14.5009	1.00423	0.321643	0.394256	-5.68167	Not Significant	-0.427722	14.5009	-0.79873	0.429431	0.3984	-5.58968	Not Significant	-0.466498	14.5009	-0.87114	0.38917	0.487822	-5.62981	Not Significant	0.0387756	14.5009	0.0738833	0.941492	0.999769	-4.67953	Not Significant
GDIB_MOUSE	0.130779	16.1846	1.39521	0.170877	0.999597	-4.49974	Not Significant	0.0683982	16.1846	0.729703	0.469949	0.998589	-4.67165	Not Significant	-0.104834	16.1846	-1.11842	0.270256	0.36317	-5.60209	Not Significant	0.235613	16.1846	1.87052	0.0689586	0.217874	-4.31962	Not Significant	0.173232	16.1846	1.37528	0.176923	0.355822	-5.12047	Not Significant	0.0623809	16.1846	0.495239	0.623221	0.999769	-4.66045	Not Significant
FABPH_MOUSE	-0.0933909	16.1738	-0.62838	0.533432	0.999597	-4.68895	Not Significant	-0.0307118	16.1738	-0.206644	0.837367	0.998589	-4.73373	Not Significant	-0.459607	16.1738	-3.09246	0.00366588	0.0350519	-2.01708	Significant	0.366216	16.1738	1.83365	0.0743752	0.220119	-4.37895	Not Significant	0.428895	16.1738	2.14748	0.0380523	0.194789	-3.91448	Not Significant	-0.0626791	16.1738	-0.313835	0.755325	0.999769	-4.6721	Not Significant
SODM_MOUSE	0.0620873	16.918	0.581371	0.564348	0.999597	-4.69613	Not Significant	0.024207	16.918	0.226669	0.821869	0.998589	-4.73262	Not Significant	-0.475349	16.918	-4.45106	6.99629e-05	0.00414119	1.60316	Significant	0.537436	16.918	3.74489	0.000584485	0.0406264	-0.280893	Significant	0.499556	16.918	3.48094	0.00125008	0.0528779	-0.964599	Not Significant	0.0378802	16.918	0.263952	0.793212	0.999769	-4.6744	Not Significant
ODPB_MOUSE	-0.123085	16.3764	-0.81028	0.422715	0.999597	-4.65613	Not Significant	0.11417	16.3764	0.751591	0.456826	0.998589	-4.66758	Not Significant	-0.591487	16.3764	-3.89383	0.000377215	0.00906452	0.0506713	Significant	0.468403	16.3764	2.29462	0.0272433	0.171514	-3.57036	Not Significant	0.705657	16.3764	3.45689	0.00133826	0.0528779	-1.02497	Not Significant	-0.237254	16.3764	-1.16227	0.252217	0.999769	-4.57519	Not Significant
VISL1_MOUSE	0.159443	16.3935	1.04414	0.302874	0.999597	-4.60257	Not Significant	0.112806	16.3935	0.73873	0.464511	0.998589	-4.66998	Not Significant	0.0997636	16.3935	0.653319	0.517399	0.493202	-5.99902	Not Significant	0.0596794	16.3935	0.29083	0.772728	0.493791	-5.86827	Not Significant	0.0130425	16.3935	0.0635587	0.949648	0.681305	-6.00857	Not Significant	0.0466369	16.3935	0.227271	0.821405	0.999769	-4.67584	Not Significant
TPPP_MOUSE	-0.0374542	16.827	-0.271745	0.787257	0.999597	-4.72974	Not Significant	0.201953	16.827	1.46525	0.150901	0.998589	-4.47623	Not Significant	-0.100915	16.827	-0.732177	0.468455	0.471114	-5.94589	Not Significant	0.0634609	16.827	0.342631	0.733723	0.484916	-5.8527	Not Significant	0.302868	16.827	1.63521	0.110082	0.295116	-4.76498	Not Significant	-0.239407	16.827	-1.29258	0.20379	0.999769	-4.55132	Not Significant
FRIH_MOUSE	0.0976528	16.4645	1.02718	0.310691	0.999597	-4.60687	Not Significant	0.279643	16.4645	2.94147	0.00548139	0.998589	-3.80919	Not Significant	-0.0766811	16.4645	-0.806582	0.424818	0.450922	-5.89039	Not Significant	0.174334	16.4645	1.36459	0.180233	0.295504	-5.04457	Not Significant	0.356325	16.4645	2.78912	0.00814379	0.108712	-2.60771	Not Significant	-0.181991	16.4645	-1.42452	0.162278	0.999769	-4.52499	Not Significant
HSP72_MOUSE	0.223544	14.9179	1.04729	0.301438	0.999597	-4.60176	Not Significant	2.02e-05	14.9179	9.46353e-05	0.999925	0.999925	-4.73921	Not Significant	-0.225334	14.9179	-1.05567	0.297638	0.381411	-5.66721	Not Significant	0.448878	14.9179	1.56492	0.125711	0.255195	-4.78108	Not Significant	0.225354	14.9179	0.785651	0.436837	0.517988	-5.7151	Not Significant	0.223524	14.9179	0.779271	0.440541	0.999769	-4.63205	Not Significant
KCC2B_MOUSE	0.274696	15.3998	0.758501	0.452728	0.999597	-4.66628	Not Significant	0.52389	15.3998	1.44659	0.156033	0.998589	-4.48259	Not Significant	0.543596	15.3998	1.501	0.141441	0.270481	-5.13066	Not Significant	-0.2689	15.3998	-0.552529	0.583751	0.438429	-5.76382	Not Significant	-0.0197054	15.3998	-0.0404903	0.96791	0.684995	-6.00973	Not Significant	-0.249194	15.3998	-0.512039	0.611522	0.999769	-4.65911	Not Significant
RAB14_MOUSE	0.192715	15.2432	1.42729	0.161484	0.999597	-4.48909	Not Significant	0.124436	15.2432	0.921604	0.362423	0.998589	-4.63219	Not Significant	0.0699596	15.2432	0.518138	0.6073	0.536902	-6.07629	Not Significant	0.122755	15.2432	0.67655	0.5027	0.419288	-5.69206	Not Significant	0.0544764	15.2432	0.300239	0.765595	0.638577	-5.96707	Not Significant	0.0682789	15.2432	0.37631	0.708734	0.999769	-4.66867	Not Significant
RAB3C_MOUSE	0.413972	14.3161	1.73188	0.0918924	0.999597	-4.37956	Not Significant	-0.00163576	14.3161	-0.00584971	0.995365	0.998926	-4.7043	Not Significant	-0.00682546	14.3161	-0.0285548	0.977378	0.657131	-6.20764	Not Significant	0.420797	14.3161	1.31003	0.198518	0.302598	-5.11058	Not Significant	0.0051897	14.3161	0.0148295	0.98825	0.689836	-5.93019	Not Significant	0.415608	14.3161	1.18759	0.242803	0.999769	-4.57326	Not Significant
PGM1_MOUSE	0.182566	16.4916	1.50969	0.139213	0.999597	-4.46083	Not Significant	0.0649662	16.4916	0.537223	0.594177	0.998589	-4.70239	Not Significant	0.0765961	16.4916	0.633393	0.530188	0.499594	-6.01151	Not Significant	0.10597	16.4916	0.652098	0.518178	0.423422	-5.70733	Not Significant	-0.0116299	16.4916	-0.0715654	0.943315	0.679228	-6.00805	Not Significant	0.1176	16.4916	0.723663	0.473607	0.999769	-4.63856	Not Significant
PP1R7_MOUSE	0.0161151	15.7433	0.180183	0.857946	0.999597	-4.73504	Not Significant	0.118388	15.7433	1.3237	0.193339	0.998589	-4.52275	Not Significant	-0.166942	15.7433	-1.86658	0.0695212	0.190691	-4.56763	Not Significant	0.183057	15.7433	1.5231	0.135833	0.263035	-4.83872	Not Significant	0.28533	15.7433	2.37405	0.022633	0.164644	-3.48102	Not Significant	-0.102273	15.7433	-0.85095	0.400011	0.999769	-4.62298	Not Significant
ROA2_MOUSE	0.137619	15.9904	0.60376	0.549513	0.999597	-4.69278	Not Significant	0.121507	15.9904	0.533072	0.59702	0.998589	-4.70295	Not Significant	0.057351	15.9904	0.251609	0.802669	0.611729	-6.17689	Not Significant	0.080268	15.9904	0.262053	0.794665	0.495954	-5.87582	Not Significant	0.0641556	15.9904	0.20945	0.835191	0.654634	-5.98936	Not Significant	0.0161124	15.9904	0.0526027	0.958318	0.999769	-4.67975	Not Significant
CN37_MOUSE	0.257176	15.9366	1.27308	0.210554	0.999597	-4.53842	Not Significant	0.0983296	15.9366	0.486754	0.629167	0.998589	-4.70895	Not Significant	0.623943	15.9366	3.08866	0.00370363	0.0351425	-2.02628	Significant	-0.366766	15.9366	-1.35106	0.184491	0.298377	-5.0612	Not Significant	-0.525613	15.9366	-1.93621	0.0601412	0.234562	-4.28807	Not Significant	0.158847	15.9366	0.585147	0.561833	0.999769	-4.65278	Not Significant
EFHD2_MOUSE	-0.178103	15.9925	-1.01904	0.314487	0.999597	-4.60891	Not Significant	0.148194	15.9925	0.847913	0.40168	0.998589	-4.64836	Not Significant	-0.346371	15.9925	-1.98181	0.0546072	0.169346	-4.36899	Not Significant	0.168268	15.9925	0.716446	0.478001	0.413724	-5.66596	Not Significant	0.494565	15.9925	2.10574	0.0417415	0.200851	-3.9907	Not Significant	-0.326297	15.9925	-1.3893	0.172654	0.999769	-4.53223	Not Significant
ACTBL_MOUSE	-0.249962	12.7053	-0.49844	0.621827	0.999597	-4.69036	Not Significant	0.0441665	12.7053	0.07308	0.94223	0.998589	-4.68253	Not Significant	-0.455418	12.7053	-0.954969	0.347263	0.407605	-5.72598	Not Significant	0.205456	12.7053	0.312401	0.756908	0.491029	-5.80169	Not Significant	0.499584	12.7053	0.681901	0.500559	0.541862	-5.6302	Not Significant	-0.294128	12.7053	-0.393717	0.696588	0.999769	-4.64543	Not Significant
SEPT7_MOUSE	-0.00597316	16.8733	-0.0540715	0.957155	0.999597	-4.73883	Not Significant	0.196135	16.8733	1.7755	0.0836502	0.998589	-4.36124	Not Significant	-0.0867444	16.8733	-0.785247	0.437071	0.45847	-5.90684	Not Significant	0.0807712	16.8733	0.544105	0.589478	0.440389	-5.76818	Not Significant	0.282879	16.8733	1.90558	0.0641242	0.236558	-4.33965	Not Significant	-0.202108	16.8733	-1.36147	0.181208	0.999769	-4.53784	Not Significant
EF1B_MOUSE	0.0593624	15.9653	0.303299	0.76328	0.999597	-4.72742	Not Significant	0.225358	15.9653	1.15142	0.256598	0.998589	-4.5739	Not Significant	-0.224663	15.9653	-1.14787	0.258042	0.357565	-5.57031	Not Significant	0.284026	15.9653	1.07989	0.28685	0.348951	-5.36238	Not Significant	0.450021	15.9653	1.71102	0.0950526	0.281004	-4.65127	Not Significant	-0.165995	15.9653	-0.631128	0.531653	0.999769	-4.64838	Not Significant
OTUB1_MOUSE	0.0800311	16.3436	0.4543	0.652141	0.999597	-4.71283	Not Significant	0.330181	16.3436	1.87429	0.0684245	0.998589	-4.32117	Not Significant	0.363894	16.3436	2.06566	0.0455762	0.15067	-4.21842	Not Significant	-0.283863	16.3436	-1.1991	0.237753	0.322946	-5.23762	Not Significant	-0.033713	16.3436	-0.142411	0.887492	0.66543	-6.00074	Not Significant	-0.25015	16.3436	-1.05669	0.297181	0.999769	-4.59289	Not Significant
PP2BA_MOUSE	0.0416803	17.0566	0.390437	0.698346	0.999597	-4.7197	Not Significant	-0.0361446	17.0566	-0.338582	0.736747	0.998589	-4.72453	Not Significant	-0.0995934	17.0566	-0.932935	0.356616	0.415055	-5.7843	Not Significant	0.141274	17.0566	0.984789	0.330821	0.367364	-5.45312	Not Significant	0.0634488	17.0566	0.442288	0.660733	0.6043	-5.91636	Not Significant	0.0778248	17.0566	0.542501	0.590572	0.999769	-4.65657	Not Significant
NFL_MOUSE	0.397733	15.6315	1.78788	0.0815968	0.999597	-4.3563	Not Significant	0.0455474	15.6315	0.204744	0.838841	0.998589	-4.73383	Not Significant	0.310664	15.6315	1.39649	0.170494	0.296469	-5.27183	Not Significant	0.0870689	15.6315	0.291254	0.772406	0.493791	-5.86815	Not Significant	-0.265116	15.6315	-0.886841	0.380622	0.483421	-5.63495	Not Significant	0.352185	15.6315	1.17809	0.245925	0.999769	-4.57241	Not Significant
NEUM_MOUSE	-0.0163614	15.9766	-0.100776	0.920247	0.999597	-4.7379	Not Significant	0.0209565	15.9766	0.129079	0.897961	0.998589	-4.73707	Not Significant	-0.146828	15.9766	-0.904368	0.371374	0.421613	-5.80958	Not Significant	0.130467	15.9766	0.597994	0.553314	0.43143	-5.73916	Not Significant	0.167785	15.9766	0.769041	0.446519	0.52248	-5.72736	Not Significant	-0.0373179	15.9766	-0.171047	0.865075	0.999769	-4.67763	Not Significant
MTAP2_MOUSE	0.0454236	16.8054	0.271186	0.787684	0.999597	-4.72978	Not Significant	0.162768	16.8054	0.971752	0.337185	0.998589	-4.62048	Not Significant	-0.152235	16.8054	-0.908866	0.369025	0.420132	-5.80565	Not Significant	0.197659	16.8054	0.878137	0.385268	0.387175	-5.54543	Not Significant	0.315003	16.8054	1.39946	0.169608	0.347552	-5.0897	Not Significant	-0.117345	16.8054	-0.521327	0.605098	0.999769	-4.65835	Not Significant
ARF4_MOUSE	0.29295	13.0939	1.54418	0.130652	0.999597	-4.44862	Not Significant	0.11804	13.0939	0.622203	0.537443	0.998589	-4.68993	Not Significant	0.244629	13.0939	1.28947	0.204858	0.324516	-5.40686	Not Significant	0.0483214	13.0939	0.189542	0.850655	0.510235	-5.89138	Not Significant	-0.126589	13.0939	-0.496549	0.622305	0.590761	-5.89192	Not Significant	0.174911	13.0939	0.68609	0.49673	0.999769	-4.64271	Not Significant
SH3G2_MOUSE	0.0470022	17.1542	0.378251	0.707303	0.999597	-4.72089	Not Significant	0.0244232	17.1542	0.196546	0.845207	0.998589	-4.73425	Not Significant	0.00155297	17.1542	0.0124976	0.990093	0.660029	-6.20796	Not Significant	0.0454492	17.1542	0.272176	0.786928	0.495269	-5.87325	Not Significant	0.0228702	17.1542	0.13696	0.89177	0.66543	-6.00147	Not Significant	0.022579	17.1542	0.135216	0.893139	0.999769	-4.67851	Not Significant
BIP_MOUSE	0.0571977	16.0172	0.379288	0.706539	0.999597	-4.72079	Not Significant	0.0836627	16.0172	0.554782	0.582224	0.998589	-4.69996	Not Significant	-0.429719	16.0172	-2.84955	0.00696905	0.0521845	-2.59103	Not Significant	0.486917	16.0172	2.40274	0.0211491	0.162278	-3.36093	Not Significant	0.513382	16.0172	2.53333	0.0154473	0.138105	-3.15738	Not Significant	-0.026465	16.0172	-0.130594	0.89677	0.999769	-4.67861	Not Significant
VATD_MOUSE	0.0758975	14.6863	0.557321	0.580505	0.999597	-4.6996	Not Significant	0.00324176	14.6863	0.0238045	0.98113	0.998589	-4.73913	Not Significant	-0.00604534	14.6863	-0.0443914	0.96482	0.655512	-6.20707	Not Significant	0.0819428	14.6863	0.447765	0.65681	0.458671	-5.81334	Not Significant	0.00928711	14.6863	0.0507481	0.959786	0.682533	-6.00928	Not Significant	0.0726557	14.6863	0.397017	0.693528	0.999769	-4.6674	Not Significant
HSP74_MOUSE	0.0690651	16.7282	0.7421	0.46249	0.999597	-4.66936	Not Significant	0.0742056	16.7282	0.797334	0.430103	0.998589	-4.65873	Not Significant	-0.147748	16.7282	-1.58754	0.120497	0.249955	-5.00694	Not Significant	0.216813	16.7282	1.7336	0.0909191	0.235617	-4.53496	Not Significant	0.221953	16.7282	1.77471	0.0837825	0.263817	-4.55236	Not Significant	-0.00514048	16.7282	-0.0411025	0.967425	0.999769	-4.67984	Not Significant
DPYL3_MOUSE	0.185247	15.6415	1.20411	0.23583	0.999597	-4.55892	Not Significant	0.432224	15.6415	2.80947	0.00772887	0.998589	-3.87849	Not Significant	-0.17371	15.6415	-1.12912	0.26577	0.361637	-5.59063	Not Significant	0.358958	15.6415	1.73628	0.0904391	0.235617	-4.53088	Not Significant	0.605935	15.6415	2.93091	0.00563571	0.0972904	-2.28834	Not Significant	-0.246977	15.6415	-1.19463	0.239473	0.999769	-4.56947	Not Significant
GRP75_MOUSE	0.0591756	16.4887	0.527942	0.600542	0.999597	-4.70364	Not Significant	0.078208	16.4887	0.697742	0.489494	0.998589	-4.67737	Not Significant	-0.560474	16.4887	-5.00034	1.26184e-05	0.00156849	3.18939	Significant	0.61965	16.4887	4.11387	0.000195484	0.033568	0.678406	Significant	0.638682	16.4887	4.24023	0.00013336	0.0228522	1.03151	Significant	-0.0190324	16.4887	-0.126357	0.900101	0.999769	-4.67869	Not Significant
PYGB_MOUSE	-0.0444215	16.6107	-0.349494	0.728606	0.999597	-4.72357	Not Significant	0.0281802	16.6107	0.221713	0.825699	0.998589	-4.7329	Not Significant	0.066049	16.6107	0.519653	0.606254	0.536358	-6.07552	Not Significant	-0.110471	16.6107	-0.646777	0.521579	0.423422	-5.71058	Not Significant	-0.0378688	16.6107	-0.221712	0.825699	0.654539	-5.98681	Not Significant	-0.0726017	16.6107	-0.425065	0.673135	0.999769	-4.66557	Not Significant
CH60_MOUSE	-0.111628	16.8694	-1.01577	0.316024	0.999597	-4.60973	Not Significant	0.106475	16.8694	0.968877	0.3386	0.998589	-4.62116	Not Significant	-0.410967	16.8694	-3.73962	0.00059354	0.0117108	-0.364736	Significant	0.299339	16.8694	2.02696	0.0495683	0.204461	-4.05725	Not Significant	0.517442	16.8694	3.50384	0.00117131	0.0522995	-0.906917	Not Significant	-0.218103	16.8694	-1.47688	0.147769	0.999769	-4.51396	Not Significant
COTL1_MOUSE	0.243381	16.1978	2.83565	0.00722434	0.999597	-3.86484	Not Significant	0.0749585	16.1978	0.873345	0.387842	0.998589	-4.64292	Not Significant	-0.0085414	16.1978	-0.0995162	0.92124	0.644773	-6.20316	Not Significant	0.251923	16.1978	2.1842	0.0350481	0.187263	-3.77682	Not Significant	0.0834999	16.1978	0.723956	0.47343	0.533995	-5.75936	Not Significant	0.168423	16.1978	1.46025	0.152262	0.999769	-4.5175	Not Significant
RAN_MOUSE	0.0905134	16.8058	0.909202	0.368849	0.999597	-4.635	Not Significant	0.0854296	16.8058	0.858135	0.396081	0.998589	-4.64619	Not Significant	-0.139342	16.8058	-1.39968	0.169543	0.295876	-5.26765	Not Significant	0.229855	16.8058	1.71816	0.0937289	0.238254	-4.55839	Not Significant	0.224771	16.8058	1.68016	0.100952	0.290485	-4.6981	Not Significant	0.00508384	16.8058	0.0380015	0.969881	0.999769	-4.67986	Not Significant
PIPNA_MOUSE	0.162807	15.2901	0.524881	0.602648	0.999597	-4.70405	Not Significant	0.538011	15.2901	1.73452	0.0907539	0.998589	-4.37739	Not Significant	-0.0538072	15.2901	-0.173472	0.863181	0.631517	-6.19322	Not Significant	0.216614	15.2901	0.51968	0.606235	0.444366	-5.78045	Not Significant	0.591818	15.2901	1.41984	0.16363	0.34173	-5.06341	Not Significant	-0.375204	15.2901	-0.900157	0.373583	0.999769	-4.61633	Not Significant
TKT_MOUSE	0.0515608	16.9669	0.520786	0.605472	0.999597	-4.70459	Not Significant	0.0771027	16.9669	0.77877	0.440833	0.998589	-4.66238	Not Significant	-0.0767358	16.9669	-0.775064	0.442994	0.462171	-5.91454	Not Significant	0.128297	16.9669	0.964308	0.340856	0.37084	-5.47163	Not Significant	0.153839	16.9669	1.15629	0.254624	0.408046	-5.37674	Not Significant	-0.0255419	16.9669	-0.191979	0.848758	0.999769	-4.67702	Not Significant
UB2V1_MOUSE	0.119208	15.287	0.347969	0.730084	0.999597	-4.72364	Not Significant	-0.201974	15.287	-0.447317	0.657582	0.998589	-4.66652	Not Significant	-0.356131	15.287	-0.999419	0.324897	0.396322	-5.68537	Not Significant	0.475339	15.287	1.01192	0.31897	0.36128	-5.40983	Not Significant	0.154157	15.287	0.281323	0.780227	0.642533	-5.81106	Not Significant	0.321182	15.287	0.594755	0.556082	0.999769	-4.6368	Not Significant
NUDT3_MOUSE	0.0502286	15.3354	0.295251	0.769374	0.999597	-4.72804	Not Significant	0.00820823	15.3354	0.0482492	0.961765	0.998589	-4.73891	Not Significant	-0.302086	15.3354	-1.77571	0.0836144	0.209798	-4.7173	Not Significant	0.352315	15.3354	1.54111	0.131397	0.258367	-4.81407	Not Significant	0.310295	15.3354	1.3573	0.182519	0.356805	-5.14303	Not Significant	0.0420203	15.3354	0.183807	0.855121	0.999769	-4.67727	Not Significant
KCRU_MOUSE	-0.107737	16.8471	-0.883444	0.38243	0.999597	-4.64072	Not Significant	-0.0223868	16.8471	-0.183572	0.855304	0.998589	-4.73488	Not Significant	-0.393175	16.8471	-3.22404	0.00256243	0.0289559	-1.69469	Significant	0.285438	16.8471	1.74176	0.0894645	0.235617	-4.52253	Not Significant	0.370788	16.8471	2.26257	0.0293311	0.178309	-3.69839	Not Significant	-0.0853501	16.8471	-0.520811	0.605454	0.999769	-4.6584	Not Significant
PFKAM_MOUSE	0.0718361	16.8146	0.857238	0.39657	0.999597	-4.64638	Not Significant	0.0531121	16.8146	0.6338	0.529925	0.998589	-4.68809	Not Significant	0.0432894	16.8146	0.516583	0.608376	0.537089	-6.07708	Not Significant	0.0285468	16.8146	0.253499	0.801219	0.496151	-5.87792	Not Significant	0.00982274	16.8146	0.0872273	0.930939	0.676072	-6.00685	Not Significant	0.018724	16.8146	0.166272	0.868805	0.999769	-4.67776	Not Significant
SEP11_MOUSE	0.0271763	15.8781	0.269763	0.788771	0.999597	-4.72988	Not Significant	0.0662912	15.8781	0.658033	0.514398	0.998589	-4.68414	Not Significant	-0.113847	15.8781	-1.13009	0.265365	0.361637	-5.58958	Not Significant	0.141024	15.8781	1.04171	0.303987	0.356989	-5.39976	Not Significant	0.180139	15.8781	1.33064	0.191066	0.361701	-5.17599	Not Significant	-0.0391149	15.8781	-0.288932	0.77417	0.999769	-4.6733	Not Significant
WDR1_MOUSE	0.0879472	16.566	0.682347	0.499068	0.999597	-4.68004	Not Significant	0.121558	16.566	0.943124	0.351446	0.998589	-4.62723	Not Significant	-0.0785327	16.566	-0.609304	0.54587	0.507265	-6.0261	Not Significant	0.16648	16.566	0.961184	0.342404	0.37154	-5.47442	Not Significant	0.200091	16.566	1.15524	0.255047	0.408046	-5.37787	Not Significant	-0.0336113	16.566	-0.194057	0.847142	0.999769	-4.67696	Not Significant
SUCB1_MOUSE	0.0398726	16.3266	0.338246	0.736999	0.999597	-4.72455	Not Significant	0.116907	16.3266	0.991743	0.32746	0.998589	-4.61565	Not Significant	-0.596118	16.3266	-5.05697	1.05546e-05	0.00156849	3.35502	Significant	0.63599	16.3266	4.01485	0.000263146	0.033568	0.417722	Significant	0.713025	16.3266	4.50116	5.99504e-05	0.0204725	1.74853	Significant	-0.0770346	16.3266	-0.486301	0.629486	0.999769	-4.66115	Not Significant
ACBP_MOUSE	-0.0766413	15.8822	-0.362963	0.7186	0.999597	-4.72234	Not Significant	-0.148237	15.8822	-0.70203	0.486845	0.998589	-4.67662	Not Significant	0.194349	15.8822	0.920413	0.363037	0.418221	-5.79548	Not Significant	-0.270991	15.8822	-0.955026	0.345469	0.372365	-5.4799	Not Significant	-0.342586	15.8822	-1.20734	0.234599	0.392783	-5.32064	Not Significant	0.0715954	15.8822	0.252317	0.802126	0.999769	-4.67488	Not Significant
HPCA_MOUSE	0.186833	13.9087	0.627443	0.534459	0.999597	-4.68901	Not Significant	0.317082	13.9087	0.941737	0.35281	0.998589	-4.61879	Not Significant	-0.156105	13.9087	-0.504004	0.61743	0.541706	-6.0457	Not Significant	0.342938	13.9087	0.839929	0.406674	0.390646	-5.55777	Not Significant	0.473187	13.9087	1.08829	0.283937	0.424058	-5.37563	Not Significant	-0.130249	13.9087	-0.304818	0.762318	0.999769	-4.66362	Not Significant
CISY_MOUSE	0.0083183	17.6516	0.094609	0.925112	0.999597	-4.73806	Not Significant	0.00294973	17.6516	0.033549	0.973409	0.998589	-4.73906	Not Significant	-0.317856	17.6516	-3.61516	0.000851536	0.014113	-0.69457	Significant	0.326174	17.6516	2.76063	0.00875919	0.120959	-2.62012	Not Significant	0.320806	17.6516	2.71519	0.0098308	0.118412	-2.77018	Not Significant	0.00536857	17.6516	0.0454378	0.963991	0.999769	-4.67981	Not Significant
DTD1_MOUSE	0.0840982	15.1501	0.410541	0.683665	0.999597	-4.71765	Not Significant	0.0367329	15.1501	0.179318	0.85862	0.998589	-4.73508	Not Significant	-0.163146	15.1501	-0.796426	0.430624	0.454391	-5.89827	Not Significant	0.247244	15.1501	0.898166	0.37463	0.382698	-5.52887	Not Significant	0.199879	15.1501	0.726101	0.472129	0.533967	-5.75788	Not Significant	0.0473654	15.1501	0.172065	0.86428	0.999769	-4.6776	Not Significant
GNAO_MOUSE	0.218885	15.9915	1.27129	0.211185	0.999597	-4.53896	Not Significant	-0.0367551	15.9915	-0.213475	0.832073	0.998589	-4.73336	Not Significant	0.431174	15.9915	2.50427	0.0165788	0.0892109	-3.35366	Not Significant	-0.212289	15.9915	-0.917524	0.364529	0.380228	-5.51252	Not Significant	-0.467929	15.9915	-2.02241	0.0500568	0.218357	-4.13935	Not Significant	0.25564	15.9915	1.10489	0.276004	0.999769	-4.585	Not Significant
ETFA_MOUSE	0.0686381	15.4772	0.415831	0.679822	0.999597	-4.71709	Not Significant	0.112722	15.4772	0.682902	0.498721	0.998589	-4.67995	Not Significant	-0.637869	15.4772	-3.8644	0.000411494	0.00929988	-0.0291304	Significant	0.706507	15.4772	3.18514	0.00285059	0.0817503	-1.65837	Not Significant	0.75059	15.4772	3.38388	0.00164396	0.0545821	-1.20699	Not Significant	-0.0440835	15.4772	-0.198742	0.843501	0.999769	-4.67681	Not Significant
THIO_MOUSE	0.0481354	15.8119	0.286313	0.77616	0.999597	-4.7287	Not Significant	0.0424556	15.8119	0.25253	0.801963	0.998589	-4.73103	Not Significant	-0.0774565	15.8119	-0.460717	0.64757	0.551329	-6.1038	Not Significant	0.125592	15.8119	0.555904	0.581464	0.437302	-5.76206	Not Significant	0.119912	15.8119	0.530764	0.598604	0.582221	-5.87508	Not Significant	0.0056797	15.8119	0.0251399	0.980072	0.999769	-4.67992	Not Significant
SYUG_MOUSE	0.163446	13.155	0.532207	0.597613	0.999597	-4.70307	Not Significant	-0.0308204	13.155	-0.100356	0.920577	0.998589	-4.73791	Not Significant	-0.205322	13.155	-0.668565	0.507726	0.487345	-5.98921	Not Significant	0.368768	13.155	0.893556	0.377061	0.384029	-5.53271	Not Significant	0.174502	13.155	0.422833	0.674748	0.610129	-5.92444	Not Significant	0.194266	13.155	0.470723	0.640471	0.999769	-4.66233	Not Significant
AINX_MOUSE	-0.111881	15.8186	-0.688415	0.495282	0.999597	-4.679	Not Significant	-0.139142	15.8186	-0.856153	0.397163	0.998589	-4.64661	Not Significant	0.100971	15.8186	0.621281	0.538043	0.504423	-6.01891	Not Significant	-0.212852	15.8186	-0.974612	0.335782	0.368823	-5.46236	Not Significant	-0.240113	15.8186	-1.09943	0.278345	0.419578	-5.43656	Not Significant	0.0272608	15.8186	0.124823	0.901308	0.999769	-4.67872	Not Significant
GABT_MOUSE	0.0299624	16.5818	0.204088	0.83935	0.999597	-4.73386	Not Significant	0.126409	16.5818	0.861033	0.394503	0.998589	-4.64557	Not Significant	-0.335468	16.5818	-2.28504	0.0278533	0.115793	-3.80153	Not Significant	0.365431	16.5818	1.85229	0.0715938	0.218969	-4.34908	Not Significant	0.461877	16.5818	2.34115	0.0244497	0.169611	-3.54597	Not Significant	-0.0964466	16.5818	-0.488866	0.627685	0.999769	-4.66095	Not Significant
GLNA_MOUSE	0.0801855	17.38	0.521395	0.605051	0.999597	-4.70451	Not Significant	0.177559	17.38	1.15455	0.255325	0.998589	-4.57303	Not Significant	-0.0997298	17.38	-0.648479	0.52049	0.493525	-6.00209	Not Significant	0.179915	17.38	0.870564	0.38934	0.387487	-5.5516	Not Significant	0.277289	17.38	1.34173	0.187474	0.359633	-5.16235	Not Significant	-0.0973736	17.38	-0.471166	0.640157	0.999769	-4.66229	Not Significant
GSTM2_MOUSE	0.127686	12.2785	0.161769	0.872543	0.999597	-4.65798	Not Significant	0.064431	12.2785	0.127136	0.899658	0.998589	-4.73712	Not Significant	0.422384	12.2785	0.801048	0.42923	0.453691	-5.85637	Not Significant	-0.294698	12.2785	-0.32513	0.747277	0.488851	-5.60187	Not Significant	-0.357953	12.2785	-0.515044	0.610193	0.586226	-5.86347	Not Significant	0.0632547	12.2785	0.0705429	0.944217	0.999769	-4.64556	Not Significant
GSTM7_MOUSE	-0.249995	13.6746	-0.430475	0.669229	0.999597	-4.71551	Not Significant	-0.0137069	13.6746	-0.0236024	0.981291	0.998589	-4.73914	Not Significant	0.705307	13.6746	1.21449	0.23189	0.341038	-5.49559	Not Significant	-0.955302	13.6746	-1.2241	0.228284	0.31826	-5.20991	Not Significant	-0.719014	13.6746	-0.92133	0.362564	0.474692	-5.60551	Not Significant	-0.236288	13.6746	-0.302774	0.763677	0.999769	-4.67265	Not Significant
CAZA2_MOUSE	0.201947	15.8518	1.7329	0.0910451	0.999597	-4.37802	Not Significant	0.114342	15.8518	0.981163	0.332583	0.998589	-4.61821	Not Significant	-0.0383281	15.8518	-0.328892	0.744003	0.590554	-6.15484	Not Significant	0.240275	15.8518	1.53429	0.133063	0.260639	-4.82343	Not Significant	0.15267	15.8518	0.974879	0.335651	0.457497	-5.55768	Not Significant	0.0876055	15.8518	0.559408	0.579094	0.999769	-4.6551	Not Significant
UBB_MOUSE	-0.181377	15.6046	-1.03713	0.306089	0.999597	-4.60435	Not Significant	0.383547	15.6046	2.19315	0.0343489	0.998589	-4.1819	Not Significant	-0.197405	15.6046	-1.12878	0.265915	0.361637	-5.591	Not Significant	0.0160279	15.6046	0.0682004	0.945976	0.530507	-5.90625	Not Significant	0.580951	15.6046	2.47202	0.0179225	0.149723	-3.28374	Not Significant	-0.564923	15.6046	-2.40382	0.0210953	0.999769	-4.27318	Not Significant
NSF_MOUSE	0.144205	16.8744	1.29345	0.203494	0.999597	-4.53218	Not Significant	0.145196	16.8744	1.30234	0.200469	0.998589	-4.52943	Not Significant	0.232989	16.8744	2.08979	0.0432323	0.146879	-4.17418	Not Significant	-0.0887835	16.8744	-0.592599	0.556883	0.432584	-5.74219	Not Significant	-0.0877924	16.8744	-0.585984	0.561275	0.562083	-5.84557	Not Significant	-0.000991053	16.8744	-0.00661494	0.994756	0.999769	-4.67997	Not Significant
PA1B2_MOUSE	0.188112	15.1454	1.0932	0.281037	0.999597	-4.58977	Not Significant	-0.00607766	15.1454	-0.03532	0.972005	0.998589	-4.73905	Not Significant	-0.261205	15.1454	-1.51798	0.137116	0.267765	-5.10686	Not Significant	0.449317	15.1454	1.94311	0.0592735	0.212991	-4.19999	Not Significant	0.255128	15.1454	1.10332	0.276674	0.418033	-5.43255	Not Significant	0.19419	15.1454	0.839792	0.406163	0.999769	-4.62444	Not Significant
PGK2_MOUSE	0.128519	12.3869	0.329731	0.746208	0.999597	-4.66291	Not Significant	0.118561	12.3869	0.18964	0.852159	0.998589	-4.62486	Not Significant	-0.431586	12.3869	-1.19575	0.25054	0.354295	-5.26644	Not Significant	0.560105	12.3869	1.10929	0.284947	0.347838	-5.07371	Not Significant	0.550147	12.3869	0.795762	0.438706	0.518779	-5.17746	Not Significant	0.00995789	12.3869	0.0141271	0.988917	0.999769	-4.61957	Not Significant
MARCS_MOUSE	0.0733308	15.173	0.331561	0.742002	0.999597	-4.72513	Not Significant	-0.0946513	15.173	-0.427961	0.671043	0.998589	-4.71579	Not Significant	0.126521	15.173	0.572058	0.570578	0.520733	-6.04757	Not Significant	-0.0531901	15.173	-0.178966	0.858895	0.512607	-5.89323	Not Significant	-0.221172	15.173	-0.744165	0.461254	0.53137	-5.74525	Not Significant	0.167982	15.173	0.5652	0.575188	0.999769	-4.65459	Not Significant
TERA_MOUSE	0.0475086	16.4665	0.667761	0.508234	0.999597	-4.68252	Not Significant	0.172023	16.4665	2.41788	0.020402	0.998589	-4.07578	Not Significant	-0.158245	16.4665	-2.22423	0.0320152	0.124101	-3.92033	Not Significant	0.205754	16.4665	2.15208	0.0376646	0.195966	-3.83543	Not Significant	0.330268	16.4665	3.45443	0.00134761	0.0528779	-1.03114	Not Significant	-0.124514	16.4665	-1.30235	0.200463	0.999769	-4.54945	Not Significant
CLH1_MOUSE	-0.133595	16.8153	-0.986504	0.32999	0.999597	-4.61692	Not Significant	0.0221545	16.8153	0.163595	0.870898	0.998589	-4.73577	Not Significant	-0.149504	16.8153	-1.10398	0.276395	0.366515	-5.61739	Not Significant	0.0159084	16.8153	0.0874167	0.930789	0.528567	-5.90483	Not Significant	0.171658	16.8153	0.943264	0.351375	0.466169	-5.58623	Not Significant	-0.15575	16.8153	-0.855848	0.39733	0.999769	-4.62234	Not Significant
STMN1_MOUSE	-0.350452	14.8648	-1.05879	0.296233	0.999597	-4.5988	Not Significant	-0.41274	14.8648	-1.24698	0.219871	0.998589	-4.54629	Not Significant	-0.25558	14.8648	-0.772162	0.44469	0.462171	-5.91671	Not Significant	-0.0948724	14.8648	-0.213296	0.832211	0.505526	-5.88683	Not Significant	-0.15716	14.8648	-0.353335	0.725747	0.62859	-5.95037	Not Significant	0.062288	14.8648	0.140039	0.889353	0.999769	-4.6784	Not Significant
RUXF_MOUSE	-0.24953	13.6644	-0.49331	0.625075	0.999597	-4.70802	Not Significant	0.132159	13.6644	0.216938	0.829598	0.998589	-4.6942	Not Significant	0.619409	13.6644	1.11941	0.271084	0.363889	-5.51898	Not Significant	-0.868938	13.6644	-1.21929	0.231415	0.320115	-5.17595	Not Significant	-0.48725	13.6644	-0.622363	0.537999	0.555529	-5.69567	Not Significant	-0.381689	13.6644	-0.506694	0.615754	0.999769	-4.64807	Not Significant
CALL3_MOUSE	-0.3567	12.1422	-0.994167	0.326994	0.999597	-4.61265	Not Significant	0.388478	12.1422	1.04394	0.303701	0.998589	-4.59965	Not Significant	-0.122647	12.1422	-0.341833	0.734529	0.58804	-6.11287	Not Significant	-0.234052	12.1422	-0.48536	0.630458	0.45182	-5.76057	Not Significant	0.511125	12.1422	1.04051	0.30527	0.436776	-5.4443	Not Significant	-0.745178	12.1422	-1.51697	0.138294	0.999769	-4.51366	Not Significant
VATB2_MOUSE	-0.00272699	17.2212	-0.0332334	0.973659	0.999597	-4.73907	Not Significant	0.131095	17.2212	1.59763	0.118228	0.998589	-4.42926	Not Significant	-0.0625098	17.2212	-0.761796	0.450782	0.465356	-5.92442	Not Significant	0.0597828	17.2212	0.54216	0.590804	0.441057	-5.76918	Not Significant	0.193605	17.2212	1.75577	0.0870095	0.267023	-4.58208	Not Significant	-0.133822	17.2212	-1.21361	0.232223	0.999769	-4.56605	Not Significant
PP2AB_MOUSE	0.0843908	15.9279	0.444969	0.658812	0.999597	-4.7139	Not Significant	0.274073	15.9279	1.44511	0.156445	0.998589	-4.48309	Not Significant	-0.144228	15.9279	-0.760471	0.451564	0.465356	-5.9254	Not Significant	0.228618	15.9279	0.897029	0.375228	0.382926	-5.52982	Not Significant	0.418301	15.9279	1.64129	0.10881	0.295116	-4.75603	Not Significant	-0.189683	15.9279	-0.744258	0.461199	0.999769	-4.6362	Not Significant
UBA1_MOUSE	0.06569	17.5309	1.03026	0.309258	0.999597	-4.60609	Not Significant	0.0299158	17.5309	0.469191	0.641555	0.998589	-4.71108	Not Significant	-0.00669249	17.5309	-0.104963	0.916945	0.64467	-6.20261	Not Significant	0.0723825	17.5309	0.84478	0.403406	0.38999	-5.57223	Not Significant	0.0366083	17.5309	0.427258	0.67155	0.608512	-5.92264	Not Significant	0.0357742	17.5309	0.417522	0.678595	0.999769	-4.66607	Not Significant
HINT1_MOUSE	0.0515461	16.6895	0.32061	0.750224	0.999597	-4.72604	Not Significant	0.0413735	16.6895	0.257338	0.798276	0.998589	-4.73072	Not Significant	0.0237557	16.6895	0.147758	0.883298	0.636686	-6.19729	Not Significant	0.0277904	16.6895	0.128629	0.898315	0.522003	-5.90059	Not Significant	0.0176178	16.6895	0.0815444	0.935428	0.677987	-6.00731	Not Significant	0.0101726	16.6895	0.0470842	0.962687	0.999769	-4.67979	Not Significant
GMFB_MOUSE	0.121711	15.4412	0.710909	0.481387	0.999597	-4.67504	Not Significant	0.14514	15.4412	0.847756	0.401767	0.998589	-4.64839	Not Significant	-0.40846	15.4412	-2.3858	0.0220142	0.104451	-3.5994	Not Significant	0.530171	15.4412	2.30442	0.0266323	0.171514	-3.55167	Not Significant	0.5536	15.4412	2.40626	0.0209735	0.156981	-3.4168	Not Significant	-0.0234288	15.4412	-0.101835	0.919411	0.999769	-4.67914	Not Significant
TCPB_MOUSE	0.16241	15.512	0.846841	0.40227	0.999597	-4.64859	Not Significant	0.271247	15.512	1.41434	0.165226	0.998589	-4.49341	Not Significant	0.227752	15.512	1.18755	0.242222	0.34793	-5.52628	Not Significant	-0.0653419	15.512	-0.253537	0.80119	0.496151	-5.87791	Not Significant	0.0434953	15.512	0.168769	0.866854	0.662322	-5.99678	Not Significant	-0.108837	15.512	-0.422306	0.67513	0.999769	-4.66575	Not Significant
GUAD_MOUSE	-0.0996687	15.586	-0.318825	0.751709	0.999597	-4.72616	Not Significant	0.280648	15.586	0.793984	0.432429	0.998589	-4.6451	Not Significant	-0.0666349	15.586	-0.213155	0.832413	0.623324	-6.18563	Not Significant	-0.0330338	15.586	-0.0786346	0.937761	0.528836	-5.90552	Not Significant	0.347283	15.586	0.774167	0.443908	0.52207	-5.66406	Not Significant	-0.380317	15.586	-0.847806	0.402171	0.999769	-4.61966	Not Significant
PTMS_MOUSE	0.168958	16.0913	0.650001	0.519517	0.999597	-4.68547	Not Significant	-0.252734	16.0913	-0.972296	0.336918	0.998589	-4.62035	Not Significant	-0.361825	16.0913	-1.39198	0.171846	0.296891	-5.27772	Not Significant	0.530783	16.0913	1.51954	0.136723	0.263455	-4.84355	Not Significant	0.109091	16.0913	0.312309	0.756476	0.636472	-5.96351	Not Significant	0.421692	16.0913	1.20723	0.234641	0.999769	-4.5672	Not Significant
TCTP_MOUSE	-0.0112697	15.7858	-0.0294864	0.976628	0.999597	-4.7391	Not Significant	-0.379052	15.7858	-0.991769	0.327447	0.998589	-4.61564	Not Significant	0.0861317	15.7858	0.225359	0.822882	0.619162	-6.18304	Not Significant	-0.0974013	15.7858	-0.189643	0.850576	0.510235	-5.89136	Not Significant	-0.465184	15.7858	-0.905727	0.370663	0.479781	-5.61897	Not Significant	0.367783	15.7858	0.716084	0.478222	0.999769	-4.63942	Not Significant
DYL2_MOUSE	0.0298596	15.7987	0.201058	0.841702	0.999597	-4.73402	Not Significant	0.209274	15.7987	1.40913	0.16675	0.998589	-4.49514	Not Significant	-0.0906963	15.7987	-0.610698	0.544956	0.507265	-6.02527	Not Significant	0.120556	15.7987	0.604069	0.549309	0.430402	-5.73572	Not Significant	0.29997	15.7987	1.50306	0.140909	0.317606	-4.95249	Not Significant	-0.179414	15.7987	-0.898991	0.374196	0.999769	-4.61649	Not Significant
DPYL4_MOUSE	-0.000378367	15.7589	-0.00296078	0.997653	0.999597	-4.73921	Not Significant	-0.130876	15.7589	-1.02413	0.312108	0.998589	-4.60764	Not Significant	-0.147451	15.7589	-1.15383	0.25562	0.356993	-5.56379	Not Significant	0.147072	15.7589	0.856418	0.397018	0.388617	-5.56299	Not Significant	0.0165741	15.7589	0.096513	0.923609	0.673014	-6.00603	Not Significant	0.130498	15.7589	0.759905	0.451898	0.999769	-4.63437	Not Significant
CBR1_MOUSE	0.000952162	15.6734	0.0080852	0.99359	0.999597	-4.7392	Not Significant	-0.0319004	15.6734	-0.27088	0.787918	0.998589	-4.7298	Not Significant	-0.255614	15.6734	-2.17052	0.0361422	0.134911	-4.02321	Not Significant	0.256566	15.6734	1.62121	0.113061	0.24948	-4.70136	Not Significant	0.223713	15.6734	1.41362	0.165437	0.343297	-5.07147	Not Significant	0.0328526	15.6734	0.207592	0.836632	0.999769	-4.67652	Not Significant
AP2M1_MOUSE	0.222052	15.7081	1.79351	0.0806781	0.999597	-4.35405	Not Significant	0.126118	15.7081	1.01865	0.314669	0.998589	-4.60901	Not Significant	0.278888	15.7081	2.25258	0.0300105	0.119947	-3.86525	Not Significant	-0.0568363	15.7081	-0.341615	0.734482	0.484916	-5.85303	Not Significant	-0.15277	15.7081	-0.918225	0.364167	0.474725	-5.60821	Not Significant	0.0959337	15.7081	0.57661	0.567529	0.999769	-4.65356	Not Significant
NFM_MOUSE	0.209198	16.0838	1.27931	0.208377	0.999597	-4.53652	Not Significant	0.176887	16.0838	1.08172	0.286048	0.998589	-4.59281	Not Significant	0.0693838	16.0838	0.424301	0.673686	0.565507	-6.11959	Not Significant	0.139814	16.0838	0.636253	0.528343	0.424512	-5.71693	Not Significant	0.107503	16.0838	0.489216	0.62744	0.592162	-5.89539	Not Significant	0.0323109	16.0838	0.147037	0.883863	0.999769	-4.67824	Not Significant
CALR_MOUSE	0.0542651	16.8928	0.228682	0.820315	0.999597	-4.7325	Not Significant	0.24219	16.8928	1.02063	0.313743	0.998589	-4.60851	Not Significant	-0.684313	16.8928	-2.88381	0.00637514	0.0495275	-2.51183	Significant	0.738578	16.8928	2.31617	0.0259161	0.171514	-3.5292	Not Significant	0.926503	16.8928	2.9055	0.00602413	0.100005	-2.34632	Not Significant	-0.187925	16.8928	-0.589329	0.559052	0.999769	-4.6524	Not Significant
ANXA6_MOUSE	0.0634551	15.4934	0.246308	0.806741	0.999597	-4.73143	Not Significant	-0.282319	15.4934	-1.09585	0.279891	0.998589	-4.58906	Not Significant	0.0260526	15.4934	0.101126	0.919971	0.644693	-6.203	Not Significant	0.0374025	15.4934	0.108037	0.914522	0.524317	-5.90291	Not Significant	-0.308371	15.4934	-0.890731	0.378557	0.483236	-5.63169	Not Significant	0.345774	15.4934	0.998768	0.324087	0.999769	-4.60196	Not Significant
1433S_MOUSE	0.27044	15.423	0.360496	0.72048	0.999597	-4.72256	Not Significant	0.883997	15.423	1.13289	0.264388	0.998589	-4.57878	Not Significant	-1.14646	15.423	-1.52823	0.134771	0.264231	-5.09253	Not Significant	1.4169	15.423	1.4055	0.168029	0.287712	-4.99341	Not Significant	2.03046	15.423	1.97394	0.05572	0.226886	-4.21034	Not Significant	-0.613556	15.423	-0.596479	0.554406	0.999769	-4.64957	Not Significant
K2C1_MOUSE	-0.153711	16.6858	-0.382478	0.704192	0.999597	-4.72048	Not Significant	-0.706416	16.6858	-1.75776	0.0866649	0.998589	-4.36826	Not Significant	-0.842246	16.6858	-2.09575	0.0426702	0.146115	-4.16319	Not Significant	0.688535	16.6858	1.27493	0.209905	0.306893	-5.15198	Not Significant	0.13583	16.6858	0.251511	0.802745	0.649573	-5.98002	Not Significant	0.552705	16.6858	1.02342	0.312439	0.999769	-4.59816	Not Significant
ROA3_MOUSE	0.124849	15.6649	0.553079	0.583378	0.999597	-4.7002	Not Significant	0.230567	15.6649	1.0214	0.313382	0.998589	-4.60832	Not Significant	0.175819	15.6649	0.778873	0.440773	0.461574	-5.91167	Not Significant	-0.0509696	15.6649	-0.168025	0.867435	0.513349	-5.89504	Not Significant	0.0547476	15.6649	0.180479	0.857715	0.660039	-5.99481	Not Significant	-0.105717	15.6649	-0.348504	0.729343	0.999769	-4.67028	Not Significant
VIME_MOUSE	0.368748	13.8221	0.722176	0.474744	0.999597	-4.66049	Not Significant	-0.3262	13.8221	-0.698821	0.489051	0.998589	-4.67713	Not Significant	-0.17045	13.8221	-0.365156	0.717083	0.581082	-6.1424	Not Significant	0.539197	13.8221	0.819901	0.417545	0.393454	-5.54987	Not Significant	-0.155751	13.8221	-0.248298	0.805283	0.650124	-5.98075	Not Significant	0.694948	13.8221	1.05673	0.297512	0.999769	-4.59254	Not Significant
ALDH2_MOUSE	-0.00590823	15.8726	-0.048738	0.961378	0.999597	-4.7389	Not Significant	0.0844971	15.8726	0.697031	0.489934	0.998589	-4.6775	Not Significant	-0.505574	15.8726	-4.17057	0.000164731	0.00662933	0.812695	Significant	0.499666	15.8726	3.06726	0.00392302	0.0953214	-1.93353	Not Significant	0.590071	15.8726	3.62223	0.000834371	0.0433827	-0.605835	Significant	-0.0904053	15.8726	-0.554965	0.5821	0.999769	-4.6555	Not Significant
SEPT5_MOUSE	-0.0196021	15.9627	-0.151433	0.880418	0.999597	-4.73626	Not Significant	0.0784387	15.9627	0.605966	0.548062	0.998589	-4.69244	Not Significant	-0.140608	15.9627	-1.08625	0.284064	0.372464	-5.63592	Not Significant	0.121006	15.9627	0.695643	0.490793	0.414278	-5.67975	Not Significant	0.219047	15.9627	1.25926	0.215449	0.377719	-5.2613	Not Significant	-0.0980408	15.9627	-0.563619	0.576252	0.999769	-4.65473	Not Significant
MAP6_MOUSE	-0.0493596	16.7391	-0.295843	0.768926	0.999597	-4.72799	Not Significant	0.00669077	16.7391	0.0401019	0.968217	0.998589	-4.739	Not Significant	-0.0062473	16.7391	-0.037444	0.970323	0.655512	-6.20735	Not Significant	-0.0431123	16.7391	-0.192288	0.848518	0.510235	-5.89088	Not Significant	0.0129381	16.7391	0.0577059	0.954279	0.681305	-6.00891	Not Significant	-0.0560504	16.7391	-0.249994	0.803909	0.999769	-4.67498	Not Significant
ENOB_MOUSE	0.0989242	14.5494	0.490304	0.626676	0.999597	-4.70851	Not Significant	-0.0431657	14.5494	-0.213945	0.831709	0.998589	-4.73334	Not Significant	-0.253807	14.5494	-1.25796	0.215914	0.330931	-5.44475	Not Significant	0.352731	14.5494	1.30097	0.200931	0.303928	-5.12147	Not Significant	0.210641	14.5494	0.776905	0.441919	0.521151	-5.72159	Not Significant	0.14209	14.5494	0.524068	0.603209	0.999769	-4.65813	Not Significant
SH3L3_MOUSE	-0.213957	14.8649	-0.957237	0.344367	0.999597	-4.62393	Not Significant	0.0391671	14.8649	0.175232	0.861807	0.998589	-4.73527	Not Significant	-0.14502	14.8649	-0.648813	0.520276	0.493525	-6.00188	Not Significant	-0.0689376	14.8649	-0.229514	0.819673	0.501192	-5.88342	Not Significant	0.184187	14.8649	0.613214	0.543308	0.55668	-5.82996	Not Significant	-0.253124	14.8649	-0.842729	0.404539	0.999769	-4.62406	Not Significant
NACAM_MOUSE	0.0442936	15.4186	0.393289	0.696256	0.999597	-4.71942	Not Significant	0.0286287	15.4186	0.254199	0.800683	0.998589	-4.73092	Not Significant	-0.35242	15.4186	-3.12919	0.00331945	0.0333151	-1.92787	Significant	0.396713	15.4186	2.62126	0.012441	0.133482	-2.91691	Not Significant	0.381049	15.4186	2.51775	0.0160449	0.141332	-3.1897	Not Significant	0.0156649	15.4186	0.103505	0.918095	0.999769	-4.67911	Not Significant
CRYM_MOUSE	0.145203	15.8553	0.398319	0.692576	0.999597	-4.71891	Not Significant	-0.24855	15.8553	-0.681818	0.499399	0.998589	-4.68013	Not Significant	-0.138659	15.8553	-0.380368	0.705744	0.577337	-6.13692	Not Significant	0.283862	15.8553	0.57946	0.565624	0.433991	-5.74945	Not Significant	-0.109891	15.8553	-0.224325	0.82368	0.654326	-5.98625	Not Significant	0.393753	15.8553	0.803785	0.426412	0.999769	-4.62903	Not Significant
SYT1_MOUSE	0.268019	15.4747	1.71383	0.0945295	0.999597	-4.38544	Not Significant	-0.0119166	15.4747	-0.0761995	0.939651	0.998589	-4.73846	Not Significant	0.500026	15.4747	3.19738	0.00275679	0.0295408	-1.76063	Significant	-0.232006	15.4747	-1.10398	0.276391	0.343977	-5.33815	Not Significant	-0.511942	15.4747	-2.43604	0.0195378	0.153491	-3.35686	Not Significant	0.279936	15.4747	1.33205	0.190605	0.999769	-4.54367	Not Significant
ACYP1_MOUSE	0.243469	14.1053	1.35477	0.183316	0.999597	-4.51288	Not Significant	-0.0063021	14.1053	-0.0350677	0.972205	0.998589	-4.73905	Not Significant	-0.299175	14.1053	-1.66474	0.10401	0.230047	-4.89148	Not Significant	0.542644	14.1053	2.24697	0.0303975	0.177263	-3.66039	Not Significant	0.292873	14.1053	1.21272	0.232558	0.390572	-5.3146	Not Significant	0.249772	14.1053	1.03425	0.307414	0.999769	-4.59646	Not Significant
NDRG2_MOUSE	-0.0381228	16.3585	-0.28137	0.77992	0.999597	-4.72906	Not Significant	-0.0733541	16.3585	-0.541398	0.591324	0.998589	-4.70182	Not Significant	-0.0223937	16.3585	-0.16528	0.869581	0.63393	-6.19459	Not Significant	-0.0157291	16.3585	-0.0863887	0.931601	0.528567	-5.90491	Not Significant	-0.0509604	16.3585	-0.279889	0.781047	0.642533	-5.97275	Not Significant	0.0352313	16.3585	0.193501	0.847575	0.999769	-4.67698	Not Significant
PURB_MOUSE	-0.017912	15.083	-0.101218	0.919898	0.999597	-4.73789	Not Significant	-0.0303008	15.083	-0.171225	0.864935	0.998589	-4.73545	Not Significant	0.326169	15.083	1.84313	0.0729488	0.195007	-4.60684	Not Significant	-0.344081	15.083	-1.44689	0.155948	0.277745	-4.9402	Not Significant	-0.356469	15.083	-1.49899	0.14196	0.318575	-4.95805	Not Significant	0.0123888	15.083	0.0520958	0.958719	0.999769	-4.67975	Not Significant
2AAA_MOUSE	0.179451	16.189	1.28213	0.207395	0.999597	-4.53566	Not Significant	0.135094	16.189	0.965213	0.340408	0.998589	-4.62204	Not Significant	0.20571	16.189	1.46975	0.149683	0.279729	-5.17382	Not Significant	-0.0262594	16.189	-0.139615	0.889686	0.520001	-5.89919	Not Significant	-0.0706161	16.189	-0.375449	0.709369	0.624274	-5.94262	Not Significant	0.0443567	16.189	0.235834	0.8148	0.999769	-4.67552	Not Significant
SPA3K_MOUSE	-0.346551	11.6565	-0.209194	0.83714	0.999597	-4.61752	Not Significant	-1.87226	11.6565	-2.08807	0.0544389	0.998589	-4.41342	Not Significant	-0.993194	11.6565	-1.25993	0.227135	0.337718	-5.2394	Not Significant	0.646644	11.6565	0.366527	0.719141	0.481558	-5.22742	Not Significant	-0.879064	11.6565	-0.774203	0.450961	0.524647	-5.45664	Not Significant	1.52571	11.6565	0.844931	0.411555	0.999769	-4.6008	Not Significant
DCTN2_MOUSE	0.077691	14.7695	0.457384	0.649943	0.999597	-4.71247	Not Significant	0.181173	14.7695	1.0666	0.292734	0.998589	-4.59677	Not Significant	0.115603	14.7695	0.680582	0.500172	0.484962	-5.98132	Not Significant	-0.0379123	14.7695	-0.166093	0.868945	0.513773	-5.89534	Not Significant	0.0655695	14.7695	0.287259	0.775441	0.640362	-5.97074	Not Significant	-0.103482	14.7695	-0.453352	0.652817	0.999769	-4.6636	Not Significant
FUMH_MOUSE	0.000167429	16.5429	0.00164208	0.998698	0.999597	-4.73921	Not Significant	0.060134	16.5429	0.589771	0.558759	0.998589	-4.69489	Not Significant	-0.518279	16.5429	-5.08308	9.71933e-06	0.00156849	3.43148	Significant	0.518446	16.5429	3.7838	0.000521602	0.0406264	-0.181386	Significant	0.578413	16.5429	4.22146	0.000141187	0.0228522	0.980408	Significant	-0.0599665	16.5429	-0.437657	0.664059	0.999769	-4.66471	Not Significant
GAL3A_MOUSE	0.0248651	15.5392	0.203877	0.839513	0.999597	-4.73388	Not Significant	0.103063	15.5392	0.845052	0.403256	0.998589	-4.64896	Not Significant	-0.485993	15.5392	-3.98483	0.000287835	0.00827004	0.299047	Significant	0.510859	15.5392	3.11703	0.00343055	0.0881863	-1.81807	Not Significant	0.589057	15.5392	3.59416	0.000904602	0.0433827	-0.677637	Significant	-0.0781983	15.5392	-0.477131	0.635942	0.999769	-4.66184	Not Significant
DDAH1_MOUSE	0.0679715	16.0078	0.642802	0.524128	0.999597	-4.68664	Not Significant	0.059305	16.0078	0.560844	0.578124	0.998589	-4.6991	Not Significant	-0.195984	16.0078	-1.85341	0.0714296	0.193342	-4.58971	Not Significant	0.263955	16.0078	1.85756	0.0708235	0.218969	-4.34059	Not Significant	0.255289	16.0078	1.79657	0.0801828	0.261871	-4.5177	Not Significant	0.00866642	16.0078	0.0609891	0.951681	0.999769	-4.67967	Not Significant
EFTU_MOUSE	-0.0621347	15.9454	-0.576071	0.56789	0.999597	-4.69691	Not Significant	0.0628501	15.9454	0.582703	0.56346	0.998589	-4.69594	Not Significant	-0.521728	15.9454	-4.83711	2.1076e-05	0.00187127	2.71383	Significant	0.459593	15.9454	3.17085	0.00296396	0.0817503	-1.69203	Not Significant	0.584578	15.9454	4.03316	0.000249121	0.0278049	0.472094	Significant	-0.124985	15.9454	-0.862303	0.393812	0.999769	-4.62148	Not Significant
ALBU_MOUSE	-0.504029	16.4182	-1.30036	0.201137	0.999597	-4.53004	Not Significant	-0.68342	16.4182	-1.76318	0.0857341	0.998589	-4.36612	Not Significant	-0.674035	16.4182	-1.73897	0.0899593	0.218501	-4.77602	Not Significant	0.170006	16.4182	0.326389	0.745882	0.488565	-5.85785	Not Significant	-0.00938488	16.4182	-0.0180177	0.985717	0.689836	-6.01036	Not Significant	0.179391	16.4182	0.344407	0.732398	0.999769	-4.6705	Not Significant
TPPP3_MOUSE	0.00341682	14.9775	0.0128762	0.989792	0.999597	-4.73919	Not Significant	0.147773	14.9775	0.556878	0.580805	0.998589	-4.69966	Not Significant	0.227221	14.9775	0.856277	0.397095	0.438539	-5.85043	Not Significant	-0.223804	14.9775	-0.627618	0.533926	0.424969	-5.72206	Not Significant	-0.0794482	14.9775	-0.222798	0.82486	0.65446	-5.98658	Not Significant	-0.144356	14.9775	-0.40482	0.68783	0.999769	-4.6669	Not Significant
AN32A_MOUSE	0.0820575	15.133	0.5897	0.558806	0.999597	-4.6949	Not Significant	-0.0493011	15.133	-0.354299	0.725031	0.998589	-4.72313	Not Significant	-0.405761	15.133	-2.91597	0.00586111	0.0477239	-2.43696	Significant	0.487818	15.133	2.60875	0.012833	0.134624	-2.94304	Not Significant	0.35646	15.133	1.90627	0.0640318	0.236558	-4.33849	Not Significant	0.131359	15.133	0.702478	0.486569	0.999769	-4.64093	Not Significant
PFKAP_MOUSE	-0.0251648	16.3271	-0.179475	0.858497	0.999597	-4.73507	Not Significant	0.0316741	16.3271	0.2259	0.822464	0.998589	-4.73266	Not Significant	-0.0106676	16.3271	-0.0760812	0.939745	0.651852	-6.20519	Not Significant	-0.0144972	16.3271	-0.0769409	0.939065	0.528836	-5.90565	Not Significant	0.0423417	16.3271	0.224719	0.823375	0.654326	-5.98617	Not Significant	-0.0568389	16.3271	-0.30166	0.76452	0.999769	-4.6727	Not Significant
ETFB_MOUSE	0.0141449	15.3697	0.129294	0.897792	0.999597	-4.73706	Not Significant	0.0530293	15.3697	0.484726	0.630593	0.998589	-4.7092	Not Significant	-0.577793	15.3697	-5.28144	5.18652e-06	0.00156557	4.01412	Significant	0.591938	15.3697	4.0264	0.000254211	0.033568	0.448008	Significant	0.630822	15.3697	4.2909	0.000114296	0.0228522	1.16976	Significant	-0.0388844	15.3697	-0.264495	0.792797	0.999769	-4.67438	Not Significant
H4_MOUSE	-0.56403	12.752	-1.04268	0.303541	0.999597	-4.60294	Not Significant	-0.510659	12.752	-0.944017	0.350995	0.998589	-4.62703	Not Significant	-0.17073	12.752	-0.315617	0.753983	0.593483	-6.15904	Not Significant	-0.393299	12.752	-0.541045	0.591565	0.441302	-5.76975	Not Significant	-0.339928	12.752	-0.467625	0.642665	0.597817	-5.9053	Not Significant	-0.0533711	12.752	-0.0734204	0.941848	0.999769	-4.67954	Not Significant
DUS3_MOUSE	-0.079499	14.9592	-0.669561	0.507098	0.999597	-4.68222	Not Significant	0.153294	14.9592	1.29108	0.204306	0.998589	-4.53291	Not Significant	-0.182447	14.9592	-1.53661	0.132493	0.262399	-5.08048	Not Significant	0.102948	14.9592	0.64522	0.522577	0.423422	-5.71152	Not Significant	0.335741	14.9592	2.10423	0.0418807	0.200851	-3.99344	Not Significant	-0.232793	14.9592	-1.45901	0.1526	0.999769	-4.51776	Not Significant
STIP1_MOUSE	0.0510726	16.6234	0.550309	0.585258	0.999597	-4.70058	Not Significant	0.177278	16.6234	1.91017	0.0635133	0.998589	-4.30624	Not Significant	-0.0331295	16.6234	-0.356971	0.723045	0.583988	-6.14539	Not Significant	0.0842021	16.6234	0.675153	0.503577	0.419288	-5.69294	Not Significant	0.210407	16.6234	1.6871	0.0995995	0.287234	-4.68763	Not Significant	-0.126205	16.6234	-1.01194	0.317827	0.999769	-4.59994	Not Significant
ARPC2_MOUSE	0.0643592	16.1006	0.501549	0.618815	0.999597	-4.70709	Not Significant	0.0109163	16.1006	0.0850706	0.932642	0.998589	-4.73828	Not Significant	-0.0608712	16.1006	-0.474368	0.637893	0.547046	-6.09755	Not Significant	0.12523	16.1006	0.72623	0.472051	0.413066	-5.65934	Not Significant	0.0717875	16.1006	0.416307	0.679477	0.610829	-5.92707	Not Significant	0.0534429	16.1006	0.309923	0.758276	0.999769	-4.6723	Not Significant
SCRN1_MOUSE	0.0177547	15.9229	0.137696	0.891192	0.999597	-4.73677	Not Significant	0.0476544	15.9229	0.369581	0.713701	0.998589	-4.72172	Not Significant	-0.203508	15.9229	-1.57829	0.122606	0.251146	-5.02044	Not Significant	0.221263	15.9229	1.27696	0.209197	0.306297	-5.14963	Not Significant	0.251162	15.9229	1.44951	0.155219	0.334452	-5.0245	Not Significant	-0.0298997	15.9229	-0.172558	0.863895	0.999769	-4.67759	Not Significant
MBP_MOUSE	0.0554708	16.8238	0.172959	0.863581	0.999597	-4.73537	Not Significant	0.231899	16.8238	0.723068	0.473969	0.998589	-4.67285	Not Significant	0.369668	16.8238	1.15263	0.256103	0.356993	-5.5651	Not Significant	-0.314197	16.8238	-0.729027	0.470358	0.412732	-5.65743	Not Significant	-0.137769	16.8238	-0.319663	0.750937	0.634691	-5.96127	Not Significant	-0.176428	16.8238	-0.409364	0.684521	0.999769	-4.66661	Not Significant
PRDX3_MOUSE	0.0107437	16.1438	0.0984806	0.922057	0.999597	-4.73796	Not Significant	0.0378452	16.1438	0.346901	0.730538	0.998589	-4.7238	Not Significant	-0.732653	16.1438	-6.71573	5.37399e-08	6.67995e-05	8.24652	Significant	0.743397	16.1438	5.0708	1.01035e-05	0.0103108	3.2806	Significant	0.770498	16.1438	5.25566	5.6284e-06	0.00728799	3.87241	Significant	-0.0271014	16.1438	-0.184862	0.854299	0.999769	-4.67724	Not Significant
RAB10_MOUSE	-0.0998438	14.6386	-0.328439	0.744343	0.999597	-4.72539	Not Significant	-0.448216	14.6386	-1.47442	0.148426	0.998589	-4.47308	Not Significant	-0.156621	14.6386	-0.515209	0.609326	0.537546	-6.07777	Not Significant	0.0567768	14.6386	0.138985	0.89018	0.520001	-5.89928	Not Significant	-0.291596	14.6386	-0.713801	0.479617	0.536227	-5.76631	Not Significant	0.348373	14.6386	0.852785	0.399005	0.999769	-4.62274	Not Significant
ENPL_MOUSE	-0.0461725	16.025	-0.430391	0.66929	0.999597	-4.71552	Not Significant	0.0897034	16.025	0.836157	0.40818	0.998589	-4.65082	Not Significant	-0.232157	16.025	-2.16402	0.0366724	0.13524	-4.03553	Not Significant	0.185985	16.025	1.29008	0.204648	0.305068	-5.1343	Not Significant	0.321861	16.025	2.23259	0.031412	0.186579	-3.75551	Not Significant	-0.135876	16.025	-0.942503	0.351759	0.999769	-4.61033	Not Significant
IDH3A_MOUSE	-0.022869	17.2425	-0.212808	0.832589	0.999597	-4.7334	Not Significant	0.117896	17.2425	1.09708	0.279358	0.998589	-4.58873	Not Significant	-0.48106	17.2425	-4.47653	6.4683e-05	0.00414119	1.6757	Significant	0.458191	17.2425	3.17285	0.00294785	0.0817503	-1.68733	Not Significant	0.598956	17.2425	4.14761	0.000176569	0.0240063	0.780122	Significant	-0.140765	17.2425	-0.974758	0.335711	0.999769	-4.60559	Not Significant
C1QBP_MOUSE	-0.213577	14.0845	-0.413749	0.681393	0.999597	-4.7173	Not Significant	0.580328	14.0845	1.08084	0.286606	0.998589	-4.59196	Not Significant	-0.471993	14.0845	-0.914362	0.366315	0.420095	-5.80067	Not Significant	0.258416	14.0845	0.372532	0.711575	0.478375	-5.84252	Not Significant	1.05232	14.0845	1.48676	0.14536	0.323405	-4.95839	Not Significant	-0.793905	14.0845	-1.12166	0.269072	0.999769	-4.58238	Not Significant
UBE2N_MOUSE	0.184231	15.2169	0.944773	0.350613	0.999597	-4.62685	Not Significant	-0.105154	15.2169	-0.539249	0.592792	0.998589	-4.70211	Not Significant	0.526902	15.2169	2.70206	0.0101625	0.0675513	-2.92487	Not Significant	-0.342671	15.2169	-1.30769	0.198665	0.302598	-5.11351	Not Significant	-0.632056	15.2169	-2.41202	0.0206881	0.156595	-3.40523	Not Significant	0.289385	15.2169	1.10434	0.27624	0.999769	-4.58509	Not Significant
SNAB_MOUSE	0.039663	15.2206	0.223354	0.82443	0.999597	-4.73281	Not Significant	0.0158715	15.2206	0.0893775	0.929241	0.998589	-4.73818	Not Significant	0.0857712	15.2206	0.483004	0.631804	0.546666	-6.0935	Not Significant	-0.0461082	15.2206	-0.193219	0.847794	0.510235	-5.89071	Not Significant	-0.0698996	15.2206	-0.292918	0.771144	0.638851	-5.96916	Not Significant	0.0237914	15.2206	0.0996991	0.921096	0.999769	-4.67918	Not Significant
PSA5_MOUSE	0.0254986	15.6994	0.306228	0.761066	0.999597	-4.72719	Not Significant	0.0729366	15.6994	0.87594	0.386446	0.998589	-4.64236	Not Significant	-0.198579	15.6994	-2.38486	0.0220634	0.104451	-3.60133	Not Significant	0.224078	15.6994	2.00257	0.0522372	0.204461	-4.09926	Not Significant	0.271516	15.6994	2.42653	0.0199863	0.154044	-3.37606	Not Significant	-0.047438	15.6994	-0.423952	0.673939	0.999769	-4.66564	Not Significant
CAH8_MOUSE	NA	14.6442	NA	NA	NA	NA	Not Significant	-0.0643959	14.6442	NA	NA	NA	NA	Not Significant	-1.0555	14.6442	NA	NA	NA	NA	Not Significant	NA	14.6442	NA	NA	NA	NA	Not Significant	0.9911	14.6442	NA	NA	NA	NA	Not Significant	NA	14.6442	NA	NA	NA	NA	Not Significant
PDXK_MOUSE	0.0245049	16.716	0.215215	0.830725	0.999597	-4.73327	Not Significant	0.0765859	16.716	0.672618	0.505172	0.998589	-4.6817	Not Significant	-0.100494	16.716	-0.882596	0.382883	0.42771	-5.82834	Not Significant	0.124999	16.716	0.816937	0.418946	0.393891	-5.59383	Not Significant	0.17708	16.716	1.15731	0.25421	0.408046	-5.37563	Not Significant	-0.052081	16.716	-0.340377	0.735406	0.999769	-4.67072	Not Significant
UB2V2_MOUSE	0.0434819	14.1638	0.107553	0.914904	0.999597	-4.73772	Not Significant	-0.522162	14.1638	-1.29157	0.204136	0.998589	-4.53276	Not Significant	0.899034	14.1638	2.22377	0.0320482	0.124101	-3.92121	Not Significant	-0.855553	14.1638	-1.57479	0.123415	0.255195	-4.76728	Not Significant	-1.4212	14.1638	-2.61595	0.0126059	0.132775	-2.98374	Not Significant	0.565644	14.1638	1.04116	0.304237	0.999769	-4.59537	Not Significant
SET_MOUSE	0.0167173	15.9622	0.162604	0.871673	0.999597	-4.73581	Not Significant	0.0528505	15.9622	0.514062	0.61012	0.998589	-4.70548	Not Significant	-0.243679	15.9622	-2.3702	0.022839	0.105751	-3.63111	Not Significant	0.260397	15.9622	1.88479	0.0669544	0.217874	-4.29639	Not Significant	0.29653	15.9622	2.14633	0.0381504	0.194789	-3.9166	Not Significant	-0.0361332	15.9622	-0.261538	0.795059	0.999769	-4.6745	Not Significant
DYL1_MOUSE	-0.344994	14.1074	-1.01858	0.315848	0.999597	-4.60897	Not Significant	0.584942	14.1074	1.26911	0.213319	0.998589	-4.55672	Not Significant	0.0722389	14.1074	0.213281	0.832426	0.623324	-6.18555	Not Significant	-0.417233	14.1074	-0.916687	0.365987	0.380228	-5.51224	Not Significant	0.512703	14.1074	0.940653	0.353749	0.467388	-5.43061	Not Significant	-0.929936	14.1074	-1.70615	0.0974193	0.999769	-4.49765	Not Significant
HNRH1_MOUSE	0.137475	14.3515	0.394446	0.695801	0.999597	-4.69462	Not Significant	0.20954	14.3515	0.621452	0.538591	0.998589	-4.67522	Not Significant	-0.270759	14.3515	-0.844577	0.404456	0.441392	-5.82245	Not Significant	0.408234	14.3515	0.906905	0.371061	0.381398	-5.44886	Not Significant	0.480299	14.3515	1.08592	0.285421	0.424874	-5.39252	Not Significant	-0.0720651	14.3515	-0.156383	0.876688	0.999769	-4.6631	Not Significant
GLOD4_MOUSE	0.0149298	15.3736	0.162914	0.871431	0.999597	-4.7358	Not Significant	0.131679	15.3736	1.43688	0.158756	0.998589	-4.48587	Not Significant	-0.254284	15.3736	-2.77475	0.00844904	0.0583461	-2.76179	Not Significant	0.269214	15.3736	2.18606	0.0349017	0.187263	-3.7734	Not Significant	0.385963	15.3736	3.13409	0.00327562	0.0811799	-1.81414	Not Significant	-0.116749	15.3736	-0.948025	0.348977	0.999769	-4.60953	Not Significant
TAU_MOUSE	0.0341361	17.0939	0.234017	0.816201	0.999597	-4.73218	Not Significant	0.0415117	17.0939	0.284579	0.777478	0.998589	-4.72883	Not Significant	0.0344309	17.0939	0.236038	0.814643	0.614824	-6.18062	Not Significant	-0.000294773	17.0939	-0.00150377	0.998808	0.545663	-5.90846	Not Significant	0.00708076	17.0939	0.0361222	0.97137	0.685817	-6.00989	Not Significant	-0.00737553	17.0939	-0.037626	0.970179	0.999769	-4.67986	Not Significant
AL1A1_MOUSE	0.0643137	15.0357	0.312736	0.756154	0.999597	-4.72668	Not Significant	-0.0107466	15.0357	-0.0522568	0.958592	0.998589	-4.73886	Not Significant	-0.146564	15.0357	-0.712691	0.480296	0.476652	-5.95957	Not Significant	0.210878	15.0357	0.763073	0.450029	0.405708	-5.63363	Not Significant	0.135818	15.0357	0.491463	0.625864	0.592162	-5.89433	Not Significant	0.0750603	15.0357	0.27161	0.78736	0.999769	-4.67408	Not Significant
PYGM_MOUSE	0.0347212	15.2596	0.258418	0.797449	0.999597	-4.73065	Not Significant	0.0667327	15.2596	0.496667	0.622222	0.998589	-4.70771	Not Significant	0.179897	15.2596	1.33891	0.188383	0.311013	-5.3457	Not Significant	-0.145176	15.2596	-0.804048	0.426262	0.396181	-5.60359	Not Significant	-0.113164	15.2596	-0.626754	0.534486	0.553226	-5.82194	Not Significant	-0.0320115	15.2596	-0.177294	0.860199	0.999769	-4.67746	Not Significant
BACH_MOUSE	0.23489	16.9024	1.61716	0.113937	0.999597	-4.42207	Not Significant	-0.0120603	16.9024	-0.0830324	0.934252	0.998589	-4.73832	Not Significant	-0.108222	16.9024	-0.745084	0.460705	0.469397	-5.93664	Not Significant	0.343112	16.9024	1.75786	0.086648	0.235617	-4.49781	Not Significant	0.0961621	16.9024	0.492666	0.625021	0.592162	-5.89376	Not Significant	0.24695	16.9024	1.2652	0.213337	0.999769	-4.55652	Not Significant
PPR1B_MOUSE	-0.840076	14.3841	-1.60797	0.115939	0.999597	-4.42546	Not Significant	-0.250058	14.3841	-0.478631	0.634884	0.998589	-4.70994	Not Significant	-0.185011	14.3841	-0.354125	0.72516	0.58502	-6.14638	Not Significant	-0.655065	14.3841	-0.933051	0.356557	0.379033	-5.49916	Not Significant	-0.065047	14.3841	-0.0926506	0.926657	0.674208	-6.00638	Not Significant	-0.590018	14.3841	-0.8404	0.405827	0.999769	-4.62437	Not Significant
IF4A2_MOUSE	0.0854588	14.9983	0.334804	0.739574	0.999597	-4.72485	Not Significant	0.0104086	14.9983	0.0407782	0.967682	0.998589	-4.73899	Not Significant	0.451994	14.9983	1.77079	0.0844418	0.210035	-4.72522	Not Significant	-0.366535	14.9983	-1.06859	0.291849	0.350583	-5.37358	Not Significant	-0.441585	14.9983	-1.28739	0.205575	0.371773	-5.22819	Not Significant	0.0750502	14.9983	0.2188	0.827951	0.999769	-4.67614	Not Significant
SERC_MOUSE	0.0536281	15.9188	0.669977	0.506835	0.999597	-4.68215	Not Significant	0.106943	15.9188	1.33604	0.189311	0.998589	-4.51886	Not Significant	-0.0960996	15.9188	-1.20057	0.237185	0.344903	-5.51152	Not Significant	0.149728	15.9188	1.39197	0.171848	0.291839	-5.01045	Not Significant	0.203042	15.9188	1.88762	0.0665629	0.239416	-4.36957	Not Significant	-0.0533144	15.9188	-0.495649	0.622935	0.999769	-4.66042	Not Significant
ARPC4_MOUSE	0.0901251	16.0906	0.782722	0.438535	0.999597	-4.66161	Not Significant	-0.0441522	16.0906	-0.383455	0.703473	0.998589	-4.72039	Not Significant	-0.149877	16.0906	-1.30166	0.200698	0.321898	-5.39198	Not Significant	0.240002	16.0906	1.5511	0.128988	0.255797	-4.80029	Not Significant	0.105725	16.0906	0.683283	0.498483	0.541044	-5.78662	Not Significant	0.134277	16.0906	0.867812	0.390826	0.999769	-4.62074	Not Significant
PP2BB_MOUSE	0.085638	14.765	0.597662	0.553534	0.999597	-4.69371	Not Significant	0.224645	14.765	1.56778	0.125041	0.998589	-4.44014	Not Significant	-0.0401405	14.765	-0.280138	0.780858	0.603994	-6.16943	Not Significant	0.125779	14.765	0.653216	0.517465	0.423422	-5.70664	Not Significant	0.264786	14.765	1.37513	0.176969	0.355822	-5.12066	Not Significant	-0.139007	14.765	-0.721918	0.474668	0.999769	-4.63876	Not Significant
KCC2G_MOUSE	0.450775	14.2119	2.71372	0.00986764	0.999597	-3.92797	Not Significant	0.432886	14.2119	2.60602	0.01292	0.998589	-3.98273	Not Significant	0.243881	14.2119	1.46819	0.150102	0.279729	-5.17595	Not Significant	0.206894	14.2119	0.926858	0.359723	0.380076	-5.50451	Not Significant	0.189004	14.2119	0.846717	0.402339	0.493813	-5.66785	Not Significant	0.0178891	14.2119	0.0801411	0.936536	0.999769	-4.67946	Not Significant
RAB2A_MOUSE	0.347851	14.3467	2.75037	0.00899126	0.999597	-3.90912	Not Significant	0.120376	14.3467	0.951783	0.347091	0.998589	-4.62521	Not Significant	0.219722	14.3467	1.73729	0.0902595	0.218501	-4.77869	Not Significant	0.128129	14.3467	0.753888	0.455461	0.405885	-5.64016	Not Significant	-0.0993458	14.3467	-0.584534	0.562241	0.562615	-5.84638	Not Significant	0.227475	14.3467	1.33842	0.188539	0.999769	-4.54242	Not Significant
ACADL_MOUSE	0.147695	15.2387	0.919816	0.363345	0.999597	-4.6326	Not Significant	0.0284662	15.2387	0.177281	0.860208	0.998589	-4.73517	Not Significant	-0.635552	15.2387	-3.95808	0.000311712	0.00827004	0.225816	Significant	0.783247	15.2387	3.62989	0.000816124	0.0462704	-0.57239	Significant	0.664018	15.2387	3.07734	0.00381826	0.0867387	-1.94847	Not Significant	0.119229	15.2387	0.552558	0.583732	0.999769	-4.65571	Not Significant
TALDO_MOUSE	-0.00333181	16.4485	-0.035175	0.97212	0.999597	-4.73905	Not Significant	0.0628645	16.4485	0.663681	0.510814	0.998589	-4.6832	Not Significant	-0.124621	16.4485	-1.31567	0.195997	0.318468	-5.37471	Not Significant	0.121289	16.4485	0.952879	0.346542	0.372619	-5.4818	Not Significant	0.187486	16.4485	1.47293	0.148825	0.327178	-4.99329	Not Significant	-0.0661963	16.4485	-0.520054	0.605977	0.999769	-4.65846	Not Significant
VPS29_MOUSE	0.0650444	14.6988	0.538234	0.593486	0.999597	-4.70225	Not Significant	-0.0452492	14.6988	-0.374431	0.710119	0.998589	-4.72126	Not Significant	-0.187308	14.6988	-1.54995	0.129261	0.259205	-5.06142	Not Significant	0.252353	14.6988	1.55393	0.128311	0.255636	-4.79636	Not Significant	0.142059	14.6988	0.874766	0.387077	0.486949	-5.64501	Not Significant	0.110294	14.6988	0.679161	0.501062	0.999769	-4.64345	Not Significant
STMN2_MOUSE	0.600032	13.9019	1.60941	0.115623	0.999597	-4.42493	Not Significant	-0.0725765	13.9019	-0.194665	0.846669	0.998589	-4.73435	Not Significant	-0.0782646	13.9019	-0.209922	0.834826	0.623905	-6.18635	Not Significant	0.678297	13.9019	1.35386	0.183605	0.297888	-5.05778	Not Significant	0.00568812	13.9019	0.0113533	0.991	0.690638	-6.01046	Not Significant	0.672609	13.9019	1.34251	0.187224	0.999769	-4.54161	Not Significant
RAB8B_MOUSE	0.0723056	12.2557	0.191252	0.849471	0.999597	-4.71405	Not Significant	-0.451309	12.2557	-1.15488	0.256226	0.998589	-4.57381	Not Significant	0.602598	12.2557	1.744	0.0902349	0.218501	-4.77082	Not Significant	-0.530293	12.2557	-1.08918	0.283766	0.347706	-5.31255	Not Significant	-1.05391	12.2557	-2.12528	0.0409437	0.199842	-3.92073	Not Significant	0.523614	12.2557	1.01298	0.318255	0.999769	-4.59797	Not Significant
RANG_MOUSE	0.100112	15.4765	0.807433	0.424333	0.999597	-4.6567	Not Significant	0.184732	15.4765	1.48992	0.144321	0.998589	-4.46773	Not Significant	-0.459279	15.4765	-3.70422	0.000658029	0.0125837	-0.459083	Significant	0.559392	15.4765	3.35735	0.00177079	0.0647711	-1.24634	Not Significant	0.644012	15.4765	3.86522	0.000410503	0.0336788	0.0258978	Significant	-0.0846199	15.4765	-0.507871	0.614416	0.999769	-4.65945	Not Significant
PALM_MOUSE	0.204402	14.8226	0.943868	0.35107	0.999597	-4.62706	Not Significant	-0.124738	14.8226	-0.576002	0.567936	0.998589	-4.69692	Not Significant	-0.0789165	14.8226	-0.364413	0.717526	0.581082	-6.14275	Not Significant	0.283319	14.8226	0.973559	0.336299	0.368823	-5.46332	Not Significant	-0.0458214	14.8226	-0.157455	0.875702	0.66283	-5.99856	Not Significant	0.32914	14.8226	1.13101	0.264983	0.999769	-4.58059	Not Significant
PSA7_MOUSE	0.0832537	15.2052	0.755652	0.454415	0.999597	-4.66682	Not Significant	0.0678357	15.2052	0.615711	0.541676	0.998589	-4.69094	Not Significant	-0.179831	15.2052	-1.63224	0.11071	0.238318	-4.94067	Not Significant	0.263085	15.2052	1.77695	0.0834069	0.232563	-4.46827	Not Significant	0.247667	15.2052	1.67281	0.102399	0.292055	-4.70913	Not Significant	0.015418	15.2052	0.104137	0.917596	0.999769	-4.6791	Not Significant
DLDH_MOUSE	-0.260284	16.5143	-2.05809	0.0463343	0.999597	-4.24264	Not Significant	-0.077136	16.5143	-0.609921	0.545466	0.998589	-4.69184	Not Significant	-0.474448	16.5143	-3.7515	0.00057331	0.0115372	-0.333001	Significant	0.214163	16.5143	1.26015	0.215132	0.310305	-5.16905	Not Significant	0.397312	16.5143	2.33781	0.0246415	0.169611	-3.55253	Not Significant	-0.183148	16.5143	-1.07766	0.287832	0.999769	-4.5895	Not Significant
ARC1A_MOUSE	0.0911544	15.992	0.711929	0.480762	0.999597	-4.67486	Not Significant	0.0717328	15.992	0.560244	0.57853	0.998589	-4.69919	Not Significant	-0.124593	15.992	-0.973093	0.336527	0.404553	-5.7475	Not Significant	0.215748	15.992	1.25391	0.217367	0.311486	-5.1762	Not Significant	0.196326	15.992	1.14103	0.26084	0.410391	-5.39306	Not Significant	0.0194216	15.992	0.112877	0.910709	0.999769	-4.67895	Not Significant
FA49B_MOUSE	-0.0497128	14.8484	-0.238925	0.81242	0.999597	-4.73189	Not Significant	0.216742	14.8484	1.04168	0.303997	0.998589	-4.60319	Not Significant	0.229735	14.8484	1.10413	0.276329	0.366515	-5.61723	Not Significant	-0.279448	14.8484	-0.999436	0.323768	0.36269	-5.43966	Not Significant	-0.0129929	14.8484	-0.0464687	0.963175	0.683845	-6.00948	Not Significant	-0.266455	14.8484	-0.952967	0.346499	0.999769	-4.60881	Not Significant
STX1A_MOUSE	0.193207	13.9092	0.861894	0.394035	0.999597	-4.64539	Not Significant	0.0778396	13.9092	0.347241	0.730285	0.998589	-4.72377	Not Significant	0.923399	13.9092	4.11926	0.000192335	0.00724471	0.669971	Significant	-0.730192	13.9092	-2.42398	0.0201081	0.160317	-3.31898	Not Significant	-0.84556	13.9092	-2.80696	0.00777912	0.108712	-2.56809	Not Significant	0.115368	13.9092	0.38298	0.703822	0.999769	-4.66827	Not Significant
SKP1_MOUSE	0.167058	15.6158	1.12774	0.266346	0.999597	-4.58045	Not Significant	0.319196	15.6158	2.15476	0.0374394	0.998589	-4.19941	Not Significant	-0.188553	15.6158	-1.27285	0.210636	0.326258	-5.42695	Not Significant	0.355611	15.6158	1.7864	0.0818403	0.231849	-4.45354	Not Significant	0.507749	15.6158	2.55066	0.0148069	0.137029	-3.12128	Not Significant	-0.152138	15.6158	-0.764259	0.44933	0.999769	-4.63385	Not Significant
ARPC3_MOUSE	0.165442	15.2664	0.872692	0.388193	0.999597	-4.64306	Not Significant	0.024667	15.2664	0.130116	0.897146	0.998589	-4.73703	Not Significant	-0.0802919	15.2664	-0.423532	0.674243	0.565507	-6.11991	Not Significant	0.245734	15.2664	0.964586	0.340718	0.37084	-5.47138	Not Significant	0.104959	15.2664	0.411998	0.682606	0.611681	-5.92879	Not Significant	0.140775	15.2664	0.552589	0.583711	0.999769	-4.6557	Not Significant
HS74L_MOUSE	0.156026	15.7681	1.68313	0.10037	0.999597	-4.39724	Not Significant	0.0986793	15.7681	1.06451	0.293671	0.998589	-4.59732	Not Significant	-0.0253106	15.7681	-0.273039	0.786269	0.604419	-6.17136	Not Significant	0.181336	15.7681	1.45569	0.153513	0.276402	-4.92872	Not Significant	0.12399	15.7681	0.995335	0.325732	0.451059	-5.53873	Not Significant	0.0573465	15.7681	0.460352	0.64783	0.999769	-4.66309	Not Significant
RAB8A_MOUSE	0.343321	12.8505	0.808685	0.42375	0.999597	-4.65166	Not Significant	-0.31625	12.8505	-0.774824	0.443257	0.998589	-4.66312	Not Significant	0.542049	12.8505	1.32804	0.192118	0.314218	-5.35927	Not Significant	-0.198728	12.8505	-0.355093	0.724491	0.483238	-5.83006	Not Significant	-0.858299	12.8505	-1.56485	0.125941	0.30801	-4.86674	Not Significant	0.659571	12.8505	1.17854	0.245936	0.999769	-4.57288	Not Significant
PRDX4_MOUSE	-0.0153787	13.02	-0.103301	0.918256	0.999597	-4.73784	Not Significant	-0.0703303	13.02	-0.472418	0.639272	0.998589	-4.71069	Not Significant	-0.182834	13.02	-1.22812	0.22679	0.337608	-5.47983	Not Significant	0.167456	13.02	0.837037	0.407691	0.390646	-5.5783	Not Significant	0.112504	13.02	0.562358	0.577103	0.570903	-5.85855	Not Significant	0.0549516	13.02	0.274679	0.785018	0.999769	-4.67394	Not Significant
KCC2D_MOUSE	0.279533	14.08	0.951168	0.347399	0.999597	-4.62535	Not Significant	0.410514	14.08	1.39686	0.170385	0.998589	-4.4992	Not Significant	0.486598	14.08	1.65575	0.105829	0.232416	-4.90517	Not Significant	-0.207065	14.08	-0.524315	0.603039	0.443921	-5.77816	Not Significant	-0.0760845	14.08	-0.192655	0.848232	0.65797	-5.99262	Not Significant	-0.130981	14.08	-0.331659	0.741929	0.999769	-4.67119	Not Significant
SCOT1_MOUSE	0.0196067	15.88	0.108343	0.914281	0.999597	-4.7377	Not Significant	0.0452126	15.88	0.249837	0.80403	0.998589	-4.7312	Not Significant	-0.752623	15.88	-4.15887	0.000170664	0.00662933	0.78009	Significant	0.77223	15.88	3.17545	0.00292704	0.0817503	-1.68121	Not Significant	0.797835	15.88	3.28074	0.00219148	0.0675387	-1.46071	Not Significant	-0.0256059	15.88	-0.105293	0.916685	0.999769	-4.67908	Not Significant
ATPB_MOUSE	0.114869	16.7662	0.99909	0.323933	0.999597	-4.61385	Not Significant	0.0733202	16.7662	0.637712	0.527402	0.998589	-4.68746	Not Significant	-0.173704	16.7662	-1.51081	0.138928	0.26798	-5.11693	Not Significant	0.288573	16.7662	1.86775	0.0693541	0.217906	-4.32412	Not Significant	0.247024	16.7662	1.59883	0.117961	0.302346	-4.81798	Not Significant	0.0415491	16.7662	0.26892	0.789414	0.999769	-4.67419	Not Significant
HDGF_MOUSE	-0.119157	14.3281	-0.404103	0.688353	0.999597	-4.71832	Not Significant	-0.0850938	14.3281	-0.288584	0.774434	0.998589	-4.72853	Not Significant	-0.432149	14.3281	-1.46557	0.150812	0.280211	-5.17953	Not Significant	0.312993	14.3281	0.789895	0.434384	0.400086	-5.61414	Not Significant	0.347055	14.3281	0.875858	0.38649	0.48682	-5.6441	Not Significant	-0.0340628	14.3281	-0.0859638	0.931937	0.999769	-4.67938	Not Significant
PSB5_MOUSE	0.0524059	15.1235	0.514621	0.609733	0.999597	-4.7054	Not Significant	0.0474866	15.1235	0.466314	0.643595	0.998589	-4.71142	Not Significant	-0.214916	15.1235	-2.11046	0.0413095	0.144643	-4.13595	Not Significant	0.267322	15.1235	1.95346	0.0579939	0.210835	-4.18264	Not Significant	0.262403	15.1235	1.91751	0.062547	0.234752	-4.31964	Not Significant	0.00491933	15.1235	0.035948	0.971508	0.999769	-4.67987	Not Significant
COR1A_MOUSE	0.0779714	16.2081	0.619968	0.538899	0.999597	-4.69028	Not Significant	0.0695093	16.2081	0.552684	0.583646	0.998589	-4.70025	Not Significant	-0.15664	16.2081	-1.24548	0.220415	0.334055	-5.45951	Not Significant	0.234612	16.2081	1.38818	0.172993	0.292048	-5.01522	Not Significant	0.22615	16.2081	1.33811	0.188641	0.360272	-5.16682	Not Significant	0.00846207	16.2081	0.0500693	0.960324	0.999769	-4.67977	Not Significant
MK01_MOUSE	0.144885	15.7184	1.16839	0.24977	0.999597	-4.56914	Not Significant	0.0802231	15.7184	0.646937	0.521477	0.998589	-4.68597	Not Significant	0.0190282	15.7184	0.153448	0.87884	0.635492	-6.19644	Not Significant	0.125857	15.7184	0.755269	0.454642	0.405885	-5.63918	Not Significant	0.061195	15.7184	0.367231	0.715439	0.625942	-5.94555	Not Significant	0.0646622	15.7184	0.388038	0.700106	0.999769	-4.66796	Not Significant
PDIA1_MOUSE	-0.0605668	15.6103	-0.564072	0.575947	0.999597	-4.69864	Not Significant	0.0698842	15.6103	0.650847	0.518976	0.998589	-4.68533	Not Significant	-0.45132	15.6103	-4.20324	0.000149209	0.00641209	0.90392	Significant	0.390753	15.6103	2.70809	0.0100088	0.124563	-2.73319	Not Significant	0.521204	15.6103	3.61218	0.000858895	0.0433827	-0.631577	Significant	-0.130451	15.6103	-0.904084	0.371523	0.999769	-4.61578	Not Significant
HPRT_MOUSE	0.160211	15.392	1.28955	0.204832	0.999597	-4.53338	Not Significant	0.204321	15.392	1.64459	0.108122	0.998589	-4.41184	Not Significant	-0.0617768	15.392	-0.497246	0.621818	0.542788	-6.08667	Not Significant	0.221987	15.392	1.32964	0.19139	0.300025	-5.08723	Not Significant	0.266098	15.392	1.59385	0.119073	0.302914	-4.82515	Not Significant	-0.0441103	15.392	-0.264209	0.793016	0.999769	-4.67439	Not Significant
ECHM_MOUSE	0.084506	15.2559	0.523944	0.603294	0.999597	-4.70417	Not Significant	0.127924	15.2559	0.793136	0.432516	0.998589	-4.65956	Not Significant	-0.638221	15.2559	-3.95702	0.000312701	0.00827004	0.222905	Significant	0.722727	15.2559	3.33451	0.00188738	0.0658499	-1.30163	Not Significant	0.766145	15.2559	3.53483	0.00107224	0.0495857	-0.828547	Significant	-0.0434176	15.2559	-0.20032	0.842276	0.999769	-4.67676	Not Significant
PSB1_MOUSE	0.119621	15.0196	0.69809	0.489278	0.999597	-4.67731	Not Significant	0.0262137	15.0196	0.152979	0.879207	0.998589	-4.7362	Not Significant	-0.111689	15.0196	-0.651802	0.518367	0.493525	-5.99998	Not Significant	0.231311	15.0196	1.00452	0.321342	0.361559	-5.43494	Not Significant	0.137903	15.0196	0.598879	0.55273	0.560557	-5.83826	Not Significant	0.0934075	15.0196	0.405645	0.687229	0.999769	-4.66685	Not Significant
RAB6B_MOUSE	0.293807	14.1854	1.24655	0.220647	0.999597	-4.55194	Not Significant	0.0142848	14.1854	0.0685277	0.945746	0.998589	-4.7386	Not Significant	0.15143	14.1854	0.726444	0.472283	0.473814	-5.94956	Not Significant	0.142377	14.1854	0.475979	0.636977	0.454895	-5.74131	Not Significant	-0.137145	14.1854	-0.489589	0.627407	0.592162	-5.895	Not Significant	0.279522	14.1854	0.934467	0.356315	0.999769	-4.60903	Not Significant
PI42B_MOUSE	0.116146	16.1615	0.731927	0.468606	0.999597	-4.67124	Not Significant	0.00336299	16.1615	0.0211929	0.9832	0.998589	-4.73915	Not Significant	-0.0424475	16.1615	-0.267495	0.790503	0.6058	-6.17283	Not Significant	0.158593	16.1615	0.743721	0.461519	0.408051	-5.64729	Not Significant	0.0458105	16.1615	0.214828	0.831025	0.654539	-5.98826	Not Significant	0.112783	16.1615	0.528894	0.599888	0.999769	-4.65773	Not Significant
KCY_MOUSE	0.00715619	15.7686	0.0571515	0.954717	0.999597	-4.73879	Not Significant	0.103293	15.7686	0.824926	0.41445	0.998589	-4.65314	Not Significant	-0.21683	15.7686	-1.73167	0.0912677	0.218795	-4.78757	Not Significant	0.223986	15.7686	1.33115	0.190898	0.300025	-5.08541	Not Significant	0.320122	15.7686	1.90249	0.0645381	0.236736	-4.34481	Not Significant	-0.0961364	15.7686	-0.57134	0.57106	0.999769	-4.65404	Not Significant
LGUL_MOUSE	0.161974	15.8426	1.40957	0.166622	0.999597	-4.495	Not Significant	0.029138	15.8426	0.253571	0.801164	0.998589	-4.73096	Not Significant	-0.405795	15.8426	-3.53141	0.00108277	0.0168553	-0.913578	Significant	0.567769	15.8426	3.67683	0.000712492	0.0427711	-0.453878	Significant	0.434933	15.8426	2.8166	0.00758839	0.108712	-2.5466	Not Significant	0.132836	15.8426	0.860236	0.394936	0.999769	-4.62176	Not Significant
CNRP1_MOUSE	0.093764	14.9074	0.631568	0.531368	0.999597	-4.68844	Not Significant	0.13241	14.9074	0.891875	0.377951	0.998589	-4.63886	Not Significant	-0.074584	14.9074	-0.502377	0.618238	0.541794	-6.08416	Not Significant	0.168348	14.9074	0.843826	0.403932	0.38999	-5.57298	Not Significant	0.206994	14.9074	1.03753	0.305902	0.437196	-5.49847	Not Significant	-0.0386459	14.9074	-0.193708	0.847414	0.999769	-4.67697	Not Significant
IPYR_MOUSE	-0.0109992	15.1421	-0.111972	0.911422	0.999597	-4.7376	Not Significant	0.0892372	15.1421	0.908435	0.369249	0.998589	-4.63517	Not Significant	-0.202254	15.1421	-2.05895	0.0462477	0.151281	-4.23066	Not Significant	0.191255	15.1421	1.44885	0.155404	0.277259	-4.93765	Not Significant	0.291491	15.1421	2.20818	0.0332018	0.190015	-3.80157	Not Significant	-0.100236	15.1421	-0.759337	0.452234	0.999769	-4.63444	Not Significant
KRT35_MOUSE	-0.757792	11.9737	-1.28698	0.206584	0.999597	-4.53442	Not Significant	0.143845	11.9737	0.234797	0.81574	0.998589	-4.72289	Not Significant	-0.263885	11.9737	-0.383002	0.704044	0.577268	-5.98696	Not Significant	-0.493908	11.9737	-0.572853	0.570422	0.43578	-5.67564	Not Significant	0.40773	11.9737	0.465114	0.644743	0.598799	-5.81175	Not Significant	-0.901637	11.9737	-1.1166	0.271806	0.999769	-4.58324	Not Significant
HNRH2_MOUSE	-0.0526127	14.7651	-0.221032	0.826255	0.999597	-4.72373	Not Significant	-0.243776	14.7651	-1.06525	0.293512	0.998589	-4.59713	Not Significant	-0.0179177	14.7651	-0.0782961	0.938005	0.651372	-6.20502	Not Significant	-0.0346951	14.7651	-0.11057	0.912541	0.524074	-5.884	Not Significant	-0.225859	14.7651	-0.734441	0.467206	0.53347	-5.75196	Not Significant	0.191164	14.7651	0.609222	0.546017	0.999769	-4.6484	Not Significant
IF4A1_MOUSE	0.0586567	13.6109	0.275688	0.784287	0.999597	-4.72946	Not Significant	0.279759	13.6109	1.26413	0.213914	0.998589	-4.54313	Not Significant	0.567457	13.6109	2.66707	0.0111954	0.0713647	-3.00724	Not Significant	-0.508801	13.6109	-1.77955	0.0831808	0.232563	-4.46484	Not Significant	-0.287699	13.6109	-0.986165	0.330315	0.453564	-5.52932	Not Significant	-0.221102	13.6109	-0.757887	0.453211	0.999769	-4.63303	Not Significant
HS71A_MOUSE	0.134867	14.2118	0.637459	0.527565	0.999597	-4.6875	Not Significant	0.0381862	14.2118	0.18049	0.857706	0.998589	-4.73503	Not Significant	0.128996	14.2118	0.609709	0.545604	0.507265	-6.02586	Not Significant	0.00587096	14.2118	0.0206499	0.983631	0.541429	-5.90826	Not Significant	-0.0908096	14.2118	-0.319404	0.751131	0.634691	-5.96135	Not Significant	0.0966805	14.2118	0.340054	0.735648	0.999769	-4.67074	Not Significant
CAP1_MOUSE	0.137568	15.1182	0.691705	0.493236	0.999597	-4.67843	Not Significant	0.0996989	15.1182	0.501294	0.618993	0.998589	-4.70712	Not Significant	0.721803	15.1182	3.62928	0.000817565	0.014113	-0.657412	Significant	-0.584234	15.1182	-2.186	0.0349066	0.187263	-3.77352	Not Significant	-0.622104	15.1182	-2.3277	0.0252299	0.170088	-3.57234	Not Significant	0.0378694	15.1182	0.141694	0.888054	0.999769	-4.67836	Not Significant
K1H1_MOUSE	-0.845858	12.7692	-1.73264	0.0913026	0.999597	-4.38997	Not Significant	-0.265607	12.7692	-0.565905	0.574798	0.998589	-4.69836	Not Significant	-0.293496	12.7692	-0.625326	0.535509	0.503515	-6.01636	Not Significant	-0.552362	12.7692	-0.858298	0.39613	0.388617	-5.54372	Not Significant	0.0278891	12.7692	0.044218	0.964963	0.683845	-6.00958	Not Significant	-0.580251	12.7692	-0.901635	0.372953	0.999769	-4.61517	Not Significant
SSDH_MOUSE	0.0417078	16.121	0.349144	0.728867	0.999597	-4.7236	Not Significant	0.0519521	16.121	0.434901	0.666041	0.998589	-4.71502	Not Significant	-0.593672	16.121	-4.96974	1.38947e-05	0.00157013	3.10004	Significant	0.63538	16.121	3.95806	0.000311736	0.035348	0.269206	Significant	0.645624	16.121	4.02187	0.00025768	0.0278049	0.441888	Significant	-0.0102443	16.121	-0.0638164	0.949444	0.999769	-4.67964	Not Significant
SORCN_MOUSE	0.00322287	14.7479	0.0351006	0.972179	0.999597	-4.73905	Not Significant	-0.0244571	14.7479	-0.266364	0.791367	0.998589	-4.73011	Not Significant	-0.159362	14.7479	-1.73563	0.0905563	0.218501	-4.78131	Not Significant	0.162585	14.7479	1.31769	0.195325	0.30139	-5.10159	Not Significant	0.134905	14.7479	1.09335	0.280972	0.422325	-5.44279	Not Significant	0.0276799	14.7479	0.224335	0.823672	0.999769	-4.67595	Not Significant
RB11B_MOUSE	0.0797615	14.6777	0.476648	0.636283	0.999597	-4.71018	Not Significant	0.13614	14.6777	0.813559	0.420856	0.998589	-4.65547	Not Significant	-0.101685	14.6777	-0.607663	0.546947	0.507265	-6.02707	Not Significant	0.181447	14.6777	0.806891	0.424642	0.395864	-5.60145	Not Significant	0.237825	14.6777	1.0576	0.296768	0.431283	-5.47876	Not Significant	-0.0563782	14.6777	-0.250713	0.803357	0.999769	-4.67495	Not Significant
AP2S1_MOUSE	0.0941954	15.2639	0.866827	0.391359	0.999597	-4.64433	Not Significant	0.128355	15.2639	1.18118	0.244713	0.998589	-4.56551	Not Significant	0.292688	15.2639	2.69345	0.0103856	0.0685365	-2.94401	Not Significant	-0.198493	15.2639	-1.35928	0.181896	0.296057	-5.05112	Not Significant	-0.164334	15.2639	-1.12536	0.267342	0.412155	-5.40963	Not Significant	-0.0341592	15.2639	-0.233922	0.816274	0.999769	-4.6756	Not Significant
PSA1_MOUSE	-0.011782	15.6365	-0.132407	0.895346	0.999597	-4.73696	Not Significant	0.0545743	15.6365	0.61331	0.543246	0.998589	-4.69131	Not Significant	-0.149368	15.6365	-1.67861	0.101256	0.226779	-4.87024	Not Significant	0.137586	15.6365	1.15061	0.256927	0.333927	-5.28983	Not Significant	0.203942	15.6365	1.70553	0.0960794	0.283393	-4.65965	Not Significant	-0.0663563	15.6365	-0.554926	0.582126	0.999769	-4.6555	Not Significant
SMAP_MOUSE	0.160043	13.1716	0.627708	0.53467	0.999597	-4.68888	Not Significant	-0.372499	13.1716	-1.10848	0.275956	0.998589	-4.58436	Not Significant	-0.501033	13.1716	-1.79639	0.0819233	0.207397	-4.61531	Not Significant	0.661076	13.1716	1.84032	0.0750554	0.220119	-4.34222	Not Significant	0.128534	13.1716	0.308946	0.759374	0.637234	-5.78519	Not Significant	0.532542	13.1716	1.32503	0.19459	0.999769	-4.55619	Not Significant
TPM3_MOUSE	-0.0687094	15.8277	-0.473328	0.638628	0.999597	-4.71058	Not Significant	0.206112	15.8277	1.41987	0.163621	0.998589	-4.49157	Not Significant	-0.431571	15.8277	-2.97302	0.00504344	0.0438397	-2.30287	Significant	0.362862	15.8277	1.86015	0.0704469	0.218969	-4.3364	Not Significant	0.637683	15.8277	3.26897	0.00226399	0.0675387	-1.4894	Not Significant	-0.274821	15.8277	-1.40882	0.166841	0.999769	-4.52823	Not Significant
HS12A_MOUSE	-0.0145418	16.0528	-0.083458	0.933916	0.999597	-4.73831	Not Significant	0.221401	16.0528	1.27066	0.211406	0.998589	-4.53916	Not Significant	0.184919	16.0528	1.06128	0.295114	0.379743	-5.66153	Not Significant	-0.19946	16.0528	-0.85186	0.399512	0.388617	-5.56662	Not Significant	0.0364821	16.0528	0.155809	0.876991	0.66283	-5.99881	Not Significant	-0.235942	16.0528	-1.00767	0.319848	0.999769	-4.6006	Not Significant
SEPT3_MOUSE	0.0286328	16.1682	0.338057	0.737141	0.999597	-4.72457	Not Significant	0.0876566	16.1682	1.03493	0.307102	0.998589	-4.60491	Not Significant	-0.114409	16.1682	-1.35079	0.184578	0.307965	-5.33069	Not Significant	0.143042	16.1682	1.25676	0.216345	0.310526	-5.17295	Not Significant	0.202066	16.1682	1.77533	0.0836771	0.263817	-4.55136	Not Significant	-0.0590238	16.1682	-0.518578	0.606996	0.999769	-4.65858	Not Significant
TCPQ_MOUSE	0.0708076	15.3624	0.443457	0.659895	0.999597	-4.71407	Not Significant	0.0357991	15.3624	0.224204	0.823773	0.998589	-4.73276	Not Significant	0.17669	15.3624	1.10658	0.275279	0.366515	-5.61464	Not Significant	-0.105883	15.3624	-0.493467	0.624461	0.449733	-5.793	Not Significant	-0.140891	15.3624	-0.656624	0.515294	0.544958	-5.80365	Not Significant	0.0350085	15.3624	0.163157	0.87124	0.999769	-4.67784	Not Significant
GFAP_MOUSE	0.80665	14.4501	2.37877	0.0223828	0.999597	-4.09467	Not Significant	0.295826	14.4501	0.872376	0.388363	0.998589	-4.64313	Not Significant	-0.488093	14.4501	-1.43936	0.158057	0.286439	-5.21502	Not Significant	1.29474	14.4501	2.84126	0.00712011	0.119118	-2.4439	Not Significant	0.783919	14.4501	1.72028	0.0933385	0.277964	-4.63707	Not Significant	0.510823	14.4501	1.12098	0.269177	0.999769	-4.58229	Not Significant
PCP2_MOUSE	-0.0225818	13.6976	-0.0700953	0.944585	0.999597	-4.69816	Not Significant	-0.574593	13.6976	-2.14917	0.0398521	0.998589	-4.21281	Not Significant	-1.10458	13.6976	-3.30099	0.0025026	0.0287272	-1.53361	Significant	1.082	13.6976	2.44978	0.0203799	0.160509	-3.21774	Not Significant	0.529992	13.6976	1.3004	0.203416	0.371773	-5.10789	Not Significant	0.552011	13.6976	1.386	0.176014	0.999769	-4.54273	Not Significant
NSF1C_MOUSE	-0.00417215	15.6623	-0.0371407	0.970563	0.999597	-4.73903	Not Significant	-0.0139646	15.6623	-0.124314	0.901708	0.998589	-4.73722	Not Significant	-0.221311	15.6623	-1.97013	0.0559813	0.170081	-4.38958	Not Significant	0.217139	15.6623	1.43844	0.158318	0.27906	-4.95118	Not Significant	0.207347	15.6623	1.37357	0.177451	0.3562	-5.12263	Not Significant	0.00979242	15.6623	0.0648697	0.94861	0.999769	-4.67963	Not Significant
IMPA1_MOUSE	0.0502543	16.0887	0.47025	0.640805	0.999597	-4.71095	Not Significant	0.0328285	16.0887	0.30719	0.760339	0.998589	-4.72712	Not Significant	-0.206137	16.0887	-1.92891	0.0610704	0.179313	-4.46139	Not Significant	0.256391	16.0887	1.78534	0.0820148	0.231849	-4.4552	Not Significant	0.238966	16.0887	1.664	0.104159	0.293621	-4.72232	Not Significant	0.0174258	16.0887	0.121342	0.904046	0.999769	-4.67879	Not Significant
CAMKV_MOUSE	0.0231352	15.2397	0.131995	0.895793	0.999597	-4.73696	Not Significant	0.412597	15.2397	1.78606	0.0833231	0.998589	-4.43972	Not Significant	-0.0840796	15.2397	-0.479706	0.634615	0.546666	-6.0946	Not Significant	0.107215	15.2397	0.455198	0.651961	0.458671	-5.80976	Not Significant	0.496677	15.2397	1.79898	0.0812144	0.262598	-4.40391	Not Significant	-0.389462	15.2397	-1.41065	0.167748	0.999769	-4.54319	Not Significant
HPCL1_MOUSE	-0.21251	14.273	-0.681091	0.499854	0.999597	-4.68026	Not Significant	0.063045	14.273	0.202058	0.840926	0.998589	-4.73397	Not Significant	0.300045	14.273	0.961636	0.34218	0.404738	-5.75815	Not Significant	-0.512555	14.273	-1.22244	0.228907	0.31826	-5.21178	Not Significant	-0.237	14.273	-0.565241	0.57516	0.570254	-5.85699	Not Significant	-0.275555	14.273	-0.657196	0.51493	0.999769	-4.64575	Not Significant
FABP5_MOUSE	0.0409241	14.8313	0.168261	0.867251	0.999597	-4.73557	Not Significant	0.111126	14.8313	0.456899	0.650288	0.998589	-4.71253	Not Significant	-0.425041	14.8313	-1.74758	0.0884381	0.216956	-4.76236	Not Significant	0.465965	14.8313	1.42567	0.161949	0.282514	-4.96763	Not Significant	0.536167	14.8313	1.64046	0.108982	0.295116	-4.75725	Not Significant	-0.0702017	14.8313	-0.21479	0.831055	0.999769	-4.67628	Not Significant
HOME3_MOUSE	-0.129537	14.0887	-0.495268	0.6232	0.999597	-4.70788	Not Significant	0.00496664	14.0887	0.0189893	0.984947	0.998589	-4.73916	Not Significant	0.511385	14.0887	1.95521	0.0577795	0.172646	-4.41571	Not Significant	-0.640922	14.0887	-1.82353	0.0759242	0.220119	-4.39507	Not Significant	-0.506418	14.0887	-1.44084	0.157641	0.336283	-5.03595	Not Significant	-0.134504	14.0887	-0.382685	0.704039	0.999769	-4.66829	Not Significant
APOE_MOUSE	0.184611	14.6924	0.925986	0.36017	0.999597	-4.63119	Not Significant	0.323525	14.6924	1.62276	0.112729	0.998589	-4.41999	Not Significant	0.469647	14.6924	2.35569	0.0236313	0.107597	-3.66048	Not Significant	-0.285036	14.6924	-1.06392	0.293935	0.351485	-5.37817	Not Significant	-0.146122	14.6924	-0.545411	0.588589	0.578255	-5.86753	Not Significant	-0.138914	14.6924	-0.518505	0.607047	0.999769	-4.65859	Not Significant
DOPD_MOUSE	0.288767	15.043	1.30446	0.199751	0.999597	-4.52877	Not Significant	-0.385132	15.043	-1.73978	0.0898153	0.998589	-4.37533	Not Significant	-0.339184	15.043	-1.53222	0.133572	0.263544	-5.08673	Not Significant	0.627951	15.043	2.11092	0.0412675	0.199899	-3.90954	Not Significant	-0.045948	15.043	-0.154459	0.878048	0.66283	-5.99901	Not Significant	0.673899	15.043	2.26538	0.0291425	0.999769	-4.31375	Not Significant
SYNJ1_MOUSE	0.439923	16.5392	1.48497	0.145621	0.999597	-4.46944	Not Significant	0.0295576	16.5392	0.0997722	0.921038	0.998589	-4.73793	Not Significant	-0.365784	16.5392	-1.23471	0.224353	0.334937	-5.47214	Not Significant	0.805707	16.5392	2.02386	0.0499013	0.204461	-4.06262	Not Significant	0.395341	16.5392	0.993059	0.326826	0.451059	-5.54086	Not Significant	0.410365	16.5392	1.0308	0.309011	0.999769	-4.59701	Not Significant
SNAG_MOUSE	0.144423	15.1198	0.737349	0.46534	0.999597	-4.67024	Not Significant	0.0794394	15.1198	0.405576	0.687279	0.998589	-4.71816	Not Significant	-0.284738	15.1198	-1.45373	0.154053	0.28369	-5.19564	Not Significant	0.429161	15.1198	1.63049	0.111079	0.248877	-4.68798	Not Significant	0.364178	15.1198	1.3836	0.174379	0.353913	-5.10994	Not Significant	0.0649836	15.1198	0.246889	0.806294	0.999769	-4.6751	Not Significant
PSA_MOUSE	0.0882172	16.0896	1.06608	0.292968	0.999597	-4.59691	Not Significant	-0.0949144	16.0896	-1.14701	0.258391	0.998589	-4.57513	Not Significant	0.00853551	16.0896	0.103149	0.918375	0.644693	-6.2028	Not Significant	0.0796817	16.0896	0.716566	0.477928	0.413724	-5.66588	Not Significant	-0.10345	16.0896	-0.93031	0.357955	0.471518	-5.59767	Not Significant	0.183132	16.0896	1.64688	0.10765	0.999769	-4.47598	Not Significant
PGAM2_MOUSE	0.342335	13.5722	0.745317	0.460565	0.999597	-4.66876	Not Significant	-0.632951	13.5722	-1.37803	0.176079	0.998589	-4.50536	Not Significant	0.336898	13.5722	0.73348	0.467669	0.471086	-5.94497	Not Significant	0.00543694	13.5722	0.00880857	0.993017	0.544833	-5.90843	Not Significant	-0.96985	13.5722	-1.57129	0.124226	0.30801	-4.85741	Not Significant	0.975286	13.5722	1.58009	0.122194	0.999769	-4.49129	Not Significant
SEPT6_MOUSE	0.0344128	15.3725	0.262698	0.794172	0.999597	-4.73036	Not Significant	0.299631	15.3725	2.2873	0.0277082	0.998589	-4.13817	Not Significant	-0.0839406	15.3725	-0.640779	0.525428	0.496669	-6.00692	Not Significant	0.118353	15.3725	0.672324	0.505357	0.419288	-5.69473	Not Significant	0.383571	15.3725	2.17893	0.035466	0.192934	-3.85628	Not Significant	-0.265218	15.3725	-1.50661	0.139999	0.999769	-4.50755	Not Significant
PURA_MOUSE	-0.0153767	15.2914	-0.0939678	0.925618	0.999597	-4.73807	Not Significant	0.176991	15.2914	1.0816	0.286099	0.998589	-4.59284	Not Significant	0.243698	15.2914	1.48925	0.144494	0.27391	-5.14697	Not Significant	-0.259075	15.2914	-1.17816	0.245901	0.329089	-5.26041	Not Significant	-0.0667079	15.2914	-0.303357	0.763236	0.638577	-5.96616	Not Significant	-0.192367	15.2914	-0.874799	0.387059	0.999769	-4.6198	Not Significant
PHIPL_MOUSE	0.183968	15.6829	1.50704	0.139888	0.999597	-4.46176	Not Significant	0.115736	15.6829	0.948094	0.348942	0.998589	-4.62607	Not Significant	-0.067336	15.6829	-0.551608	0.584376	0.525946	-6.05879	Not Significant	0.251304	15.6829	1.53195	0.133639	0.261265	-4.82664	Not Significant	0.183072	15.6829	1.116	0.271275	0.412766	-5.41941	Not Significant	0.0682323	15.6829	0.415943	0.67974	0.999769	-4.66618	Not Significant
RAC1_MOUSE	0.0632217	16.1472	0.334364	0.739903	0.999597	-4.72489	Not Significant	0.0130172	16.1472	0.0688445	0.945466	0.998589	-4.7386	Not Significant	-0.245633	16.1472	-1.29909	0.201569	0.322463	-5.39512	Not Significant	0.308855	16.1472	1.21554	0.231495	0.320115	-5.21946	Not Significant	0.25865	16.1472	1.01795	0.314998	0.444177	-5.51735	Not Significant	0.0502046	16.1472	0.197587	0.844399	0.999769	-4.67685	Not Significant
CSRP1_MOUSE	0.210147	14.9416	0.883758	0.382263	0.999597	-4.64065	Not Significant	0.186376	14.9416	0.783787	0.437917	0.998589	-4.6614	Not Significant	-0.311719	14.9416	-1.31091	0.197584	0.319792	-5.38059	Not Significant	0.521867	14.9416	1.63317	0.110514	0.248877	-4.68412	Not Significant	0.498095	14.9416	1.55877	0.12716	0.30801	-4.87512	Not Significant	0.0237719	14.9416	0.0743935	0.941079	0.999769	-4.67953	Not Significant
PHYIP_MOUSE	0.311603	15.8846	2.2675	0.0290007	0.999597	-4.14745	Not Significant	-0.120013	15.8846	-0.873319	0.387855	0.998589	-4.64293	Not Significant	0.00761087	15.8846	0.0553835	0.956117	0.654075	-6.20653	Not Significant	0.303992	15.8846	1.64615	0.1078	0.247217	-4.66526	Not Significant	-0.127623	15.8846	-0.691095	0.493615	0.538922	-5.7815	Not Significant	0.431615	15.8846	2.33725	0.0246739	0.999769	-4.29285	Not Significant
KRT81_MOUSE	-1.45545	11.7844	-1.14045	0.269171	0.999597	-4.58474	Not Significant	-0.208482	11.7844	-0.243377	0.810488	0.998589	-4.68601	Not Significant	-0.305462	11.7844	-0.32772	0.746936	0.591748	-5.8619	Not Significant	-1.14999	11.7844	-0.763558	0.455105	0.405885	-5.22162	Not Significant	0.0969802	11.7844	0.0805356	0.936707	0.678301	-5.75712	Not Significant	-1.24697	11.7844	-0.85031	0.406414	0.999769	-4.60528	Not Significant
TAGL2_MOUSE	0.134257	13.636	0.656902	0.515117	0.999597	-4.68433	Not Significant	0.234129	13.636	1.14557	0.258983	0.998589	-4.57553	Not Significant	-0.113251	13.636	-0.554122	0.582671	0.525946	-6.05743	Not Significant	0.247508	13.636	0.901185	0.373043	0.381459	-5.52634	Not Significant	0.34738	13.636	1.26482	0.213469	0.377719	-5.25481	Not Significant	-0.0998725	13.636	-0.363639	0.718099	0.999769	-4.66942	Not Significant
3HIDH_MOUSE	-0.0457377	15.5294	-0.231734	0.817961	0.999597	-4.73232	Not Significant	0.00458341	15.5294	0.0232223	0.981592	0.998589	-4.73914	Not Significant	-0.578516	15.5294	-2.93111	0.00563286	0.047309	-2.40154	Significant	0.532778	15.5294	2.00874	0.0515508	0.204461	-4.08867	Not Significant	0.5831	15.5294	2.19847	0.0339393	0.191072	-3.81981	Not Significant	-0.0503211	15.5294	-0.189726	0.850511	0.999769	-4.67709	Not Significant
GSTM3_MOUSE	0.689559	12.4584	1.97505	0.0616503	0.999597	-4.38517	Not Significant	-0.341232	12.4584	-0.719664	0.479721	0.998589	-4.6223	Not Significant	1.21495	12.4584	3.68897	0.0013761	0.0190056	-0.942731	Significant	-0.525392	12.4584	-1.1518	0.262439	0.336439	-5.12642	Not Significant	-1.55618	12.4584	-2.82652	0.0101544	0.118412	-2.60262	Not Significant	1.03079	12.4584	1.83672	0.08055	0.999769	-4.51828	Not Significant
RAB6A_MOUSE	-0.00748308	14.3568	-0.0261495	0.979272	0.999597	-4.73912	Not Significant	0.343162	14.3568	1.19917	0.237723	0.998589	-4.56035	Not Significant	-0.276284	14.3568	-0.96547	0.340281	0.404738	-5.7546	Not Significant	0.268801	14.3568	0.698996	0.488718	0.413967	-5.67755	Not Significant	0.619446	14.3568	1.61082	0.115314	0.30102	-4.80062	Not Significant	-0.350645	14.3568	-0.911826	0.367484	0.999769	-4.6147	Not Significant
CAPZB_MOUSE	0.175462	15.3853	0.504104	0.617035	0.999597	-4.70676	Not Significant	-0.136141	15.3853	-0.391134	0.697835	0.998589	-4.71963	Not Significant	-0.52586	15.3853	-1.51081	0.13893	0.26798	-5.11694	Not Significant	0.701322	15.3853	1.4994	0.141853	0.267091	-4.87077	Not Significant	0.38972	15.3853	0.833205	0.409822	0.498743	-5.6786	Not Significant	0.311602	15.3853	0.666193	0.509225	0.999769	-4.64481	Not Significant
PCP4_MOUSE	0.0519604	11.9905	0.0633081	0.950672	0.999597	-4.61841	Not Significant	0.389908	11.9905	0.58238	0.572213	0.998589	-4.6178	Not Significant	0.220891	11.9905	0.520189	0.61338	0.539972	-5.77751	Not Significant	-0.168931	11.9905	-0.190447	0.852475	0.510235	-5.25376	Not Significant	0.169017	11.9905	0.223115	0.827591	0.654539	-5.45596	Not Significant	-0.337948	11.9905	-0.334823	0.744141	0.999769	-4.60885	Not Significant
RAB7A_MOUSE	0.23957	14.4397	1.95822	0.0574131	0.999597	-4.28593	Not Significant	0.0568187	14.4397	0.46443	0.644932	0.998589	-4.71164	Not Significant	0.208764	14.4397	1.70641	0.0959139	0.221164	-4.82719	Not Significant	0.0308057	14.4397	0.187379	0.852339	0.510235	-5.89177	Not Significant	-0.151945	14.4397	-0.924224	0.361075	0.4741	-5.60299	Not Significant	0.182751	14.4397	1.1116	0.273141	0.999769	-4.58387	Not Significant
PAK1_MOUSE	0.0363797	15.6045	0.286473	0.776038	0.999597	-4.72869	Not Significant	0.0386152	15.6045	0.304077	0.762692	0.998589	-4.72736	Not Significant	0.0346999	15.6045	0.273246	0.786111	0.604419	-6.1713	Not Significant	0.00167976	15.6045	0.00984317	0.992197	0.544676	-5.90842	Not Significant	0.00391532	15.6045	0.0229432	0.981813	0.688318	-6.01027	Not Significant	-0.00223555	15.6045	-0.0131	0.989615	0.999769	-4.67996	Not Significant
ESTD_MOUSE	0.146244	15.5519	0.891795	0.377993	0.999597	-4.63888	Not Significant	0.0625427	15.5519	0.381386	0.704995	0.998589	-4.72059	Not Significant	-0.256669	15.5519	-1.56517	0.125653	0.254379	-5.0395	Not Significant	0.402913	15.5519	1.82835	0.0751821	0.220119	-4.38739	Not Significant	0.319212	15.5519	1.44853	0.155492	0.334452	-5.0258	Not Significant	0.083701	15.5519	0.379822	0.706146	0.999769	-4.66846	Not Significant
MARE3_MOUSE	-0.125006	15.9819	-0.553844	0.58286	0.999597	-4.70009	Not Significant	-0.0931434	15.9819	-0.412675	0.682114	0.998589	-4.71742	Not Significant	-0.00953523	15.9819	-0.0422461	0.966519	0.655512	-6.20716	Not Significant	-0.115471	15.9819	-0.380706	0.705495	0.476579	-5.83964	Not Significant	-0.0836081	15.9819	-0.275655	0.784274	0.643835	-5.97389	Not Significant	-0.0318628	15.9819	-0.105051	0.916876	0.999769	-4.67909	Not Significant
GSTA4_MOUSE	0.160643	15.2695	1.56037	0.126782	0.999597	-4.44281	Not Significant	0.00618905	15.2695	0.0601162	0.952371	0.998589	-4.73874	Not Significant	-0.0948437	15.2695	-0.921247	0.362607	0.418221	-5.79474	Not Significant	0.255486	15.2695	1.8467	0.0724179	0.218969	-4.35806	Not Significant	0.101033	15.2695	0.730283	0.469599	0.533904	-5.75498	Not Significant	0.154454	15.2695	1.11642	0.271101	0.999769	-4.58306	Not Significant
VATC1_MOUSE	0.0246742	15.7313	0.283022	0.778662	0.999597	-4.72894	Not Significant	0.218269	15.7313	2.50363	0.0166044	0.998589	-4.03381	Not Significant	-0.0779567	15.7313	-0.894193	0.376725	0.423338	-5.8184	Not Significant	0.102631	15.7313	0.876027	0.3864	0.387175	-5.54716	Not Significant	0.296226	15.7313	2.5285	0.0156306	0.138627	-3.16743	Not Significant	-0.193595	15.7313	-1.65247	0.106499	0.999769	-4.47468	Not Significant
ODPA_MOUSE	-0.319481	15.6269	-1.18721	0.242353	0.999597	-4.56379	Not Significant	-0.0228609	15.6269	-0.0849526	0.932735	0.998589	-4.73828	Not Significant	-0.221731	15.6269	-0.823967	0.414988	0.446612	-5.87667	Not Significant	-0.0977493	15.6269	-0.270307	0.788355	0.495269	-5.87374	Not Significant	0.19887	15.6269	0.549939	0.585509	0.576104	-5.86516	Not Significant	-0.29662	15.6269	-0.820246	0.41708	0.999769	-4.62696	Not Significant
AL1L1_MOUSE	-0.119816	15.1226	-1.03591	0.30665	0.999597	-4.60466	Not Significant	0.230703	15.1226	1.99461	0.0531351	0.998589	-4.27032	Not Significant	-0.164806	15.1226	-1.42488	0.162175	0.288416	-5.23438	Not Significant	0.04499	15.1226	0.289456	0.773771	0.493791	-5.86865	Not Significant	0.395509	15.1226	2.54462	0.0150272	0.137029	-3.13388	Not Significant	-0.350519	15.1226	-2.25517	0.029833	0.999769	-4.31668	Not Significant
K1C42_MOUSE	-0.0352209	15.2157	-0.162258	0.871944	0.999597	-4.73583	Not Significant	0.0428947	15.2157	0.19761	0.844381	0.998589	-4.7342	Not Significant	0.176272	15.2157	0.812062	0.421704	0.449849	-5.8861	Not Significant	-0.211493	15.2157	-0.725041	0.472771	0.413066	-5.66015	Not Significant	-0.133378	15.2157	-0.457245	0.650042	0.601653	-5.9099	Not Significant	-0.0781155	15.2157	-0.267796	0.790273	0.999769	-4.67424	Not Significant
F10A1_MOUSE	0.125242	16.0898	1.16112	0.252679	0.999597	-4.57119	Not Significant	0.0742134	16.0898	0.688029	0.495522	0.998589	-4.67906	Not Significant	-0.269026	16.0898	-2.49413	0.0169909	0.0910344	-3.37502	Not Significant	0.394269	16.0898	2.72006	0.00971056	0.123991	-2.70756	Not Significant	0.34324	16.0898	2.36801	0.0229573	0.165147	-3.493	Not Significant	0.0510291	16.0898	0.35205	0.726704	0.999769	-4.67008	Not Significant
PTGDS_MOUSE	0.130632	13.2937	0.851798	0.399547	0.999597	-4.64754	Not Significant	0.0397996	13.2937	0.259516	0.796607	0.998589	-4.73057	Not Significant	-0.402236	13.2937	-2.62281	0.012393	0.0753497	-3.09937	Not Significant	0.532869	13.2937	2.58563	0.0135876	0.134624	-2.99112	Not Significant	0.442036	13.2937	2.14489	0.0382732	0.194789	-3.91925	Not Significant	0.0908328	13.2937	0.440747	0.661839	0.999769	-4.66449	Not Significant
SRSF2_MOUSE	0.143637	13.9523	0.552459	0.583798	0.999597	-4.70028	Not Significant	-0.0850183	13.9523	-0.326999	0.745424	0.998589	-4.72551	Not Significant	0.0834751	13.9523	0.321064	0.749883	0.592133	-6.15734	Not Significant	0.0601618	13.9523	0.172193	0.864179	0.513036	-5.89436	Not Significant	-0.168493	13.9523	-0.482257	0.632329	0.594049	-5.89863	Not Significant	0.228655	13.9523	0.65445	0.516678	0.999769	-4.64603	Not Significant
A4_MOUSE	0.0323275	16.6801	0.164612	0.870103	0.999597	-4.73573	Not Significant	-0.0663883	16.6801	-0.33805	0.737145	0.998589	-4.72457	Not Significant	-0.110148	16.6801	-0.560875	0.578103	0.524173	-6.05376	Not Significant	0.142476	16.6801	0.539872	0.592366	0.441577	-5.77035	Not Significant	0.0437597	16.6801	0.165815	0.869162	0.662439	-5.99726	Not Significant	0.0987158	16.6801	0.374057	0.710396	0.999769	-4.66881	Not Significant
LKHA4_MOUSE	-0.107611	15.3591	-0.278968	0.781749	0.999597	-4.72923	Not Significant	-0.096607	15.3591	-0.250442	0.803566	0.998589	-4.73117	Not Significant	-0.715218	15.3591	-1.85411	0.0713261	0.193342	-4.58853	Not Significant	0.607607	15.3591	1.17215	0.248276	0.329089	-5.26689	Not Significant	0.618611	15.3591	1.19337	0.23996	0.396349	-5.33621	Not Significant	-0.0110039	15.3591	-0.0212278	0.983173	0.999769	-4.67993	Not Significant
DPYL5_MOUSE	0.205358	15.7754	1.41157	0.166036	0.999597	-4.49434	Not Significant	0.0652962	15.7754	0.448826	0.656051	0.998589	-4.71346	Not Significant	-0.0112608	15.7754	-0.0774031	0.9387	0.65149	-6.20509	Not Significant	0.216619	15.7754	1.10802	0.274666	0.343085	-5.33404	Not Significant	0.0765569	15.7754	0.391594	0.697498	0.618181	-5.93667	Not Significant	0.140062	15.7754	0.716426	0.478013	0.999769	-4.63938	Not Significant
RAB35_MOUSE	0.128467	13.5493	0.571685	0.570828	0.999597	-4.69755	Not Significant	0.163933	13.5493	0.729506	0.470068	0.998589	-4.67168	Not Significant	0.0881409	13.5493	0.39223	0.697032	0.573085	-6.13243	Not Significant	0.0403266	13.5493	0.133541	0.894455	0.521602	-5.89998	Not Significant	0.0757917	13.5493	0.250984	0.803149	0.649573	-5.98014	Not Significant	-0.0354651	13.5493	-0.117443	0.907114	0.999769	-4.67887	Not Significant
NCALD_MOUSE	0.282656	13.5971	1.21438	0.232541	0.999597	-4.55603	Not Significant	-0.143695	13.5971	-0.546003	0.588446	0.998589	-4.67967	Not Significant	0.23896	13.5971	1.02665	0.311463	0.391064	-5.69565	Not Significant	0.043696	13.5971	0.139701	0.889678	0.520001	-5.89916	Not Significant	-0.382655	13.5971	-1.14567	0.25952	0.410391	-5.3314	Not Significant	0.426351	13.5971	1.2765	0.209986	0.999769	-4.55814	Not Significant
S10A1_MOUSE	0.194486	14.7952	0.545061	0.588909	0.999597	-4.69392	Not Significant	0.0137652	14.7952	0.0401267	0.968203	0.998589	-4.739	Not Significant	-0.277367	14.7952	-0.808549	0.423828	0.450278	-5.88871	Not Significant	0.471853	14.7952	1.00316	0.322155	0.362075	-5.41882	Not Significant	0.291132	14.7952	0.631543	0.531482	0.551285	-5.81897	Not Significant	0.180721	14.7952	0.384211	0.702972	0.999769	-4.66549	Not Significant
ARP5L_MOUSE	0.0823572	14.8947	0.513558	0.61047	0.999597	-4.70554	Not Significant	0.103872	14.8947	0.647716	0.520978	0.998589	-4.68584	Not Significant	-0.365659	14.8947	-2.28015	0.0281687	0.115838	-3.81116	Not Significant	0.448016	14.8947	2.07894	0.0442727	0.199899	-3.96635	Not Significant	0.46953	14.8947	2.17878	0.0354785	0.192934	-3.85657	Not Significant	-0.0215143	14.8947	-0.0998336	0.92099	0.999769	-4.67917	Not Significant
OXR1_MOUSE	0.119849	15.8388	1.12739	0.266494	0.999597	-4.58054	Not Significant	0.173654	15.8388	1.63352	0.110439	0.998589	-4.41598	Not Significant	-0.0454131	15.8388	-0.427188	0.671601	0.564824	-6.11838	Not Significant	0.165262	15.8388	1.15684	0.254402	0.333927	-5.28324	Not Significant	0.219068	15.8388	1.53348	0.133262	0.312036	-4.91056	Not Significant	-0.0538054	15.8388	-0.376639	0.708491	0.999769	-4.66865	Not Significant
K1C10_MOUSE	-0.319653	16.412	-0.925551	0.360393	0.999597	-4.63129	Not Significant	-0.504963	16.412	-1.46212	0.151752	0.998589	-4.4773	Not Significant	-0.489209	16.412	-1.4165	0.164598	0.290621	-5.24551	Not Significant	0.169557	16.412	0.365341	0.716839	0.48062	-5.84508	Not Significant	-0.0157537	16.412	-0.0339441	0.973095	0.685974	-6.00996	Not Significant	0.18531	16.412	0.399285	0.69187	0.999769	-4.66726	Not Significant
H2A1H_MOUSE	-0.386817	13.5642	-0.903283	0.371942	0.999597	-4.63633	Not Significant	-0.45071	13.5642	-1.05248	0.29908	0.998589	-4.60043	Not Significant	-0.232881	13.5642	-0.543816	0.589675	0.527321	-6.06296	Not Significant	-0.153936	13.5642	-0.267498	0.790501	0.495269	-5.87445	Not Significant	-0.217829	13.5642	-0.378525	0.707101	0.623279	-5.9415	Not Significant	0.0638928	13.5642	0.111028	0.912166	0.999769	-4.67898	Not Significant
BPNT1_MOUSE	-0.00553021	15.0868	-0.0432078	0.965757	0.999597	-4.73897	Not Significant	-0.00121244	15.0868	-0.00947284	0.99249	0.998926	-4.7392	Not Significant	-0.17352	15.0868	-1.35572	0.183016	0.307732	-5.32442	Not Significant	0.16799	15.0868	0.97671	0.334755	0.368823	-5.46047	Not Significant	0.172308	15.0868	1.00181	0.322633	0.450177	-5.53265	Not Significant	-0.00431777	15.0868	-0.0251039	0.980101	0.999769	-4.67992	Not Significant
PIMT_MOUSE	0.0456888	15.5723	0.306353	0.760972	0.999597	-4.72718	Not Significant	-0.00525397	15.5723	-0.035229	0.972077	0.998589	-4.73905	Not Significant	-0.269521	15.5723	-1.8072	0.07848	0.20251	-4.66614	Not Significant	0.31521	15.5723	1.5728	0.123874	0.255195	-4.77007	Not Significant	0.264267	15.5723	1.31861	0.195019	0.365815	-5.19067	Not Significant	0.0509427	15.5723	0.254189	0.80069	0.999769	-4.67481	Not Significant
ARP2_MOUSE	0.0879294	15.846	0.591056	0.557906	0.999597	-4.6947	Not Significant	0.0190499	15.846	0.128052	0.898768	0.998589	-4.7371	Not Significant	-0.164076	15.846	-1.10291	0.276853	0.366515	-5.61851	Not Significant	0.252005	15.846	1.26056	0.214984	0.310305	-5.16858	Not Significant	0.183126	15.846	0.916019	0.365308	0.4754	-5.61012	Not Significant	0.0688795	15.846	0.344545	0.732295	0.999769	-4.67049	Not Significant
SFPQ_MOUSE	0.0977492	15.5964	0.651028	0.518861	0.999597	-4.6853	Not Significant	0.0929451	15.5964	0.619032	0.539509	0.998589	-4.69042	Not Significant	-0.145881	15.5964	-0.971594	0.337263	0.404656	-5.7489	Not Significant	0.24363	15.5964	1.20748	0.234549	0.322092	-5.22839	Not Significant	0.238826	15.5964	1.18367	0.243737	0.401024	-5.34694	Not Significant	0.00480416	15.5964	0.0238103	0.981126	0.999769	-4.67993	Not Significant
HCD2_MOUSE	0.000284998	13.7835	0.00188991	0.998502	0.999597	-4.73921	Not Significant	-0.115781	13.7835	-0.767778	0.447261	0.998589	-4.66451	Not Significant	-0.596998	13.7835	-3.95888	0.000310974	0.00827004	0.227993	Significant	0.597283	13.7835	2.94741	0.00539629	0.11014	-2.20712	Not Significant	0.481218	13.7835	2.37466	0.0226004	0.164644	-3.4798	Not Significant	0.116066	13.7835	0.572749	0.570115	0.999769	-4.65391	Not Significant
NCDN_MOUSE	0.425161	14.7157	1.48857	0.144673	0.999597	-4.46819	Not Significant	0.259399	14.7157	0.908208	0.369368	0.998589	-4.63522	Not Significant	1.29795	14.7157	4.54439	5.24522e-05	0.00383523	1.86954	Significant	-0.872792	14.7157	-2.27399	0.0285713	0.171514	-3.60952	Not Significant	-1.03855	14.7157	-2.70587	0.0100653	0.118412	-2.79048	Not Significant	0.165761	14.7157	0.431878	0.668218	0.999769	-4.66511	Not Significant
MMSA_MOUSE	-0.167164	15.0042	-1.3434	0.186937	0.999597	-4.51652	Not Significant	0.0198809	15.0042	0.159771	0.873889	0.998589	-4.73593	Not Significant	-0.482499	15.0042	-3.87757	0.000395797	0.00928269	0.00654735	Significant	0.315335	15.0042	1.8858	0.0668141	0.217874	-4.29474	Not Significant	0.50238	15.0042	3.00439	0.00464076	0.0924482	-2.11902	Not Significant	-0.187045	15.0042	-1.11859	0.270185	0.999769	-4.5827	Not Significant
PLPP_MOUSE	0.0960589	15.831	0.882857	0.382744	0.999597	-4.64085	Not Significant	-0.063137	15.831	-0.580279	0.565077	0.998589	-4.6963	Not Significant	-0.087971	15.831	-0.808523	0.423713	0.450278	-5.88887	Not Significant	0.18403	15.831	1.25864	0.21567	0.310421	-5.17078	Not Significant	0.024834	15.831	0.169848	0.866011	0.662322	-5.9966	Not Significant	0.159196	15.831	1.08879	0.282953	0.999769	-4.58767	Not Significant
THTR_MOUSE	0.0519259	15.3605	0.271647	0.787332	0.999597	-4.72975	Not Significant	-0.0209333	15.3605	-0.109511	0.913361	0.998589	-4.73767	Not Significant	-0.249369	15.3605	-1.30455	0.19972	0.320744	-5.38842	Not Significant	0.301295	15.3605	1.17293	0.247965	0.329089	-5.26604	Not Significant	0.228436	15.3605	0.889292	0.379319	0.483236	-5.6329	Not Significant	0.0728592	15.3605	0.283639	0.778193	0.999769	-4.67354	Not Significant
DIRA2_MOUSE	-0.0410522	14.9266	-0.380437	0.705693	0.999597	-4.72068	Not Significant	0.0564478	14.9266	0.523111	0.603868	0.998589	-4.70428	Not Significant	-0.00679344	14.9266	-0.0629559	0.950124	0.653938	-6.20609	Not Significant	-0.0342587	14.9266	-0.236254	0.814477	0.501016	-5.88193	Not Significant	0.0632413	14.9266	0.436123	0.665162	0.606075	-5.91896	Not Significant	-0.0975	14.9266	-0.672377	0.505323	0.999769	-4.64416	Not Significant
THIM_MOUSE	-0.0827146	14.708	-0.489431	0.627289	0.999597	-4.70861	Not Significant	-0.0588854	14.708	-0.348431	0.729398	0.998589	-4.72366	Not Significant	-0.752906	14.708	-4.45503	6.91128e-05	0.00414119	1.61446	Significant	0.670192	14.708	2.951	0.00534542	0.11014	-2.19901	Not Significant	0.694021	14.708	3.05593	0.00404415	0.0872768	-1.99877	Not Significant	-0.0238292	14.708	-0.104925	0.916975	0.999769	-4.67909	Not Significant
PCS1N_MOUSE	0.432922	15.2862	1.39431	0.171148	0.999597	-4.50004	Not Significant	0.239788	15.2862	0.772282	0.44462	0.998589	-4.66364	Not Significant	-0.156367	15.2862	-0.503608	0.61738	0.541706	-6.08355	Not Significant	0.589289	15.2862	1.41234	0.165812	0.286317	-4.98469	Not Significant	0.396155	15.2862	0.949456	0.348258	0.464564	-5.58071	Not Significant	0.193134	15.2862	0.46288	0.646033	0.999769	-4.66291	Not Significant
HOME1_MOUSE	0.0669956	14.7261	0.167128	0.868136	0.999597	-4.73562	Not Significant	0.442855	14.7261	1.10475	0.276063	0.998589	-4.58668	Not Significant	-0.787586	14.7261	-1.96472	0.0566275	0.170378	-4.39907	Not Significant	0.854582	14.7261	1.58642	0.120751	0.255195	-4.75093	Not Significant	1.23044	14.7261	2.28415	0.0279103	0.172095	-3.65691	Not Significant	-0.37586	14.7261	-0.697733	0.489499	0.999769	-4.64144	Not Significant
GLSK_MOUSE	-0.179497	15.7262	-1.06037	0.295522	0.999597	-4.59839	Not Significant	-0.0600659	15.7262	-0.354837	0.724631	0.998589	-4.72309	Not Significant	-0.689231	15.7262	-4.07161	0.000221989	0.00788389	0.537958	Significant	0.509734	15.7262	2.24081	0.0308283	0.177744	-3.67193	Not Significant	0.629165	15.7262	2.76584	0.00864358	0.111922	-2.65918	Not Significant	-0.119431	15.7262	-0.525026	0.602549	0.999769	-4.65805	Not Significant
DYN3_MOUSE	0.130289	13.6698	0.524261	0.603154	0.999597	-4.69658	Not Significant	0.00291209	13.6698	0.0121882	0.990339	0.998926	-4.73919	Not Significant	0.753678	13.6698	3.15442	0.00314621	0.0323206	-1.87597	Significant	-0.623389	13.6698	-1.90285	0.064687	0.217874	-4.25414	Not Significant	-0.750766	13.6698	-2.3383	0.0247568	0.169611	-3.55428	Not Significant	0.127377	13.6698	0.388808	0.699597	0.999769	-4.66522	Not Significant
LIS1_MOUSE	0.0305081	15.9041	0.233611	0.816513	0.999597	-4.73221	Not Significant	-0.00916548	15.9041	-0.0701833	0.944408	0.998589	-4.73858	Not Significant	0.00532709	15.9041	0.0407914	0.967671	0.655512	-6.20722	Not Significant	0.025181	15.9041	0.143487	0.886647	0.519126	-5.89867	Not Significant	-0.0144926	15.9041	-0.082582	0.934608	0.677987	-6.00723	Not Significant	0.0396736	15.9041	0.226069	0.822333	0.999769	-4.67588	Not Significant
DREB_MOUSE	0.144912	15.5344	0.913594	0.366565	0.999597	-4.63401	Not Significant	0.220148	15.5344	1.38792	0.17307	0.998589	-4.50213	Not Significant	-0.226684	15.5344	-1.42913	0.160959	0.288292	-5.22872	Not Significant	0.371596	15.5344	1.74334	0.0891841	0.235617	-4.5201	Not Significant	0.446832	15.5344	2.09631	0.0426175	0.202206	-4.00776	Not Significant	-0.0752361	15.5344	-0.35297	0.726019	0.999769	-4.67003	Not Significant
CRK_MOUSE	0.100754	14.7759	0.656026	0.515674	0.999597	-4.68448	Not Significant	-0.00746219	14.7759	-0.0485874	0.961497	0.998589	-4.7389	Not Significant	-0.381877	14.7759	-2.48646	0.017309	0.0915547	-3.39115	Not Significant	0.482632	14.7759	2.33848	0.0246027	0.167383	-3.48625	Not Significant	0.374415	14.7759	1.81414	0.0773837	0.258918	-4.48958	Not Significant	0.108216	14.7759	0.524339	0.603022	0.999769	-4.65811	Not Significant
EF1G_MOUSE	-0.00474646	16.1163	-0.0454959	0.963945	0.999597	-4.73894	Not Significant	0.118198	16.1163	1.13295	0.264177	0.998589	-4.57902	Not Significant	-0.0064253	16.1163	-0.061588	0.951207	0.653938	-6.20617	Not Significant	0.00167884	16.1163	0.011975	0.990507	0.54404	-5.9084	Not Significant	0.124623	16.1163	0.88892	0.379517	0.483236	-5.63321	Not Significant	-0.122944	16.1163	-0.876945	0.385907	0.999769	-4.61951	Not Significant
UCHL3_MOUSE	0.0689683	14.8328	0.477499	0.635682	0.999597	-4.71008	Not Significant	0.00199506	14.8328	0.0138127	0.98905	0.998926	-4.73918	Not Significant	-0.154373	14.8328	-1.06879	0.291759	0.377379	-5.65388	Not Significant	0.223341	14.8328	1.15067	0.256899	0.333927	-5.28976	Not Significant	0.156368	14.8328	0.805622	0.425364	0.509988	-5.70002	Not Significant	0.0669732	14.8328	0.345053	0.731916	0.999769	-4.67047	Not Significant
AMPH_MOUSE	0.0897973	16.1244	0.914215	0.366243	0.999597	-4.63387	Not Significant	0.0858675	16.1244	0.874206	0.387378	0.998589	-4.64273	Not Significant	0.0158703	16.1244	0.161573	0.872479	0.63393	-6.19519	Not Significant	0.0739271	16.1244	0.56008	0.578641	0.437302	-5.75986	Not Significant	0.0699973	16.1244	0.530307	0.598917	0.582221	-5.87531	Not Significant	0.00392983	16.1244	0.0297728	0.976401	0.999769	-4.6799	Not Significant
K1C17_MOUSE	-0.329023	13.8052	-0.642772	0.524147	0.999597	-4.68664	Not Significant	-0.762729	13.8052	-1.49005	0.144285	0.998589	-4.46768	Not Significant	-1.74539	13.8052	-3.40976	0.00152866	0.0201523	-1.22713	Significant	1.41637	13.8052	2.05906	0.0462367	0.20148	-4.00133	Not Significant	0.982665	13.8052	1.42856	0.161123	0.340798	-5.05205	Not Significant	0.433706	13.8052	0.630503	0.532057	0.999769	-4.64845	Not Significant
STRAP_MOUSE	0.0232127	14.608	0.223887	0.824018	0.999597	-4.73278	Not Significant	0.0924209	14.608	0.891401	0.378202	0.998589	-4.63897	Not Significant	-0.221522	14.608	-2.13658	0.0389872	0.140063	-4.08723	Not Significant	0.244734	14.608	1.75654	0.0868757	0.235617	-4.49984	Not Significant	0.313942	14.608	2.25328	0.0299625	0.181296	-3.71615	Not Significant	-0.0692081	14.608	-0.496731	0.622178	0.999769	-4.66033	Not Significant
CYC2_MOUSE	0.134251	15.343	0.585389	0.56176	0.999597	-4.69552	Not Significant	0.482412	15.343	2.02233	0.0502506	0.998589	-4.27759	Not Significant	0.294298	15.343	1.28326	0.207201	0.325532	-5.41431	Not Significant	-0.160048	15.343	-0.519324	0.606558	0.444366	-5.78055	Not Significant	0.188114	15.343	0.598218	0.553258	0.560557	-5.82003	Not Significant	-0.348161	15.343	-1.10718	0.275201	0.999769	-4.58474	Not Significant
VATE2_MOUSE	0.153267	15.4655	0.932154	0.357014	0.999597	-4.62977	Not Significant	-0.05115	15.4655	-0.311088	0.757397	0.998589	-4.72681	Not Significant	-0.206442	15.4655	-1.25556	0.216775	0.331433	-5.4476	Not Significant	0.359709	15.4655	1.62799	0.111611	0.249063	-4.6916	Not Significant	0.155292	15.4655	0.702829	0.486353	0.537337	-5.77371	Not Significant	0.204417	15.4655	0.92516	0.360594	0.999769	-4.61282	Not Significant
DBNL_MOUSE	0.108661	14.8634	0.970982	0.337564	0.999597	-4.62066	Not Significant	-0.000226122	14.8634	-0.0020206	0.998398	0.999468	-4.73921	Not Significant	-0.296098	14.8634	-2.6459	0.0117006	0.0738273	-3.04889	Not Significant	0.404759	14.8634	2.69151	0.0104364	0.126792	-2.76859	Not Significant	0.295872	14.8634	1.96745	0.056301	0.228533	-4.23478	Not Significant	0.108887	14.8634	0.724061	0.473366	0.999769	-4.63852	Not Significant
BIN1_MOUSE	0.106879	16.0303	0.804007	0.426285	0.999597	-4.65739	Not Significant	0.0413526	16.0303	0.311079	0.757404	0.998589	-4.72681	Not Significant	0.0800569	16.0303	0.602236	0.550516	0.507265	-6.03028	Not Significant	0.026822	16.0303	0.150148	0.881424	0.51823	-5.89774	Not Significant	-0.0387043	16.0303	-0.216665	0.829603	0.654539	-5.98788	Not Significant	0.0655263	16.0303	0.366813	0.715749	0.999769	-4.66923	Not Significant
GPDA_MOUSE	0.231489	15.226	1.69238	0.0985801	0.999597	-4.3937	Not Significant	-0.000646428	15.226	-0.00472594	0.996253	0.998926	-4.7392	Not Significant	-0.29751	15.226	-2.17505	0.0357765	0.134862	-4.0146	Not Significant	0.528999	15.226	2.87795	0.0064732	0.113896	-2.36266	Not Significant	0.296864	15.226	1.61505	0.114393	0.300494	-4.79448	Not Significant	0.232135	15.226	1.2629	0.214151	0.999769	-4.55695	Not Significant
PSB3_MOUSE	0.0343976	14.3106	0.325205	0.746771	0.999597	-4.72566	Not Significant	0.0578567	14.3106	0.546995	0.58751	0.998589	-4.70104	Not Significant	-0.219774	14.3106	-2.07781	0.0443829	0.148428	-4.1962	Not Significant	0.254171	14.3106	1.7882	0.081544	0.231849	-4.45072	Not Significant	0.27763	14.3106	1.95325	0.0580192	0.231159	-4.25909	Not Significant	-0.0234591	14.3106	-0.165045	0.869764	0.999769	-4.67779	Not Significant
TCPG_MOUSE	-0.0267664	15.2311	-0.0919046	0.927246	0.999597	-4.73812	Not Significant	0.277731	15.2311	0.953613	0.346175	0.998589	-4.62478	Not Significant	0.548758	15.2311	1.88421	0.0670357	0.18883	-4.53788	Not Significant	-0.575525	15.2311	-1.47053	0.149473	0.273637	-4.90922	Not Significant	-0.271027	15.2311	-0.692502	0.492741	0.538423	-5.78057	Not Significant	-0.304498	15.2311	-0.778023	0.441268	0.999769	-4.6322	Not Significant
AP2A1_MOUSE	0.195614	15.0034	1.50013	0.141663	0.999597	-4.46417	Not Significant	0.281884	15.0034	2.16173	0.0368609	0.998589	-4.19625	Not Significant	0.304953	15.0034	2.33864	0.0245935	0.109104	-3.6948	Not Significant	-0.10934	15.0034	-0.623979	0.536288	0.425207	-5.72421	Not Significant	-0.0230693	15.0034	-0.131652	0.895939	0.66635	-6.00216	Not Significant	-0.0862703	15.0034	-0.492327	0.625259	0.999769	-4.66068	Not Significant
MYL6_MOUSE	-0.0145129	15.2344	-0.0757184	0.940032	0.999597	-4.73847	Not Significant	-0.0444744	15.2344	-0.232037	0.817727	0.998589	-4.7323	Not Significant	-0.542087	15.2344	-2.82824	0.00736388	0.053228	-2.63996	Not Significant	0.527574	15.2344	2.04829	0.0473316	0.202952	-4.02016	Not Significant	0.497612	15.2344	1.93197	0.0606798	0.234752	-4.29525	Not Significant	0.0299616	15.2344	0.116325	0.907994	0.999769	-4.67889	Not Significant
TXNL1_MOUSE	0.0329725	15.189	0.334533	0.739777	0.999597	-4.72487	Not Significant	0.21038	15.189	2.13447	0.0391702	0.998589	-4.20859	Not Significant	-0.15643	15.189	-1.58711	0.120594	0.249955	-5.00756	Not Significant	0.189403	15.189	1.42999	0.160712	0.281802	-4.96207	Not Significant	0.36681	15.189	2.76942	0.00856484	0.111922	-2.65128	Not Significant	-0.177407	15.189	-1.33943	0.188215	0.999769	-4.54222	Not Significant
PSA2_MOUSE	0.0330438	14.5265	0.334614	0.739716	0.999597	-4.72487	Not Significant	0.0201313	14.5265	0.203858	0.839529	0.998589	-4.73388	Not Significant	-0.251386	14.5265	-2.54563	0.0149901	0.0833527	-3.26586	Not Significant	0.28443	14.5265	2.14334	0.0384052	0.195966	-3.85126	Not Significant	0.271517	14.5265	2.04604	0.0475639	0.21397	-4.09769	Not Significant	0.0129125	14.5265	0.0973026	0.922986	0.999769	-4.67921	Not Significant
RAB15_MOUSE	-0.255694	13.1598	-0.748639	0.459402	0.999597	-4.64848	Not Significant	0.16637	13.1598	0.503995	0.617628	0.998589	-4.6842	Not Significant	-0.0588992	13.1598	-0.201805	0.841314	0.626124	-6.1879	Not Significant	-0.196794	13.1598	-0.460457	0.648222	0.458521	-5.72966	Not Significant	0.225269	13.1598	0.537785	0.59435	0.582186	-5.81043	Not Significant	-0.422063	13.1598	-0.934877	0.356674	0.999769	-4.60664	Not Significant
HPLN1_MOUSE	0.122229	15.5587	1.22905	0.226446	0.999597	-4.55162	Not Significant	0.195103	15.5587	1.96182	0.0569766	0.998589	-4.2844	Not Significant	-0.213801	15.5587	-2.14983	0.0378538	0.137266	-4.06233	Not Significant	0.33603	15.5587	2.5144	0.0161762	0.151434	-3.13742	Not Significant	0.408904	15.5587	3.05969	0.00400359	0.0872768	-1.98995	Not Significant	-0.0728742	15.5587	-0.545293	0.588669	0.999769	-4.65634	Not Significant
SPRE_MOUSE	0.213129	14.8106	1.38934	0.172642	0.999597	-4.50167	Not Significant	0.173601	14.8106	1.13166	0.264713	0.998589	-4.57937	Not Significant	-0.206785	14.8106	-1.34799	0.18547	0.308212	-5.33424	Not Significant	0.419914	14.8106	2.03698	0.0485061	0.204461	-4.03986	Not Significant	0.380386	14.8106	1.84524	0.0726355	0.251478	-4.43928	Not Significant	0.039528	14.8106	0.191749	0.848938	0.999769	-4.67703	Not Significant
K1C16_MOUSE	-0.0768637	13.7827	-0.195394	0.846158	0.999597	-4.7343	Not Significant	-0.265018	13.7827	-0.647502	0.521321	0.998589	-4.67931	Not Significant	-0.227472	13.7827	-0.55577	0.581727	0.525944	-6.01884	Not Significant	0.150608	13.7827	0.279179	0.781668	0.495269	-5.85268	Not Significant	-0.0375454	13.7827	-0.0682629	0.945945	0.680104	-5.97105	Not Significant	0.188154	13.7827	0.348776	0.729242	0.999769	-4.66746	Not Significant
TCPE_MOUSE	-0.000536361	15.1845	-0.00303742	0.997592	0.999597	-4.73921	Not Significant	0.00877591	15.1845	0.0496981	0.960618	0.998589	-4.73889	Not Significant	0.0576764	15.1845	0.326622	0.745707	0.591529	-6.15557	Not Significant	-0.0582128	15.1845	-0.245317	0.807502	0.498529	-5.87986	Not Significant	-0.0489005	15.1845	-0.206074	0.83781	0.6551	-5.99004	Not Significant	-0.00931227	15.1845	-0.0392432	0.968897	0.999769	-4.67985	Not Significant
SUMO3_MOUSE	0.139794	15.1089	0.541804	0.591215	0.999597	-4.69433	Not Significant	-0.0690517	15.1089	-0.27837	0.782284	0.998589	-4.72926	Not Significant	-0.458815	15.1089	-1.77825	0.0836157	0.209798	-4.68169	Not Significant	0.598609	15.1089	1.7262	0.0926877	0.237949	-4.51901	Not Significant	0.389763	15.1089	1.14594	0.259209	0.410391	-5.37018	Not Significant	0.208845	15.1089	0.614023	0.542973	0.999769	-4.64794	Not Significant
AK1A1_MOUSE	0.133343	15.4996	1.50075	0.141505	0.999597	-4.46396	Not Significant	0.0348495	15.4996	0.392222	0.697037	0.998589	-4.71952	Not Significant	-0.14736	15.4996	-1.6585	0.105269	0.232006	-4.90098	Not Significant	0.280704	15.4996	2.35096	0.0238948	0.166489	-3.46211	Not Significant	0.18221	15.4996	1.52605	0.135098	0.312844	-4.92087	Not Significant	0.098494	15.4996	0.824911	0.414458	0.999769	-4.62636	Not Significant
THY1_MOUSE	0.134516	15.3851	0.703605	0.485874	0.999597	-4.67634	Not Significant	0.000602872	15.3851	0.0031534	0.9975	0.999249	-4.73921	Not Significant	0.14157	15.3851	0.740502	0.463447	0.471015	-5.93994	Not Significant	-0.00705399	15.3851	-0.0274568	0.978236	0.539041	-5.90811	Not Significant	-0.140967	15.3851	-0.548699	0.586352	0.576495	-5.86581	Not Significant	0.133913	15.3851	0.521242	0.605157	0.999769	-4.65836	Not Significant
PPAC_MOUSE	0.0400578	14.9627	0.342254	0.734004	0.999597	-4.72421	Not Significant	-0.0256146	14.9627	-0.218851	0.827912	0.998589	-4.73306	Not Significant	-0.376211	14.9627	-3.21435	0.0026315	0.0292962	-1.71869	Significant	0.416269	14.9627	2.64665	0.0116786	0.130048	-2.86359	Not Significant	0.350597	14.9627	2.22911	0.0316619	0.186725	-3.7621	Not Significant	0.0656724	14.9627	0.417547	0.678577	0.999769	-4.66607	Not Significant
TCPH_MOUSE	0.262212	15.0874	1.57054	0.124398	0.999597	-4.43914	Not Significant	0.182079	15.0874	1.09058	0.282175	0.998589	-4.59047	Not Significant	0.332354	15.0874	1.99067	0.0535849	0.168625	-4.35332	Not Significant	-0.0701425	15.0874	-0.312637	0.756228	0.491029	-5.86202	Not Significant	-0.150275	15.0874	-0.669801	0.506946	0.543874	-5.79531	Not Significant	0.0801325	15.0874	0.357164	0.722902	0.999769	-4.66979	Not Significant
RAB5A_MOUSE	0.113686	14.8945	0.430007	0.669566	0.999597	-4.71556	Not Significant	0.314756	14.8945	1.19054	0.241059	0.998589	-4.56283	Not Significant	0.406351	14.8945	1.53699	0.132402	0.262399	-5.07995	Not Significant	-0.292665	14.8945	-0.823759	0.415105	0.393454	-5.5886	Not Significant	-0.0915946	14.8945	-0.25781	0.797914	0.647238	-5.97847	Not Significant	-0.20107	14.8945	-0.565949	0.574683	0.999769	-4.65452	Not Significant
BIEA_MOUSE	-0.08164	13.9372	-0.455547	0.651251	0.999597	-4.71268	Not Significant	0.0940849	13.9372	0.52499	0.602573	0.998589	-4.70404	Not Significant	0.116351	13.9372	0.649235	0.520006	0.493525	-6.00161	Not Significant	-0.197991	13.9372	-0.822125	0.416023	0.393454	-5.58985	Not Significant	-0.0222663	13.9372	-0.0924572	0.92681	0.674208	-6.0064	Not Significant	-0.175725	13.9372	-0.729668	0.46997	0.999769	-4.63788	Not Significant
SUMO2_MOUSE	0.337742	14.8023	0.894479	0.380004	0.999597	-4.61419	Not Significant	-0.116085	14.8023	-0.40562	0.688638	0.998589	-4.70215	Not Significant	-0.585226	14.8023	-1.61989	0.118405	0.24736	-4.71551	Not Significant	0.922968	14.8023	1.85668	0.0757501	0.220119	-4.16547	Not Significant	0.469141	14.8023	1.06925	0.29566	0.431199	-5.28706	Not Significant	0.453826	14.8023	1.00591	0.324557	0.999769	-4.59729	Not Significant
A1AT2_MOUSE	NA	11.5229	NA	NA	NA	NA	Not Significant	-0.813194	11.5229	NA	NA	NA	NA	Not Significant	-1.32322	11.5229	NA	NA	NA	NA	Not Significant	NA	11.5229	NA	NA	NA	NA	Not Significant	0.510029	11.5229	NA	NA	NA	NA	Not Significant	NA	11.5229	NA	NA	NA	NA	Not Significant
K1C14_MOUSE	-0.0931114	14.4985	-0.511498	0.611897	0.999597	-4.70581	Not Significant	0.0389808	14.4985	0.214137	0.83156	0.998589	-4.73333	Not Significant	-0.658879	14.4985	-3.61948	0.000841001	0.014113	-0.683209	Significant	0.565767	14.4985	2.31281	0.0261189	0.171514	-3.53563	Not Significant	0.697859	14.4985	2.85279	0.00691059	0.10781	-2.46552	Not Significant	-0.132092	14.4985	-0.539983	0.592291	0.999769	-4.65679	Not Significant
HS105_MOUSE	0.0301246	15.6054	0.268117	0.790028	0.999597	-4.72999	Not Significant	0.194553	15.6054	1.73157	0.0912857	0.998589	-4.37854	Not Significant	-0.0511956	15.6054	-0.455653	0.651176	0.552784	-6.10607	Not Significant	0.0813202	15.6054	0.538594	0.59324	0.441894	-5.771	Not Significant	0.245748	15.6054	1.62762	0.111689	0.298189	-4.77612	Not Significant	-0.164428	15.6054	-1.08903	0.282851	0.999769	-4.58763	Not Significant
ACO13_MOUSE	-0.0514364	14.2749	-0.158416	0.87495	0.999597	-4.73599	Not Significant	0.533892	14.2749	1.6443	0.108183	0.998589	-4.41195	Not Significant	-0.517537	14.2749	-1.59393	0.119056	0.247927	-4.99756	Not Significant	0.466101	14.2749	1.06824	0.292005	0.350583	-5.37392	Not Significant	1.05143	14.2749	2.40974	0.020801	0.156595	-3.40982	Not Significant	-0.585329	14.2749	-1.34149	0.187549	0.999769	-4.54181	Not Significant
HS71L_MOUSE	0.813137	12.3616	1.06796	0.298356	0.999597	-4.592	Not Significant	-0.380089	12.3616	-0.907837	0.374854	0.998589	-4.61839	Not Significant	0.733109	12.3616	1.93869	0.066889	0.18883	-4.3808	Not Significant	0.0800274	12.3616	0.0979717	0.922937	0.525373	-5.38314	Not Significant	-1.1132	12.3616	-2.07541	0.0511634	0.22007	-3.98179	Not Significant	1.19323	12.3616	1.43166	0.167798	0.999769	-4.57145	Not Significant
AN32C_MOUSE	NA	10.5859	NA	NA	NA	NA	Not Significant	NA	10.5859	NA	NA	NA	NA	Not Significant	NA	10.5859	NA	NA	NA	NA	Not Significant	NA	10.5859	NA	NA	NA	NA	Not Significant	NA	10.5859	NA	NA	NA	NA	Not Significant	NA	10.5859	NA	NA	NA	NA	Not Significant
KAP3_MOUSE	-0.111047	14.1913	-0.433923	0.666874	0.999597	-4.7151	Not Significant	-0.164477	14.1913	-0.587545	0.560421	0.998589	-4.67984	Not Significant	0.177655	14.1913	0.694198	0.491912	0.480437	-5.97198	Not Significant	-0.288703	14.1913	-0.839493	0.406606	0.390646	-5.5761	Not Significant	-0.342132	14.1913	-0.948921	0.348843	0.464564	-5.53905	Not Significant	0.0534293	14.1913	0.148189	0.883002	0.999769	-4.67126	Not Significant
HNRPD_MOUSE	0.0182241	14.7623	0.106214	0.915959	0.999597	-4.73776	Not Significant	-0.00178441	14.7623	-0.0104	0.991755	0.998926	-4.73919	Not Significant	-0.0645572	14.7623	-0.376253	0.708775	0.578476	-6.13845	Not Significant	0.0827813	14.7623	0.359029	0.721517	0.4822	-5.84724	Not Significant	0.0627728	14.7623	0.27225	0.786871	0.644051	-5.97478	Not Significant	0.0200086	14.7623	0.0867786	0.931293	0.999769	-4.67937	Not Significant
A1AT3_MOUSE	0.597029	12.1002	1.06869	0.293	0.999597	-4.59496	Not Significant	-0.413468	12.1002	-0.68066	0.500856	0.998589	-4.6623	Not Significant	-1.70842	12.1002	-2.90704	0.00648961	0.0501036	-2.45143	Not Significant	2.30545	12.1002	2.99186	0.00522782	0.11014	-2.14177	Not Significant	1.29496	12.1002	1.61228	0.116468	0.301712	-4.7178	Not Significant	1.0105	12.1002	1.28833	0.206633	0.999769	-4.55729	Not Significant
KAPCB_MOUSE	-0.0870969	14.7975	-0.807599	0.424239	0.999597	-4.65667	Not Significant	0.095006	14.7975	0.880935	0.38377	0.998589	-4.64127	Not Significant	-0.136941	14.7975	-1.26978	0.211717	0.326954	-5.43064	Not Significant	0.0498444	14.7975	0.34393	0.732753	0.484916	-5.85228	Not Significant	0.231947	14.7975	1.60045	0.117599	0.302132	-4.81563	Not Significant	-0.182103	14.7975	-1.25652	0.216429	0.999769	-4.55815	Not Significant
PCBP1_MOUSE	0.514698	14.5891	2.5311	0.0155318	0.999597	-4.0202	Not Significant	0.168219	14.5891	0.82724	0.413153	0.998589	-4.65267	Not Significant	0.676399	14.5891	3.32629	0.00193114	0.0242468	-1.43902	Significant	-0.161702	14.5891	-0.591742	0.557451	0.432584	-5.74267	Not Significant	-0.50818	14.5891	-1.85967	0.0705167	0.247032	-4.41569	Not Significant	0.346479	14.5891	1.26793	0.21237	0.999769	-4.55601	Not Significant
IVD_MOUSE	0.0796383	14.9156	0.604921	0.548749	0.999597	-4.6926	Not Significant	0.00832568	14.9156	0.0632407	0.949899	0.998589	-4.73869	Not Significant	-0.659812	14.9156	-5.01184	1.21691e-05	0.00156849	3.22301	Significant	0.739451	14.9156	4.17972	0.000160231	0.033568	0.852923	Significant	0.668138	14.9156	3.77663	0.000532678	0.0343221	-0.206444	Significant	0.0713126	14.9156	0.403092	0.68909	0.999769	-4.66701	Not Significant
TENR_MOUSE	0.022411	15.8819	0.231795	0.817914	0.999597	-4.73232	Not Significant	0.0758101	15.8819	0.784098	0.437737	0.998589	-4.66134	Not Significant	-0.196535	15.8819	-2.03275	0.0489528	0.15764	-4.27813	Not Significant	0.218946	15.8819	1.68516	0.0999751	0.243598	-4.60785	Not Significant	0.272345	15.8819	2.09616	0.0426318	0.202206	-4.00804	Not Significant	-0.0533991	15.8819	-0.410997	0.683333	0.999769	-4.6665	Not Significant
KRT85_MOUSE	-5.94753	11.973	-3.76645	0.00378161	0.999597	-4.41139	Not Significant	-0.122859	11.973	-0.0637211	0.950467	0.998589	-4.61848	Not Significant	-0.987286	11.973	-0.945297	0.367116	0.420095	-5.43882	Not Significant	-4.96025	11.973	-2.74308	0.0209928	0.162278	-3.10235	Not Significant	0.864427	11.973	0.411246	0.689696	0.615432	-5.27411	Not Significant	-5.82467	11.973	-2.45263	0.0344409	0.999769	-4.54721	Not Significant
ECI1_MOUSE	0.180363	14.8296	1.1729	0.247976	0.999597	-4.56786	Not Significant	-0.0217919	14.8296	-0.141713	0.888039	0.998589	-4.73663	Not Significant	-0.155418	14.8296	-1.01068	0.318421	0.393442	-5.71172	Not Significant	0.335781	14.8296	1.62492	0.112266	0.249063	-4.69602	Not Significant	0.133626	14.8296	0.646646	0.521663	0.54828	-5.80985	Not Significant	0.202155	14.8296	0.978274	0.333991	0.999769	-4.60506	Not Significant
ODP2_MOUSE	-0.0752272	15.4696	-0.503796	0.61725	0.999597	-4.7068	Not Significant	-0.0517451	15.4696	-0.346536	0.73081	0.998589	-4.72383	Not Significant	-0.541101	15.4696	-3.62375	0.000830731	0.014113	-0.671995	Significant	0.465873	15.4696	2.32171	0.0255838	0.171514	-3.51855	Not Significant	0.489355	15.4696	2.43874	0.019412	0.153491	-3.35139	Not Significant	-0.0234821	15.4696	-0.117025	0.907443	0.999769	-4.67887	Not Significant
A1AT5_MOUSE	NA	13.7697	NA	NA	NA	NA	Not Significant	-2.72416	13.7697	NA	NA	NA	NA	Not Significant	NA	13.7697	NA	NA	NA	NA	Not Significant	NA	13.7697	NA	NA	NA	NA	Not Significant	NA	13.7697	NA	NA	NA	NA	Not Significant	NA	13.7697	NA	NA	NA	NA	Not Significant
AP180_MOUSE	0.209966	16.1731	1.49874	0.142024	0.999597	-4.46466	Not Significant	0.169921	16.1731	1.2129	0.232493	0.998589	-4.55636	Not Significant	0.250871	16.1731	1.79072	0.0811332	0.20666	-4.69301	Not Significant	-0.0409051	16.1731	-0.217277	0.829129	0.504372	-5.88602	Not Significant	-0.0809498	16.1731	-0.429985	0.669583	0.607579	-5.92151	Not Significant	0.0400447	16.1731	0.212707	0.832668	0.999769	-4.67635	Not Significant
A1AT4_MOUSE	0.713151	11.5107	0.533663	0.601471	0.999597	-4.62147	Not Significant	-0.214798	11.5107	-0.253645	0.803248	0.998589	-4.67713	Not Significant	-2.3443	11.5107	-1.75439	0.0999682	0.225146	-4.28939	Not Significant	3.05746	11.5107	1.68472	0.112935	0.24948	-4.26828	Not Significant	2.12951	11.5107	1.40593	0.180322	0.356805	-4.68316	Not Significant	0.927949	11.5107	0.612617	0.549396	0.999769	-4.61312	Not Significant
VATH_MOUSE	0.368968	15.1203	1.91411	0.0629931	0.999597	-4.30458	Not Significant	0.0459397	15.1203	0.238323	0.812883	0.998589	-4.73192	Not Significant	0.38229	15.1203	1.98322	0.0544437	0.169346	-4.36651	Not Significant	-0.0133219	15.1203	-0.0514286	0.959248	0.532315	-5.90721	Not Significant	-0.33635	15.1203	-1.29847	0.201782	0.371136	-5.21497	Not Significant	0.323028	15.1203	1.24704	0.219849	0.999769	-4.55991	Not Significant
DCPS_MOUSE	0.0766032	13.6929	0.270373	0.788305	0.999597	-4.72984	Not Significant	-0.354336	13.6929	-1.25064	0.218547	0.998589	-4.5452	Not Significant	0.263902	13.6929	0.931449	0.357374	0.415549	-5.78564	Not Significant	-0.187299	13.6929	-0.49194	0.62553	0.449868	-5.79371	Not Significant	-0.618238	13.6929	-1.6238	0.112506	0.299751	-4.78172	Not Significant	0.430939	13.6929	1.13186	0.264631	0.999769	-4.58044	Not Significant
E41L3_MOUSE	-0.0718496	15.9747	-0.501195	0.619062	0.999597	-4.70713	Not Significant	-0.0716167	15.9747	-0.49957	0.620195	0.998589	-4.70734	Not Significant	-0.101358	15.9747	-0.707032	0.483766	0.478127	-5.96347	Not Significant	0.0295081	15.9747	0.153174	0.879054	0.517975	-5.89731	Not Significant	0.029741	15.9747	0.154383	0.878107	0.66283	-5.99902	Not Significant	-0.000232929	15.9747	-0.00120911	0.999041	0.999769	-4.67997	Not Significant
AP2A2_MOUSE	0.0743035	15.1625	0.42598	0.672473	0.999597	-4.716	Not Significant	0.125201	15.1625	0.717776	0.47719	0.998589	-4.67381	Not Significant	0.32701	15.1625	1.87474	0.0683607	0.18883	-4.55388	Not Significant	-0.252707	15.1625	-1.0781	0.287639	0.348951	-5.36416	Not Significant	-0.201809	15.1625	-0.860957	0.394544	0.490287	-5.65634	Not Significant	-0.0508977	15.1625	-0.21714	0.829236	0.999769	-4.6762	Not Significant
AP2B1_MOUSE	0.0705134	15.8986	0.573071	0.569899	0.999597	-4.69735	Not Significant	0.130056	15.8986	1.05698	0.297048	0.998589	-4.59927	Not Significant	0.0240294	15.8986	0.19529	0.846184	0.62794	-6.18926	Not Significant	0.046484	15.8986	0.281126	0.780106	0.495269	-5.8709	Not Significant	0.106027	15.8986	0.641229	0.525139	0.549702	-5.81318	Not Significant	-0.0595427	15.8986	-0.360103	0.720721	0.999769	-4.66962	Not Significant
ACLY_MOUSE	0.000756813	15.163	0.00565163	0.99552	0.999597	-4.7392	Not Significant	-0.0508407	15.163	-0.379662	0.706264	0.998589	-4.72076	Not Significant	0.0688714	15.163	0.514309	0.609949	0.537714	-6.07822	Not Significant	-0.0681146	15.163	-0.378518	0.707106	0.476942	-5.84043	Not Significant	-0.119712	15.163	-0.66525	0.509821	0.544676	-5.79821	Not Significant	0.0515976	15.163	0.286732	0.775841	0.999769	-4.6734	Not Significant
CLCA_MOUSE	-0.0749733	16.0181	-0.439507	0.66273	0.999597	-4.71451	Not Significant	-0.0106185	16.0181	-0.0622474	0.950685	0.998589	-4.73871	Not Significant	-0.36595	16.0181	-2.14526	0.0382413	0.138055	-4.07093	Not Significant	0.290976	16.0181	1.26934	0.211872	0.308518	-5.15846	Not Significant	0.355331	16.0181	1.55008	0.129232	0.310043	-4.88736	Not Significant	-0.0643548	16.0181	-0.280738	0.780401	0.999769	-4.67367	Not Significant
SEPT8_MOUSE	-0.0629849	15.1898	-0.279251	0.781534	0.999597	-4.72921	Not Significant	0.123747	15.1898	0.548647	0.586387	0.998589	-4.70082	Not Significant	-0.203039	15.1898	-0.900195	0.373563	0.421699	-5.81321	Not Significant	0.140054	15.1898	0.462077	0.646604	0.458242	-5.80718	Not Significant	0.326786	15.1898	1.07816	0.287612	0.427108	-5.45822	Not Significant	-0.186732	15.1898	-0.616081	0.541434	0.999769	-4.64986	Not Significant
SUCA_MOUSE	0.0934674	16.467	0.664538	0.510271	0.999597	-4.68306	Not Significant	0.0268642	16.467	0.191	0.84952	0.998589	-4.73453	Not Significant	-0.557703	16.467	-3.96517	0.000305199	0.00827004	0.245214	Significant	0.65117	16.467	3.44521	0.00138323	0.0584294	-1.03186	Not Significant	0.584567	16.467	3.09282	0.00366232	0.0862217	-1.91196	Not Significant	0.0666033	16.467	0.352384	0.726455	0.999769	-4.67006	Not Significant
PFKAL_MOUSE	-0.000520526	15.1455	-0.00311114	0.997534	0.999597	-4.73921	Not Significant	0.0807733	15.1455	0.482776	0.631964	0.998589	-4.70944	Not Significant	-0.13256	15.1455	-0.792303	0.432996	0.456506	-5.90145	Not Significant	0.13204	15.1455	0.587278	0.560415	0.433595	-5.74515	Not Significant	0.213333	15.1455	0.948851	0.348561	0.464564	-5.58125	Not Significant	-0.0812938	15.1455	-0.361573	0.71963	0.999769	-4.66954	Not Significant
PP1B_MOUSE	-0.299457	13.2552	-1.256	0.217238	0.999597	-4.54555	Not Significant	-0.250909	13.2552	-1.05238	0.299667	0.998589	-4.59892	Not Significant	0.0385813	13.2552	0.161869	0.872318	0.63393	-6.15742	Not Significant	-0.338038	13.2552	-1.05507	0.298452	0.354569	-5.35284	Not Significant	-0.28949	13.2552	-0.903543	0.372269	0.480595	-5.58504	Not Significant	-0.0485482	13.2552	-0.151527	0.880409	0.999769	-4.67226	Not Significant
GLRX5_MOUSE	0.250152	13.1865	1.01645	0.316224	0.999597	-4.60953	Not Significant	-0.090005	13.1865	-0.365722	0.716722	0.998589	-4.72205	Not Significant	-0.55423	13.1865	-1.92506	0.062185	0.1806	-4.34773	Not Significant	0.804382	13.1865	2.23246	0.031923	0.179792	-3.64679	Not Significant	0.464225	13.1865	1.2884	0.205861	0.371773	-5.15528	Not Significant	0.340157	13.1865	1.02855	0.310582	0.999769	-4.59735	Not Significant
TPM1_MOUSE	-0.198928	13.0909	-1.16606	0.250698	0.999597	-4.5698	Not Significant	0.0304529	13.0909	0.178506	0.859253	0.998589	-4.73512	Not Significant	-0.441239	13.0909	-2.58642	0.0135612	0.0781866	-3.1783	Not Significant	0.242311	13.0909	1.05696	0.297057	0.353323	-5.38498	Not Significant	0.471692	13.0909	2.05752	0.0463915	0.210911	-4.0773	Not Significant	-0.229381	13.0909	-1.00056	0.32323	0.999769	-4.60169	Not Significant
FKBP4_MOUSE	0.165262	15.7377	0.674029	0.504284	0.999597	-4.68146	Not Significant	0.0329897	15.7377	0.13455	0.893662	0.998589	-4.73688	Not Significant	-0.404537	15.7377	-1.64992	0.107022	0.233436	-4.91401	Not Significant	0.569799	15.7377	1.72937	0.0916821	0.236868	-4.5414	Not Significant	0.437526	15.7377	1.32792	0.191955	0.362854	-5.17932	Not Significant	0.132272	15.7377	0.401454	0.690286	0.999769	-4.66712	Not Significant
EF2_MOUSE	0.0127633	16.03	0.14034	0.889117	0.999597	-4.73668	Not Significant	-0.00170128	16.03	-0.0187066	0.985171	0.998589	-4.73916	Not Significant	-0.239837	16.03	-2.63715	0.0119586	0.0739997	-3.06805	Not Significant	0.2526	16.03	2.06687	0.045456	0.20137	-3.98762	Not Significant	0.238135	16.03	1.94852	0.0586019	0.231562	-4.26716	Not Significant	0.0144645	16.03	0.118355	0.906397	0.999769	-4.67885	Not Significant
PPIB_MOUSE	-0.0536812	14.7596	-0.135074	0.893251	0.999597	-4.73687	Not Significant	-0.251955	14.7596	-0.633977	0.529811	0.998589	-4.68806	Not Significant	0.58357	14.7596	1.4684	0.150047	0.279729	-5.17567	Not Significant	-0.637251	14.7596	-1.19323	0.240017	0.324425	-5.24405	Not Significant	-0.835525	14.7596	-1.56448	0.125814	0.30801	-4.86705	Not Significant	0.198274	14.7596	0.371259	0.712461	0.999769	-4.66897	Not Significant
ODO2_MOUSE	-0.056959	15.6052	-0.349377	0.728693	0.999597	-4.72358	Not Significant	-0.0714132	15.6052	-0.438037	0.663786	0.998589	-4.71468	Not Significant	-0.97654	15.6052	-5.98993	5.42295e-07	0.000337041	6.10838	Significant	0.919581	15.6052	4.19742	0.000151865	0.033568	0.899994	Significant	0.905127	15.6052	4.13145	0.000185397	0.0240063	0.736444	Significant	0.0144542	15.6052	0.0659761	0.947735	0.999769	-4.67962	Not Significant
ARP3_MOUSE	0.0688941	15.7148	0.576898	0.567336	0.999597	-4.69679	Not Significant	-0.0940371	15.7148	-0.787437	0.435804	0.998589	-4.66068	Not Significant	-0.0776275	15.7148	-0.650028	0.519499	0.493525	-6.00111	Not Significant	0.146522	15.7148	0.913019	0.366864	0.380228	-5.51635	Not Significant	-0.0164096	15.7148	-0.102253	0.919082	0.67122	-6.00547	Not Significant	0.162931	15.7148	1.01527	0.316258	0.999769	-4.59943	Not Significant
SYSC_MOUSE	0.0554022	15.2845	0.70529	0.484837	0.999597	-4.67604	Not Significant	0.0930029	15.2845	1.18396	0.243622	0.998589	-4.56472	Not Significant	-0.101476	15.2845	-1.29182	0.20405	0.324345	-5.404	Not Significant	0.156878	15.2845	1.48616	0.145309	0.269693	-4.88849	Not Significant	0.194479	15.2845	1.84236	0.0730642	0.251752	-4.44397	Not Significant	-0.0376007	15.2845	-0.356203	0.723615	0.999769	-4.66984	Not Significant
ACYP2_MOUSE	0.459643	13.6094	1.85779	0.07079	0.999597	-4.32797	Not Significant	0.245537	13.6094	0.992412	0.327137	0.998589	-4.61549	Not Significant	0.23601	13.6094	0.953904	0.34603	0.406926	-5.76527	Not Significant	0.223634	13.6094	0.672625	0.505167	0.419288	-5.69454	Not Significant	0.00952746	13.6094	0.0286559	0.977286	0.687744	-6.01012	Not Significant	0.214106	13.6094	0.643969	0.523379	0.999769	-4.6471	Not Significant
CSN4_MOUSE	0.095668	14.6208	0.604238	0.549198	0.999597	-4.69271	Not Significant	0.140512	14.6208	0.88747	0.380287	0.998589	-4.63984	Not Significant	-0.029695	14.6208	-0.187553	0.852203	0.629832	-6.19072	Not Significant	0.125363	14.6208	0.589212	0.55913	0.432929	-5.74407	Not Significant	0.170207	14.6208	0.79998	0.428587	0.512902	-5.70432	Not Significant	-0.0448437	14.6208	-0.210768	0.83417	0.999769	-4.67642	Not Significant
UBQL2_MOUSE	0.0530283	15.0058	0.417983	0.678261	0.999597	-4.71686	Not Significant	0.147883	15.0058	1.16565	0.250862	0.998589	-4.56991	Not Significant	-0.181791	15.0058	-1.43292	0.159879	0.287263	-5.22365	Not Significant	0.234819	15.0058	1.37735	0.176287	0.292806	-5.02875	Not Significant	0.329674	15.0058	1.93373	0.0604557	0.234752	-4.29227	Not Significant	-0.0948547	15.0058	-0.556379	0.581143	0.999769	-4.65537	Not Significant
IF5A1_MOUSE	0.00627596	15.1156	0.0477966	0.962123	0.999597	-4.73891	Not Significant	-0.00628195	15.1156	-0.0478422	0.962087	0.998589	-4.73891	Not Significant	-0.19537	15.1156	-1.4879	0.144849	0.274049	-5.14884	Not Significant	0.201646	15.1156	1.14279	0.260119	0.335595	-5.29806	Not Significant	0.189088	15.1156	1.07162	0.290502	0.42794	-5.46479	Not Significant	0.0125579	15.1156	0.0711698	0.943628	0.999769	-4.67957	Not Significant
IDHG1_MOUSE	0.012412	15.7974	0.0813081	0.935614	0.999597	-4.73836	Not Significant	0.0314459	15.7974	0.205995	0.837871	0.998589	-4.73376	Not Significant	-0.635895	15.7974	-4.1656	0.000167227	0.00662933	0.798838	Significant	0.648307	15.7974	3.16034	0.0030501	0.0819126	-1.71675	Not Significant	0.667341	15.7974	3.25312	0.00236527	0.06806	-1.52795	Not Significant	-0.0190339	15.7974	-0.0927855	0.926551	0.999769	-4.67928	Not Significant
VATF_MOUSE	-0.0349022	14.3637	-0.33224	0.741494	0.999597	-4.72507	Not Significant	0.00446261	14.3637	0.0424803	0.966333	0.998589	-4.73898	Not Significant	-0.256641	14.3637	-2.44301	0.0192147	0.0963071	-3.4818	Not Significant	0.221739	14.3637	1.57073	0.124354	0.255195	-4.77296	Not Significant	0.261104	14.3637	1.84958	0.0719918	0.249918	-4.4322	Not Significant	-0.0393649	14.3637	-0.278849	0.78184	0.999769	-4.67376	Not Significant
PP1A_MOUSE	-0.0126074	14.3345	-0.059948	0.952504	0.999597	-4.73875	Not Significant	0.205296	14.3345	0.976183	0.335013	0.998589	-4.61941	Not Significant	-0.441906	14.3345	-2.10126	0.0421558	0.145945	-4.153	Not Significant	0.429298	14.3345	1.51905	0.136848	0.263455	-4.84423	Not Significant	0.647202	14.3345	2.29008	0.0275307	0.171183	-3.64546	Not Significant	-0.217904	14.3345	-0.771038	0.445349	0.999769	-4.63304	Not Significant
RAB4A_MOUSE	-0.247216	13.1682	-0.808041	0.423987	0.999597	-4.65658	Not Significant	-0.0780006	13.1682	-0.25495	0.800106	0.998589	-4.73087	Not Significant	0.445522	13.1682	1.45622	0.153367	0.283265	-5.19226	Not Significant	-0.692737	13.1682	-1.68495	0.100016	0.243598	-4.60816	Not Significant	-0.523522	13.1682	-1.27337	0.210454	0.376406	-5.24478	Not Significant	-0.169215	13.1682	-0.411583	0.682907	0.999769	-4.66646	Not Significant
ERP29_MOUSE	0.141246	14.7802	0.88316	0.382582	0.999597	-4.64078	Not Significant	-0.0842695	14.7802	-0.526906	0.601255	0.998589	-4.70378	Not Significant	-0.605092	14.7802	-3.78342	0.000522185	0.0108181	-0.247483	Significant	0.746338	14.7802	3.47264	0.00127986	0.0584294	-0.964325	Not Significant	0.520823	14.7802	2.42334	0.0201387	0.154301	-3.38248	Not Significant	0.225516	14.7802	1.0493	0.300523	0.999769	-4.59408	Not Significant
ARPC5_MOUSE	0.201431	14.334	0.785697	0.436811	0.999597	-4.66103	Not Significant	0.343579	14.334	1.34016	0.18798	0.998589	-4.51755	Not Significant	-0.606675	14.334	-2.36639	0.023045	0.105751	-3.63885	Not Significant	0.808106	14.334	2.34563	0.0241952	0.166489	-3.47244	Not Significant	0.950254	14.334	2.75823	0.00881306	0.112987	-2.67595	Not Significant	-0.142148	14.334	-0.412602	0.682166	0.999769	-4.6664	Not Significant
GNAI1_MOUSE	0.0679246	12.5511	0.411848	0.682837	0.999597	-4.71749	Not Significant	0.128359	12.5511	0.721433	0.475196	0.998589	-4.66241	Not Significant	0.298273	12.5511	1.80852	0.0786907	0.20251	-4.66529	Not Significant	-0.230349	12.5511	-1.03934	0.305419	0.357847	-5.40175	Not Significant	-0.169915	12.5511	-0.736954	0.465816	0.53347	-5.71425	Not Significant	-0.0604342	12.5511	-0.262116	0.794692	0.999769	-4.66886	Not Significant
GLTP_MOUSE	0.0778644	14.3897	0.313457	0.75561	0.999597	-4.72662	Not Significant	0.262363	14.3897	1.05619	0.297404	0.998589	-4.59947	Not Significant	0.420107	14.3897	1.69122	0.0988033	0.224026	-4.85079	Not Significant	-0.342243	14.3897	-1.02526	0.311581	0.359758	-5.41547	Not Significant	-0.157744	14.3897	-0.472555	0.639174	0.596793	-5.90307	Not Significant	-0.184499	14.3897	-0.552707	0.58363	0.999769	-4.65569	Not Significant
RAB4B_MOUSE	0.479807	12.1866	2.2944	0.0275653	0.999597	-4.13746	Not Significant	0.0631598	12.1866	0.302025	0.764331	0.998589	-4.7275	Not Significant	0.0238147	12.1866	0.105562	0.916503	0.64467	-6.12997	Not Significant	0.455992	12.1866	1.55977	0.127363	0.255636	-4.75894	Not Significant	0.0393451	12.1866	0.134584	0.893673	0.66543	-5.96472	Not Significant	0.416647	12.1866	1.48263	0.146676	0.999769	-4.51295	Not Significant
IDHC_MOUSE	0.104012	14.945	0.637096	0.527799	0.999597	-4.68756	Not Significant	0.021627	14.945	0.13247	0.895296	0.998589	-4.73696	Not Significant	-0.0857503	14.945	-0.525238	0.602402	0.534841	-6.07267	Not Significant	0.189762	14.945	0.864953	0.392374	0.388617	-5.55614	Not Significant	0.107377	14.945	0.489434	0.627286	0.592162	-5.89528	Not Significant	0.0823851	14.945	0.375518	0.709318	0.999769	-4.66872	Not Significant
FSCN1_MOUSE	-0.0689085	16.2164	-0.505666	0.615948	0.999597	-4.70656	Not Significant	0.11951	16.2164	0.876991	0.385882	0.998589	-4.64213	Not Significant	-0.114281	16.2164	-0.838621	0.406812	0.442797	-5.86489	Not Significant	0.0453726	16.2164	0.247769	0.805618	0.497968	-5.87928	Not Significant	0.233791	16.2164	1.27667	0.209296	0.375895	-5.24088	Not Significant	-0.188418	16.2164	-1.02891	0.309887	0.999769	-4.5973	Not Significant
RAB5C_MOUSE	0.502097	13.5049	2.44847	0.0189654	0.999597	-4.0609	Not Significant	0.0405054	13.5049	0.197523	0.844448	0.998589	-4.7342	Not Significant	-0.283608	13.5049	-1.38301	0.174559	0.299696	-5.28937	Not Significant	0.785706	13.5049	2.8512	0.00693924	0.118027	-2.42197	Not Significant	0.324114	13.5049	1.17616	0.246689	0.403748	-5.35517	Not Significant	0.461592	13.5049	1.67504	0.101958	0.999769	-4.46939	Not Significant
AL7A1_MOUSE	0.100384	15.1895	0.850406	0.40031	0.999597	-4.64783	Not Significant	0.0909152	15.1895	0.770194	0.445843	0.998589	-4.66404	Not Significant	-0.314855	15.1895	-2.66732	0.0110903	0.071059	-3.0018	Not Significant	0.415238	15.1895	2.61772	0.0125508	0.133482	-2.92432	Not Significant	0.40577	15.1895	2.55803	0.014542	0.137029	-3.10588	Not Significant	0.00946834	15.1895	0.0596897	0.952709	0.999769	-4.67969	Not Significant
MARE2_MOUSE	0.0791516	14.5893	0.275462	0.784422	0.999597	-4.72948	Not Significant	0.160299	14.5893	0.557868	0.580135	0.998589	-4.69952	Not Significant	0.60957	14.5893	2.12141	0.0403211	0.14178	-4.11558	Not Significant	-0.530419	14.5893	-1.37367	0.17742	0.292806	-5.03333	Not Significant	-0.449272	14.5893	-1.16351	0.251717	0.408046	-5.36894	Not Significant	-0.0811472	14.5893	-0.210153	0.834646	0.999769	-4.67644	Not Significant
RLA2_MOUSE	-0.192609	14.0916	-1.24138	0.221907	0.999597	-4.54796	Not Significant	-0.0662265	14.0916	-0.426836	0.671855	0.998589	-4.71591	Not Significant	-0.443532	14.0916	-2.85861	0.00680716	0.0518354	-2.57014	Not Significant	0.250923	14.0916	1.20346	0.236081	0.322092	-5.23283	Not Significant	0.377305	14.0916	1.80961	0.0780986	0.259857	-4.49687	Not Significant	-0.126383	14.0916	-0.606147	0.547942	0.999769	-4.65081	Not Significant
UBP5_MOUSE	-0.0761563	15.9935	-0.723932	0.473444	0.999597	-4.6727	Not Significant	0.0972729	15.9935	0.924663	0.360849	0.998589	-4.63149	Not Significant	-0.00246469	15.9935	-0.023429	0.981428	0.657963	-6.20777	Not Significant	-0.0736917	15.9935	-0.52128	0.605131	0.444366	-5.77966	Not Significant	0.0997376	15.9935	0.705524	0.484693	0.537305	-5.7719	Not Significant	-0.173429	15.9935	-1.2268	0.227279	0.999769	-4.56365	Not Significant
ERMIN_MOUSE	0.275529	13.9456	0.95601	0.344978	0.999597	-4.62422	Not Significant	0.0334615	13.9456	0.116102	0.90817	0.998589	-4.73748	Not Significant	0.232106	13.9456	0.805344	0.425523	0.450922	-5.89136	Not Significant	0.0434232	13.9456	0.112119	0.911307	0.524074	-5.90248	Not Significant	-0.198644	13.9456	-0.5129	0.610926	0.586226	-5.88401	Not Significant	0.242067	13.9456	0.625019	0.535613	0.999769	-4.64899	Not Significant
RTN1_MOUSE	0.134145	15.6453	0.687036	0.496141	0.999597	-4.67923	Not Significant	-0.150389	15.6453	-0.770232	0.445821	0.998589	-4.66403	Not Significant	0.638771	15.6453	3.27153	0.00224803	0.0265826	-1.57647	Significant	-0.504627	15.6453	-1.92326	0.0617988	0.216724	-4.23308	Not Significant	-0.78916	15.6453	-3.00769	0.00460028	0.0924482	-2.11137	Not Significant	0.284534	15.6453	1.08443	0.284859	0.999769	-4.58839	Not Significant
TCPZ_MOUSE	0.259618	15.1874	1.69628	0.0978319	0.999597	-4.3922	Not Significant	0.20724	15.1874	1.35406	0.183541	0.998589	-4.51311	Not Significant	0.229172	15.1874	1.49736	0.142381	0.271445	-5.13572	Not Significant	0.0304456	15.1874	0.14803	0.883085	0.51823	-5.89804	Not Significant	-0.021932	15.1874	-0.106636	0.915626	0.669835	-6.00503	Not Significant	0.0523776	15.1874	0.254666	0.800324	0.999769	-4.67479	Not Significant
TOLIP_MOUSE	0.128583	14.1198	0.601488	0.551009	0.999597	-4.69313	Not Significant	0.103743	14.1198	0.485295	0.630193	0.998589	-4.70913	Not Significant	-0.230021	14.1198	-1.076	0.288564	0.375673	-5.6465	Not Significant	0.358604	14.1198	1.2483	0.21939	0.312331	-5.1826	Not Significant	0.333764	14.1198	1.16184	0.252389	0.408046	-5.37075	Not Significant	0.0248392	14.1198	0.0864657	0.93154	0.999769	-4.67937	Not Significant
CPLX2_MOUSE	0.574708	14.0331	0.899811	0.374578	0.999597	-4.63699	Not Significant	0.319253	14.0331	0.427275	0.671885	0.998589	-4.68596	Not Significant	-0.924253	14.0331	-1.3229	0.194736	0.317248	-5.28627	Not Significant	1.49896	14.0331	1.66581	0.10498	0.245006	-4.60422	Not Significant	1.24351	14.0331	1.27752	0.210112	0.376406	-5.1351	Not Significant	0.255455	14.0331	0.273184	0.786372	0.999769	-4.66235	Not Significant
EFHD1_MOUSE	-0.269115	13.9305	-0.532159	0.597646	0.999597	-4.70307	Not Significant	0.122018	13.9305	0.241282	0.810605	0.998589	-4.73174	Not Significant	0.644483	13.9305	1.27442	0.210083	0.326258	-5.42506	Not Significant	-0.913598	13.9305	-1.34437	0.186626	0.298897	-5.06937	Not Significant	-0.522465	13.9305	-0.768814	0.446652	0.52248	-5.72753	Not Significant	-0.391133	13.9305	-0.575558	0.568233	0.999769	-4.65366	Not Significant
CNDP2_MOUSE	0.0676687	15.2139	0.791937	0.433207	0.999597	-4.6598	Not Significant	0.0622114	15.2139	0.728069	0.470937	0.998589	-4.67194	Not Significant	-0.266626	15.2139	-3.12036	0.00339976	0.0338037	-1.94936	Significant	0.334295	15.2139	2.91134	0.00593263	0.112166	-2.28817	Not Significant	0.328837	15.2139	2.86381	0.00671571	0.107357	-2.44071	Not Significant	0.00545729	15.2139	0.047527	0.962337	0.999769	-4.67979	Not Significant
DCE1_MOUSE	0.190549	14.9271	1.33391	0.190001	0.999597	-4.51953	Not Significant	0.242117	14.9271	1.69491	0.0980956	0.998589	-4.39273	Not Significant	0.0827206	14.9271	0.579074	0.565882	0.517587	-6.04363	Not Significant	0.107828	14.9271	0.561712	0.577539	0.437302	-5.759	Not Significant	0.159396	14.9271	0.830347	0.411416	0.499275	-5.68085	Not Significant	-0.0515682	14.9271	-0.268635	0.789632	0.999769	-4.6742	Not Significant
RLA1_MOUSE	-0.473736	12.2144	NA	NA	NA	NA	Not Significant	NA	12.2144	NA	NA	NA	NA	Not Significant	-0.640898	12.2144	NA	NA	NA	NA	Not Significant	0.167163	12.2144	NA	NA	NA	NA	Not Significant	NA	12.2144	NA	NA	NA	NA	Not Significant	NA	12.2144	NA	NA	NA	NA	Not Significant
TCPD_MOUSE	0.184776	14.9191	1.07658	0.288306	0.999597	-4.59416	Not Significant	0.310664	14.9191	1.81007	0.0780256	0.998589	-4.34739	Not Significant	0.435259	14.9191	2.53601	0.0153469	0.084037	-3.28638	Not Significant	-0.250483	14.9191	-1.08603	0.284157	0.347706	-5.35625	Not Significant	-0.124594	14.9191	-0.54021	0.592136	0.580858	-5.87023	Not Significant	-0.125889	14.9191	-0.545823	0.588308	0.999769	-4.65629	Not Significant
LEGL_MOUSE	-0.0409066	14.7769	-0.232325	0.817505	0.999597	-4.73229	Not Significant	0.00567725	14.7769	0.0322434	0.974443	0.998589	-4.73907	Not Significant	-0.225877	14.7769	-1.28285	0.207146	0.325532	-5.4149	Not Significant	0.18497	14.7769	0.781747	0.439101	0.401482	-5.62013	Not Significant	0.231554	14.7769	0.978626	0.333819	0.456104	-5.55424	Not Significant	-0.0465838	14.7769	-0.196879	0.844949	0.999769	-4.67687	Not Significant
TCAL5_MOUSE	-0.130768	15.0267	-0.603944	0.549392	0.999597	-4.69275	Not Significant	-0.130019	15.0267	-0.600483	0.551671	0.998589	-4.69328	Not Significant	-0.428492	15.0267	-1.97896	0.05494	0.169346	-4.37403	Not Significant	0.297723	15.0267	1.02322	0.312533	0.359758	-5.4174	Not Significant	0.298473	15.0267	1.02579	0.311333	0.440583	-5.50983	Not Significant	-0.000749238	15.0267	-0.00257499	0.997959	0.999769	-4.67997	Not Significant
ARL3_MOUSE	0.138377	14.1226	1.30045	0.201108	0.999597	-4.53001	Not Significant	-0.017863	14.1226	-0.167874	0.867553	0.998589	-4.73559	Not Significant	-0.0398581	14.1226	-0.374582	0.710008	0.578804	-6.13906	Not Significant	0.178235	14.1226	1.24648	0.220052	0.312331	-5.18468	Not Significant	0.0219952	14.1226	0.153822	0.878546	0.66283	-5.9991	Not Significant	0.15624	14.1226	1.09266	0.281274	0.999769	-4.58703	Not Significant
PPID_MOUSE	0.144772	15.2914	1.56799	0.124993	0.999597	-4.44006	Not Significant	0.126796	15.2914	1.3733	0.177534	0.998589	-4.5069	Not Significant	-0.0902447	15.2914	-0.977418	0.334409	0.403397	-5.74345	Not Significant	0.235017	15.2914	1.89417	0.0656646	0.217874	-4.28105	Not Significant	0.217041	15.2914	1.74929	0.0881382	0.267498	-4.5922	Not Significant	0.0179762	15.2914	0.144883	0.885552	0.999769	-4.67829	Not Significant
AT1A3_MOUSE	0.0686235	14.78	0.252126	0.802273	0.999597	-4.73106	Not Significant	-0.252201	14.78	-0.926598	0.359856	0.998589	-4.63105	Not Significant	0.231715	14.78	0.851332	0.399802	0.440177	-5.85451	Not Significant	-0.163091	14.78	-0.4459	0.658145	0.458775	-5.81413	Not Significant	-0.483915	14.78	-1.32305	0.193554	0.364647	-5.18527	Not Significant	0.320824	14.78	0.877149	0.385798	0.999769	-4.61948	Not Significant
DYN2_MOUSE	0.0575363	12.5505	0.317682	0.752569	0.999597	-4.72625	Not Significant	0.0801442	12.5505	0.391362	0.697846	0.998589	-4.69493	Not Significant	0.37575	12.5505	2.07468	0.0452547	0.150006	-4.20657	Not Significant	-0.318214	12.5505	-1.30747	0.199376	0.303229	-5.11362	Not Significant	-0.295606	12.5505	-1.13742	0.262907	0.411764	-5.3401	Not Significant	-0.0226079	12.5505	-0.0869897	0.931164	0.999769	-4.66973	Not Significant
KAP2_MOUSE	0.13997	14.4333	1.00058	0.32322	0.999597	-4.61348	Not Significant	0.405013	14.4333	2.89525	0.00618767	0.998589	-3.83359	Not Significant	-0.0518903	14.4333	-0.37094	0.712697	0.580533	-6.1404	Not Significant	0.191861	14.4333	1.02062	0.313748	0.359758	-5.41986	Not Significant	0.456903	14.4333	2.43054	0.0197959	0.153491	-3.36796	Not Significant	-0.265042	14.4333	-1.40992	0.166519	0.999769	-4.52801	Not Significant
SHLB2_MOUSE	0.123984	14.8211	1.05595	0.297511	0.999597	-4.59953	Not Significant	0.106741	14.8211	0.909095	0.368905	0.998589	-4.63502	Not Significant	0.110758	14.8211	0.943308	0.351353	0.410853	-5.77494	Not Significant	0.0132263	14.8211	0.0838261	0.933625	0.528567	-5.90512	Not Significant	-0.00401707	14.8211	-0.0254595	0.979819	0.688318	-6.01021	Not Significant	0.0172434	14.8211	0.109286	0.913538	0.999769	-4.67902	Not Significant
ADDA_MOUSE	0.158667	15.6744	1.22158	0.229226	0.999597	-4.55382	Not Significant	0.0594313	15.6744	0.457565	0.649814	0.998589	-4.71245	Not Significant	-0.12214	15.6744	-0.940365	0.352841	0.411819	-5.77761	Not Significant	0.280807	15.6744	1.60882	0.115753	0.250272	-4.71912	Not Significant	0.181572	15.6744	1.04027	0.304645	0.436776	-5.4958	Not Significant	0.0992354	15.6744	0.568546	0.572936	0.999769	-4.65429	Not Significant
RB39B_MOUSE	-0.00880734	12.5539	-0.0311766	0.975293	0.999597	-4.72952	Not Significant	-0.382717	12.5539	-1.40914	0.166955	0.998589	-4.49525	Not Significant	0.223304	12.5539	0.822195	0.416115	0.446875	-5.87794	Not Significant	-0.232111	12.5539	-0.623284	0.536836	0.425207	-5.70641	Not Significant	-0.606021	12.5539	-1.66045	0.105086	0.293627	-4.72796	Not Significant	0.373909	12.5539	1.00405	0.32173	0.999769	-4.60071	Not Significant
RAB30_MOUSE	0.0340753	13.2485	0.152048	0.880026	0.999597	-4.72683	Not Significant	-0.136375	13.2485	-0.559778	0.579211	0.998589	-4.67805	Not Significant	0.383912	13.2485	1.78187	0.0834867	0.209798	-4.70987	Not Significant	-0.349837	13.2485	-1.18417	0.244358	0.328119	-5.23673	Not Significant	-0.520288	13.2485	-1.6828	0.101353	0.290992	-4.64547	Not Significant	0.17045	13.2485	0.541792	0.591409	0.999769	-4.64759	Not Significant
RAB12_MOUSE	-0.090427	13.0617	-0.238609	0.812806	0.999597	-4.73189	Not Significant	-0.057054	13.0617	-0.12755	0.899239	0.998589	-4.70095	Not Significant	-0.42706	13.0617	-1.12688	0.267492	0.362056	-5.59243	Not Significant	0.336633	13.0617	0.661009	0.512953	0.423152	-5.70137	Not Significant	0.370006	13.0617	0.663704	0.511247	0.544958	-5.71654	Not Significant	-0.033373	13.0617	-0.0598633	0.952606	0.999769	-4.66664	Not Significant
RAB43_MOUSE	0.0282712	14.2121	0.0694913	0.944964	0.999597	-4.73859	Not Significant	0.104851	14.2121	0.247779	0.805645	0.998589	-4.72222	Not Significant	-0.0417312	14.2121	-0.102576	0.918841	0.644693	-6.20285	Not Significant	0.0700023	14.2121	0.128044	0.898792	0.522003	-5.90066	Not Significant	0.146582	14.2121	0.262771	0.794152	0.646905	-5.95835	Not Significant	-0.0765796	14.2121	-0.137281	0.891536	0.999769	-4.67542	Not Significant
RAB37_MOUSE	-0.00989176	12.3422	-0.0446289	0.964651	0.999597	-4.72939	Not Significant	0.0160151	12.3422	0.0687052	0.945606	0.998589	-4.71767	Not Significant	-0.205672	12.3422	-0.965207	0.340907	0.404738	-5.75436	Not Significant	0.19578	12.3422	0.670071	0.507106	0.420158	-5.67778	Not Significant	0.221687	12.3422	0.738426	0.465062	0.533384	-5.70606	Not Significant	-0.0259069	12.3422	-0.0847519	0.93293	0.999769	-4.6698	Not Significant
RAB26_MOUSE	NA	13.0529	NA	NA	NA	NA	Not Significant	-2.16234	13.0529	NA	NA	NA	NA	Not Significant	3.83576	13.0529	NA	NA	NA	NA	Not Significant	NA	13.0529	NA	NA	NA	NA	Not Significant	-5.9981	13.0529	NA	NA	NA	NA	Not Significant	NA	13.0529	NA	NA	NA	NA	Not Significant
HPCL4_MOUSE	0.123979	12.6816	0.681084	0.500592	0.999597	-4.6801	Not Significant	-0.4045	12.6816	-1.68598	0.101276	0.998589	-4.46428	Not Significant	0.616054	12.6816	3.25366	0.00263969	0.0292962	-1.67443	Significant	-0.492075	12.6816	-1.97148	0.0571403	0.210835	-4.14682	Not Significant	-1.02055	12.6816	-3.50506	0.0013422	0.0528779	-0.979509	Not Significant	0.528479	12.6816	1.84175	0.0745556	0.999769	-4.46944	Not Significant
RAB13_MOUSE	-0.120498	11.7127	-0.161976	0.872813	0.999597	-4.64829	Not Significant	0.326538	11.7127	0.565708	0.577356	0.998589	-4.65622	Not Significant	0.366629	11.7127	0.766124	0.4518	0.465356	-5.83321	Not Significant	-0.487127	11.7127	-0.576309	0.570296	0.43578	-5.43373	Not Significant	-0.0400911	11.7127	-0.0562082	0.955687	0.681305	-5.82883	Not Significant	-0.447036	11.7127	-0.498667	0.622997	0.999769	-4.62387	Not Significant
GLO2_MOUSE	-0.116379	14.9387	-0.390881	0.69802	0.999597	-4.71966	Not Significant	-0.0752456	14.9387	-0.252728	0.801811	0.998589	-4.73102	Not Significant	-0.614252	14.9387	-2.06309	0.0458322	0.150715	-4.22311	Not Significant	0.497874	14.9387	1.24438	0.220815	0.312901	-5.18707	Not Significant	0.539007	14.9387	1.34719	0.185726	0.358021	-5.15561	Not Significant	-0.0411329	14.9387	-0.102807	0.918645	0.999769	-4.67912	Not Significant
PCBP2_MOUSE	0.173243	14.0045	0.987479	0.329518	0.999597	-4.61669	Not Significant	0.24478	14.0045	1.39524	0.17087	0.998589	-4.49973	Not Significant	0.6998	14.0045	3.98882	0.000284423	0.00827004	0.310008	Significant	-0.526556	14.0045	-2.23345	0.0313499	0.179736	-3.68568	Not Significant	-0.455019	14.0045	-1.93002	0.0609284	0.234752	-4.29854	Not Significant	-0.071537	14.0045	-0.303433	0.763179	0.999769	-4.67262	Not Significant
VAT1L_MOUSE	0.25454	15.051	0.938764	0.353652	0.999597	-4.62825	Not Significant	0.191834	15.051	0.707498	0.48348	0.998589	-4.67565	Not Significant	-0.0607534	15.051	-0.224063	0.823882	0.619539	-6.18333	Not Significant	0.315293	15.051	0.865319	0.392176	0.388617	-5.55585	Not Significant	0.252587	15.051	0.693222	0.492294	0.538388	-5.7801	Not Significant	0.0627064	15.051	0.172097	0.864255	0.999769	-4.6776	Not Significant
KIF5C_MOUSE	-0.0214956	14.7427	-0.204466	0.839057	0.999597	-4.73384	Not Significant	-0.147848	14.7427	-1.40633	0.167574	0.998589	-4.49607	Not Significant	-0.0451808	14.7427	-0.429759	0.669745	0.563645	-6.1173	Not Significant	0.0236852	14.7427	0.167652	0.867726	0.513349	-5.8951	Not Significant	-0.102668	14.7427	-0.726718	0.471755	0.533967	-5.75745	Not Significant	0.126353	14.7427	0.89437	0.376631	0.999769	-4.61713	Not Significant
NIPS1_MOUSE	0.0763512	14.5444	0.234593	0.815757	0.999597	-4.73215	Not Significant	-0.843485	14.5444	-2.59165	0.0133875	0.998589	-3.98996	Not Significant	-0.407093	14.5444	-1.25081	0.218483	0.333225	-5.45322	Not Significant	0.483445	14.5444	1.10537	0.275799	0.34366	-5.33674	Not Significant	-0.436391	14.5444	-0.997782	0.324559	0.451059	-5.53644	Not Significant	0.919836	14.5444	2.10315	0.0419808	0.999769	-4.35952	Not Significant
PYC_MOUSE	0.232482	15.809	0.995016	0.325886	0.999597	-4.61485	Not Significant	-0.00961056	15.809	-0.0411328	0.967401	0.998589	-4.73899	Not Significant	-0.677374	15.809	-2.89914	0.00612513	0.0484945	-2.47621	Significant	0.909857	15.809	2.89784	0.00614595	0.112166	-2.31836	Not Significant	0.667764	15.809	2.12679	0.0398439	0.197671	-3.95242	Not Significant	0.242093	15.809	0.771051	0.445341	0.999769	-4.63304	Not Significant
ROAA_MOUSE	0.290692	14.33	1.77175	0.0842789	0.999597	-4.36272	Not Significant	-0.0614811	14.33	-0.374724	0.709903	0.998589	-4.72123	Not Significant	0.0204859	14.33	0.124861	0.901278	0.641414	-6.20036	Not Significant	0.270206	14.33	1.22554	0.22775	0.317952	-5.20831	Not Significant	-0.081967	14.33	-0.371767	0.712086	0.624274	-5.94394	Not Significant	0.352173	14.33	1.5973	0.118301	0.999769	-4.48739	Not Significant
EF1D_MOUSE	0.036148	15.098	0.325428	0.746603	0.999597	-4.72564	Not Significant	0.171162	15.098	1.54091	0.131445	0.998589	-4.44978	Not Significant	-0.131116	15.098	-1.18039	0.24502	0.34927	-5.53432	Not Significant	0.167264	15.098	1.12056	0.269354	0.338931	-5.32118	Not Significant	0.302278	15.098	2.02506	0.0497715	0.218357	-4.1347	Not Significant	-0.135014	15.098	-0.904504	0.371303	0.999769	-4.61573	Not Significant
TBAL3_MOUSE	-0.352581	15.4179	-0.431865	0.668499	0.999597	-4.70711	Not Significant	0.691781	15.4179	0.805702	0.425878	0.998589	-4.64653	Not Significant	-0.456778	15.4179	-0.559504	0.579396	0.524926	-6.0169	Not Significant	0.104197	15.4179	0.0949607	0.92489	0.526123	-5.86763	Not Significant	1.14856	15.4179	1.01975	0.314876	0.444177	-5.45758	Not Significant	-1.04436	15.4179	-0.927538	0.360027	0.999769	-4.60992	Not Significant
MLP3A_MOUSE	0.102357	14.8015	0.646682	0.52164	0.999597	-4.68601	Not Significant	0.15483	14.8015	0.978202	0.334027	0.998589	-4.61893	Not Significant	-0.113092	14.8015	-0.714502	0.479188	0.476131	-5.95831	Not Significant	0.215449	14.8015	1.01293	0.317362	0.361101	-5.4271	Not Significant	0.267922	14.8015	1.25963	0.215318	0.377719	-5.26087	Not Significant	-0.0524732	14.8015	-0.246701	0.806438	0.999769	-4.67511	Not Significant
NFH_MOUSE	0.126199	14.633	0.357396	0.722729	0.999597	-4.72285	Not Significant	-0.11062	14.633	-0.313275	0.755747	0.998589	-4.72663	Not Significant	0.129485	14.633	0.366702	0.715831	0.581082	-6.14193	Not Significant	-0.00328576	14.633	-0.00692453	0.994511	0.545041	-5.90844	Not Significant	-0.240105	14.633	-0.506006	0.615712	0.588162	-5.88738	Not Significant	0.236819	14.633	0.499081	0.620537	0.999769	-4.66015	Not Significant
ML12B_MOUSE	-0.0765128	13.9693	-0.436295	0.665038	0.999597	-4.71487	Not Significant	0.239575	13.9693	1.36612	0.179759	0.998589	-4.50923	Not Significant	-0.420353	13.9693	-2.39696	0.021441	0.103703	-3.57663	Not Significant	0.34384	13.9693	1.45903	0.152596	0.275992	-4.92435	Not Significant	0.659928	13.9693	2.80029	0.00791348	0.108712	-2.5829	Not Significant	-0.316088	13.9693	-1.34127	0.187623	0.999769	-4.54186	Not Significant
SERA_MOUSE	0.191195	15.3863	1.14391	0.259661	0.999597	-4.57599	Not Significant	0.287825	15.3863	1.72204	0.0930164	0.998589	-4.38225	Not Significant	0.374329	15.3863	2.23959	0.0309146	0.122011	-3.89055	Not Significant	-0.183134	15.3863	-0.815352	0.419842	0.394163	-5.59504	Not Significant	-0.0865041	15.3863	-0.385135	0.702238	0.620259	-5.93908	Not Significant	-0.0966298	15.3863	-0.430217	0.669415	0.999769	-4.66522	Not Significant
APEX1_MOUSE	0.0750486	13.6814	0.537876	0.593731	0.999597	-4.7023	Not Significant	-0.0616782	13.6814	-0.44205	0.660904	0.998589	-4.71423	Not Significant	-0.14458	13.6814	-1.03621	0.30651	0.38764	-5.68669	Not Significant	0.219629	13.6814	1.17136	0.248588	0.329089	-5.26773	Not Significant	0.082902	13.6814	0.442146	0.660835	0.6043	-5.91642	Not Significant	0.136727	13.6814	0.729213	0.470245	0.999769	-4.63793	Not Significant
TTHY_MOUSE	-0.260263	13.3649	-0.723322	0.473815	0.999597	-4.67281	Not Significant	-0.414649	13.3649	-1.15239	0.256202	0.998589	-4.57363	Not Significant	-0.87976	13.3649	-2.44503	0.0191222	0.0963071	-3.47762	Not Significant	0.619498	13.3649	1.28121	0.207715	0.305882	-5.14468	Not Significant	0.465111	13.3649	0.961916	0.342041	0.46183	-5.5695	Not Significant	0.154387	13.3649	0.319293	0.751215	0.999769	-4.67183	Not Significant
K1C13_MOUSE	-0.289572	13.4694	-0.669458	0.507267	0.999597	-4.68221	Not Significant	-0.148896	13.4694	-0.330946	0.742511	0.998589	-4.71641	Not Significant	0.0872204	13.4694	0.201644	0.841275	0.626124	-6.18801	Not Significant	-0.376792	13.4694	-0.648231	0.520749	0.423422	-5.70959	Not Significant	-0.236117	13.4694	-0.398112	0.692785	0.61653	-5.91539	Not Significant	-0.140675	13.4694	-0.23719	0.813788	0.999769	-4.67253	Not Significant
PHF24_MOUSE	0.11034	15.0502	0.669444	0.507171	0.999597	-4.68224	Not Significant	0.331042	15.0502	2.00846	0.0515817	0.998589	-4.26433	Not Significant	0.0657512	15.0502	0.398919	0.692137	0.571273	-6.12983	Not Significant	0.044589	15.0502	0.201312	0.841505	0.50862	-5.88919	Not Significant	0.265291	15.0502	1.19774	0.238273	0.394974	-5.33136	Not Significant	-0.220702	15.0502	-0.996431	0.325206	0.999769	-4.60232	Not Significant
CLCB_MOUSE	-0.147243	15.0561	-0.456395	0.650647	0.999597	-4.71259	Not Significant	0.414901	15.0561	1.28603	0.206044	0.998589	-4.53446	Not Significant	-1.0002	15.0561	-3.10024	0.00358975	0.03459	-1.99823	Significant	0.852961	15.0561	1.96742	0.0563038	0.210472	-4.1591	Not Significant	1.41511	15.0561	3.26405	0.002295	0.0675387	-1.50138	Not Significant	-0.562144	15.0561	-1.29663	0.202407	0.999769	-4.55055	Not Significant
AMPL_MOUSE	0.0546737	14.8992	0.605381	0.548446	0.999597	-4.69253	Not Significant	-0.0068993	14.8992	-0.0763933	0.939498	0.998589	-4.73846	Not Significant	-0.116767	14.8992	-1.29292	0.203675	0.324163	-5.40266	Not Significant	0.171441	14.8992	1.41262	0.165728	0.286317	-4.98432	Not Significant	0.109868	14.8992	0.905279	0.370898	0.479781	-5.61935	Not Significant	0.061573	14.8992	0.507343	0.614782	0.999769	-4.65949	Not Significant
FABP7_MOUSE	0.204881	14.7348	0.82881	0.412275	0.999597	-4.65234	Not Significant	-0.15908	14.7348	-0.643529	0.523662	0.998589	-4.68652	Not Significant	-0.364082	14.7348	-1.47283	0.148853	0.278738	-5.1696	Not Significant	0.568963	14.7348	1.71277	0.0947268	0.238254	-4.56653	Not Significant	0.205002	14.7348	0.617124	0.540753	0.556209	-5.82766	Not Significant	0.363961	14.7348	1.09564	0.279981	0.999769	-4.58654	Not Significant
2ABA_MOUSE	-0.0362455	15.0776	-0.432263	0.66794	0.999597	-4.71532	Not Significant	0.11481	15.0776	1.36922	0.178794	0.998589	-4.50822	Not Significant	-0.0573776	15.0776	-0.684283	0.497858	0.483096	-5.97886	Not Significant	0.0211321	15.0776	0.187541	0.852212	0.510235	-5.89174	Not Significant	0.172188	15.0776	1.52812	0.134585	0.312844	-4.918	Not Significant	-0.151056	15.0776	-1.34058	0.187844	0.999769	-4.54199	Not Significant
CAPS1_MOUSE	0.236425	14.7268	0.930628	0.357793	0.999597	-4.63013	Not Significant	0.316917	14.7268	1.24747	0.219694	0.998589	-4.54615	Not Significant	0.748963	14.7268	2.94811	0.00538633	0.0455463	-2.36161	Significant	-0.512539	14.7268	-1.50131	0.141359	0.266652	-4.8682	Not Significant	-0.432047	14.7268	-1.26554	0.213216	0.377719	-5.25397	Not Significant	-0.080492	14.7268	-0.235775	0.814846	0.999769	-4.67553	Not Significant
RS3A_MOUSE	-0.115855	14.2204	-0.898316	0.374551	0.999597	-4.63744	Not Significant	0.152561	14.2204	1.18293	0.244027	0.998589	-4.56501	Not Significant	-0.162717	14.2204	-1.26168	0.214587	0.32971	-5.44032	Not Significant	0.0468624	14.2204	0.270397	0.788287	0.495269	-5.87371	Not Significant	0.315278	14.2204	1.81916	0.0766012	0.257631	-4.48152	Not Significant	-0.268415	14.2204	-1.54876	0.129548	0.999769	-4.4983	Not Significant
SNG1_MOUSE	0.339973	15.5403	1.56797	0.124997	0.999597	-4.44007	Not Significant	0.0271	15.5403	0.124987	0.901179	0.998589	-4.7372	Not Significant	0.0903124	15.5403	0.416525	0.679318	0.566588	-6.12279	Not Significant	0.249661	15.5403	0.856852	0.396781	0.388617	-5.56264	Not Significant	-0.0632124	15.5403	-0.216949	0.829384	0.654539	-5.98782	Not Significant	0.312873	15.5403	1.0738	0.289536	0.999769	-4.59013	Not Significant
MAAI_MOUSE	0.0979049	13.3732	0.779921	0.440163	0.999597	-4.66216	Not Significant	0.0683663	13.3732	0.544614	0.589132	0.998589	-4.70137	Not Significant	-0.297685	13.3732	-2.37139	0.0227751	0.105751	-3.6287	Not Significant	0.39559	13.3732	2.34505	0.0242276	0.166489	-3.47355	Not Significant	0.366052	13.3732	2.16995	0.0361884	0.194435	-3.87297	Not Significant	0.0295386	13.3732	0.175104	0.861907	0.999769	-4.67752	Not Significant
SH3G1_MOUSE	-0.11495	13.9026	-0.345425	0.731638	0.999597	-4.72393	Not Significant	0.583354	13.9026	1.75298	0.0874937	0.998589	-4.37015	Not Significant	-0.451832	13.9026	-1.35776	0.182375	0.307181	-5.32183	Not Significant	0.336882	13.9026	0.753329	0.455794	0.405885	-5.64055	Not Significant	1.03519	13.9026	2.31486	0.0259949	0.170088	-3.59739	Not Significant	-0.698304	13.9026	-1.56153	0.126508	0.999769	-4.49545	Not Significant
K1C15_MOUSE	0.125286	15.1439	0.543071	0.590184	0.999597	-4.70159	Not Significant	-0.513908	15.1439	-2.22762	0.0317694	0.998589	-4.16602	Not Significant	-0.0563292	15.1439	-0.244168	0.808386	0.613426	-6.1787	Not Significant	0.181615	15.1439	0.585825	0.561381	0.433826	-5.74595	Not Significant	-0.457578	15.1439	-1.47599	0.148007	0.325934	-4.98919	Not Significant	0.639193	15.1439	2.06181	0.0459606	0.999769	-4.37085	Not Significant
K1C19_MOUSE	0.120286	14.6786	0.668458	0.507794	0.999597	-4.6824	Not Significant	0.263036	14.6786	1.46176	0.15185	0.998589	-4.47743	Not Significant	-0.24637	14.6786	-1.36914	0.178818	0.304485	-5.30726	Not Significant	0.366656	14.6786	1.51628	0.137543	0.263455	-4.84798	Not Significant	0.509406	14.6786	2.10662	0.0416611	0.200851	-3.98912	Not Significant	-0.14275	14.6786	-0.590334	0.558385	0.999769	-4.6523	Not Significant
CAP2_MOUSE	0.0647742	15.2481	0.636011	0.528499	0.999597	-4.68773	Not Significant	0.174268	15.2481	1.71112	0.0950335	0.998589	-4.38649	Not Significant	0.308542	15.2481	3.02954	0.00433995	0.0399602	-2.16847	Significant	-0.243768	15.2481	-1.78115	0.0827076	0.232563	-4.46173	Not Significant	-0.134274	15.2481	-0.981107	0.332611	0.455269	-5.55195	Not Significant	-0.109494	15.2481	-0.800043	0.428551	0.999769	-4.6295	Not Significant
KAPCA_MOUSE	0.110383	13.5616	0.669271	0.507281	0.999597	-4.68227	Not Significant	-0.0403282	13.5616	-0.244517	0.808117	0.998589	-4.73154	Not Significant	0.301731	13.5616	1.82945	0.0750145	0.198815	-4.62954	Not Significant	-0.191348	13.5616	-0.863348	0.393245	0.388617	-5.55743	Not Significant	-0.342059	13.5616	-1.54334	0.130854	0.310043	-4.8968	Not Significant	0.150711	13.5616	0.679997	0.500539	0.999769	-4.64336	Not Significant
TRAP1_MOUSE	-0.163658	15.7173	-0.645355	0.522491	0.999597	-4.68623	Not Significant	-0.170715	15.7173	-0.673179	0.504818	0.998589	-4.68161	Not Significant	-0.296057	15.7173	-1.16744	0.250148	0.354143	-5.54877	Not Significant	0.132398	15.7173	0.388511	0.699759	0.475652	-5.8368	Not Significant	0.125342	15.7173	0.367805	0.715015	0.625942	-5.94535	Not Significant	0.00705616	15.7173	0.0207057	0.983586	0.999769	-4.67994	Not Significant
KCC1D_MOUSE	0.258043	13.5639	1.46363	0.151552	0.999597	-4.47693	Not Significant	0.185984	13.5639	1.01419	0.316932	0.998589	-4.60803	Not Significant	-0.242911	13.5639	-1.3778	0.176358	0.301949	-5.2961	Not Significant	0.500954	13.5639	2.11445	0.0411209	0.199899	-3.90489	Not Significant	0.428895	13.5639	1.77419	0.0840762	0.263817	-4.53847	Not Significant	0.0720593	13.5639	0.298084	0.767269	0.999769	-4.67002	Not Significant
IDHP_MOUSE	0.101296	14.7975	0.734742	0.466909	0.999597	-4.67072	Not Significant	-0.00126182	14.7975	-0.00915247	0.992744	0.998926	-4.7392	Not Significant	-0.445343	14.7975	-3.23025	0.00251909	0.0287272	-1.67929	Significant	0.54664	14.7975	2.95055	0.00535182	0.11014	-2.20003	Not Significant	0.444082	14.7975	2.39698	0.0214398	0.159549	-3.43536	Not Significant	0.102558	14.7975	0.55357	0.583045	0.999769	-4.65562	Not Significant
RD23B_MOUSE	-0.0907794	14.8661	-0.789474	0.434627	0.999597	-4.66028	Not Significant	0.0203665	14.8661	0.17712	0.860335	0.998589	-4.73518	Not Significant	-0.356892	14.8661	-3.10375	0.00355588	0.0345313	-1.98971	Significant	0.266113	14.8661	1.72217	0.0929915	0.237949	-4.55232	Not Significant	0.377259	14.8661	2.44147	0.0192858	0.153491	-3.34587	Not Significant	-0.111146	14.8661	-0.719292	0.476266	0.999769	-4.63906	Not Significant
RAC2_MOUSE	0.114505	12.6374	0.205778	0.839958	0.999597	-4.64724	Not Significant	-0.0246242	12.6374	-0.0284947	0.977674	0.998589	-4.6184	Not Significant	0.688317	12.6374	1.78104	0.0968377	0.221757	-4.60895	Not Significant	-0.573812	12.6374	-0.888113	0.389642	0.387487	-5.21195	Not Significant	-0.712941	12.6374	-0.781943	0.44741	0.52248	-5.11742	Not Significant	0.139129	12.6374	0.141738	0.889328	0.999769	-4.61289	Not Significant
DNM1L_MOUSE	0.299759	14.4254	1.54656	0.130077	0.999597	-4.44777	Not Significant	0.326762	14.4254	1.68588	0.0998353	0.998589	-4.39619	Not Significant	0.434822	14.4254	2.2434	0.0306467	0.122011	-3.88313	Not Significant	-0.135063	14.4254	-0.518552	0.607014	0.444381	-5.781	Not Significant	-0.10806	14.4254	-0.41488	0.680512	0.610829	-5.92764	Not Significant	-0.0270027	14.4254	-0.103673	0.917962	0.999769	-4.67911	Not Significant
ADDB_MOUSE	0.0692104	14.9154	0.439831	0.662497	0.999597	-4.71447	Not Significant	0.0722545	14.9154	0.459176	0.648667	0.998589	-4.71226	Not Significant	-0.229494	14.9154	-1.45843	0.15276	0.282984	-5.18925	Not Significant	0.298705	14.9154	1.41259	0.165736	0.286317	-4.98436	Not Significant	0.301749	14.9154	1.42699	0.161571	0.340798	-5.0541	Not Significant	-0.0030441	14.9154	-0.0143958	0.988588	0.999769	-4.67995	Not Significant
PP1G_MOUSE	0.201754	14.8835	1.11382	0.2722	0.999597	-4.58423	Not Significant	0.102728	14.8835	0.567127	0.573891	0.998589	-4.6982	Not Significant	-0.148236	14.8835	-0.818362	0.418142	0.447295	-5.88113	Not Significant	0.34999	14.8835	1.43784	0.158487	0.27906	-4.95195	Not Significant	0.250963	14.8835	1.03101	0.308911	0.439074	-5.50479	Not Significant	0.0990265	14.8835	0.406823	0.686371	0.999769	-4.66677	Not Significant
PP2BC_MOUSE	0.0739353	11.113	0.232759	0.818115	0.999597	-4.66727	Not Significant	-0.344733	11.113	-1.13406	0.269059	0.998589	-4.5806	Not Significant	0.439592	11.113	1.66833	0.109519	0.237127	-4.75806	Not Significant	-0.365657	11.113	-0.931422	0.361813	0.380228	-5.27194	Not Significant	-0.784325	11.113	-2.04984	0.0525703	0.22375	-3.97653	Not Significant	0.418668	11.113	1.002	0.327312	0.999769	-4.59687	Not Significant
LASP1_MOUSE	-0.098956	14.9045	-0.499328	0.620364	0.999597	-4.70737	Not Significant	-0.0792783	14.9045	-0.400035	0.691322	0.998589	-4.71873	Not Significant	-0.0624444	14.9045	-0.315092	0.754378	0.593483	-6.15921	Not Significant	-0.0365115	14.9045	-0.137099	0.89166	0.52027	-5.89952	Not Significant	-0.0168339	14.9045	-0.0632106	0.949923	0.681305	-6.00859	Not Significant	-0.0196776	14.9045	-0.0738887	0.941478	0.999769	-4.67953	Not Significant
VPS35_MOUSE	0.0258392	15.3179	0.307402	0.76018	0.999597	-4.7271	Not Significant	0.0654075	15.3179	0.778133	0.441204	0.998589	-4.6625	Not Significant	-0.0651144	15.3179	-0.774646	0.443238	0.462171	-5.91485	Not Significant	0.0909536	15.3179	0.805207	0.425601	0.395927	-5.60272	Not Significant	0.130522	15.3179	1.1555	0.254942	0.408046	-5.37759	Not Significant	-0.0395682	15.3179	-0.350295	0.728009	0.999769	-4.67018	Not Significant
UB2L3_MOUSE	0.138137	14.8104	1.04276	0.303504	0.999597	-4.60292	Not Significant	0.079352	14.8104	0.599008	0.552645	0.998589	-4.6935	Not Significant	-0.0124801	14.8104	-0.0942087	0.925428	0.645523	-6.20367	Not Significant	0.150617	14.8104	0.846079	0.40269	0.38999	-5.5712	Not Significant	0.0918321	14.8104	0.515858	0.608877	0.586226	-5.88255	Not Significant	0.0587853	14.8104	0.330221	0.743007	0.999769	-4.67126	Not Significant
TCPA_MOUSE	0.171232	14.9588	1.17105	0.248711	0.999597	-4.56839	Not Significant	0.291319	14.9588	1.99233	0.0533957	0.998589	-4.27131	Not Significant	0.259557	14.9588	1.7751	0.0837157	0.209798	-4.71827	Not Significant	-0.0883251	14.9588	-0.449507	0.655564	0.458671	-5.8126	Not Significant	0.0317621	14.9588	0.161645	0.872423	0.66283	-5.99791	Not Significant	-0.120087	14.9588	-0.611152	0.544658	0.999769	-4.65033	Not Significant
BRK1_MOUSE	0.24565	13.2799	1.02194	0.31347	0.999597	-4.60817	Not Significant	0.199761	13.2799	0.759719	0.452255	0.998589	-4.65442	Not Significant	0.0989384	13.2799	0.411599	0.683017	0.566757	-6.12469	Not Significant	0.146712	13.2799	0.454189	0.652357	0.458671	-5.81048	Not Significant	0.100823	13.2799	0.297715	0.767593	0.638577	-5.92363	Not Significant	0.045889	13.2799	0.135503	0.892952	0.999769	-4.67152	Not Significant
GBB1_MOUSE	0.233526	14.1174	0.821549	0.419146	0.999597	-4.63623	Not Significant	0.0489517	14.1174	0.195532	0.846567	0.998589	-4.72488	Not Significant	0.0150486	14.1174	0.036806	0.970934	0.655512	-5.71336	Not Significant	0.218477	14.1174	0.460067	0.649468	0.458671	-5.47049	Not Significant	0.0339031	14.1174	0.0739549	0.941638	0.678892	-5.68781	Not Significant	0.184574	14.1174	0.512574	0.612776	0.999769	-4.64706	Not Significant
GBB2_MOUSE	0.205175	14.7659	0.60381	0.549572	0.999597	-4.69275	Not Significant	-0.0109304	14.7659	-0.0309256	0.975491	0.998589	-4.72952	Not Significant	0.0163888	14.7659	0.0482309	0.961786	0.655436	-6.20689	Not Significant	0.188786	14.7659	0.413435	0.681621	0.469052	-5.82728	Not Significant	-0.0273192	14.7659	-0.0586349	0.953551	0.681305	-5.98993	Not Significant	0.216105	14.7659	0.463824	0.64543	0.999769	-4.66031	Not Significant
C10_MOUSE	0.241576	13.1305	0.966659	0.339694	0.999597	-4.62169	Not Significant	0.184472	13.1305	0.738158	0.464854	0.998589	-4.67009	Not Significant	-0.320934	13.1305	-1.2842	0.206676	0.325532	-5.41325	Not Significant	0.562511	13.1305	1.67498	0.10197	0.243719	-4.62294	Not Significant	0.505406	13.1305	1.50494	0.140426	0.317497	-4.94992	Not Significant	0.0571042	13.1305	0.170039	0.865862	0.999769	-4.67766	Not Significant
TIM13_MOUSE	-0.0834166	12.8741	-0.396735	0.693791	0.999597	-4.71066	Not Significant	-0.114895	12.8741	-0.568385	0.573131	0.998589	-4.698	Not Significant	-0.114147	12.8741	-0.564684	0.57562	0.522691	-6.05158	Not Significant	0.0307301	12.8741	0.110871	0.912305	0.524074	-5.88397	Not Significant	-0.000748085	12.8741	-0.00275394	0.997817	0.692408	-6.01052	Not Significant	0.0314782	12.8741	0.11357	0.910179	0.999769	-4.67588	Not Significant
6PGD_MOUSE	0.149414	14.6999	1.55626	0.127756	0.999597	-4.44429	Not Significant	0.0923831	14.6999	0.962236	0.341882	0.998589	-4.62274	Not Significant	-0.140829	14.6999	-1.46683	0.15047	0.279995	-5.17781	Not Significant	0.290243	14.6999	2.24964	0.030213	0.1772	-3.6554	Not Significant	0.233212	14.6999	1.8076	0.0784169	0.259857	-4.50009	Not Significant	0.0570312	14.6999	0.442042	0.66091	0.999769	-4.6644	Not Significant
RB39A_MOUSE	0.256437	14.4913	0.876315	0.386245	0.999597	-4.64228	Not Significant	-0.0470171	14.4913	-0.16067	0.873186	0.998589	-4.73589	Not Significant	0.558021	14.4913	1.90691	0.0639473	0.183999	-4.49922	Not Significant	-0.301583	14.4913	-0.766915	0.447768	0.405186	-5.63088	Not Significant	-0.605038	14.4913	-1.53859	0.13201	0.310227	-4.90344	Not Significant	0.303454	14.4913	0.771674	0.444976	0.999769	-4.63297	Not Significant
ACTN4_MOUSE	0.178875	15.2177	0.956768	0.3446	0.999597	-4.62404	Not Significant	0.100305	15.2177	0.536511	0.594664	0.998589	-4.70248	Not Significant	-0.216709	15.2177	-1.15913	0.253477	0.356553	-5.55795	Not Significant	0.395584	15.2177	1.57455	0.123469	0.255195	-4.76762	Not Significant	0.317014	15.2177	1.26182	0.214538	0.377719	-5.25832	Not Significant	0.0785703	15.2177	0.312735	0.756155	0.999769	-4.67216	Not Significant
CSN8_MOUSE	0.273304	13.4976	0.834498	0.409237	0.999597	-4.65114	Not Significant	0.0253651	13.4976	0.0744597	0.941037	0.998589	-4.72897	Not Significant	-0.242386	13.4976	-0.740093	0.46381	0.471015	-5.94011	Not Significant	0.515689	13.4976	1.17173	0.248627	0.329089	-5.26722	Not Significant	0.267751	13.4976	0.59624	0.554564	0.561441	-5.82116	Not Significant	0.247939	13.4976	0.552122	0.58411	0.999769	-4.65345	Not Significant
E41L1_MOUSE	0.127929	15.0405	0.920726	0.362876	0.999597	-4.63239	Not Significant	0.128659	15.0405	0.925981	0.360173	0.998589	-4.63119	Not Significant	-0.192814	15.0405	-1.38771	0.173134	0.298486	-5.28328	Not Significant	0.320743	15.0405	1.71782	0.0937906	0.238254	-4.5589	Not Significant	0.321473	15.0405	1.72173	0.093072	0.277964	-4.63484	Not Significant	-0.000730118	15.0405	-0.00391034	0.9969	0.999769	-4.67997	Not Significant
PTPA_MOUSE	0.097547	14.494	1.1047	0.276084	0.999597	-4.58669	Not Significant	0.095719	14.494	1.084	0.285046	0.998589	-4.59221	Not Significant	0.0206808	14.494	0.234206	0.816055	0.615516	-6.18104	Not Significant	0.0768662	14.494	0.64778	0.520937	0.423422	-5.70997	Not Significant	0.0750383	14.494	0.632376	0.530846	0.551285	-5.81856	Not Significant	0.00182791	14.494	0.0154044	0.987788	0.999769	-4.67995	Not Significant
PSB2_MOUSE	0.032451	14.3954	0.376694	0.708451	0.999597	-4.72105	Not Significant	0.00495596	14.3954	0.0575292	0.954419	0.998589	-4.73878	Not Significant	-0.149547	14.3954	-1.73596	0.0904972	0.218501	-4.78079	Not Significant	0.181998	14.3954	1.57213	0.12403	0.255195	-4.77101	Not Significant	0.154503	14.3954	1.33462	0.189769	0.360937	-5.1711	Not Significant	0.027495	14.3954	0.237507	0.813512	0.999769	-4.67546	Not Significant
GBRL2_MOUSE	0.0434658	12.7371	0.189683	0.850571	0.999597	-4.72529	Not Significant	0.399117	12.7371	1.81165	0.077981	0.998589	-4.34721	Not Significant	0.212668	12.7371	0.965331	0.340507	0.404738	-5.75458	Not Significant	-0.169202	12.7371	-0.560133	0.578689	0.437302	-5.74153	Not Significant	0.186449	12.7371	0.629788	0.532617	0.551732	-5.82002	Not Significant	-0.355651	12.7371	-1.17736	0.246402	0.999769	-4.57308	Not Significant
ASGL1_MOUSE	0.197334	15.5055	1.82468	0.0757466	0.999597	-4.34149	Not Significant	-0.0138232	15.5055	-0.127818	0.898952	0.998589	-4.73711	Not Significant	-0.315853	15.5055	-2.92058	0.00579073	0.0477239	-2.42619	Significant	0.513186	15.5055	3.53119	0.00108346	0.0552843	-0.81935	Not Significant	0.302029	15.5055	2.07824	0.0443413	0.205692	-4.04029	Not Significant	0.211157	15.5055	1.45295	0.154267	0.999769	-4.51904	Not Significant
MYL6B_MOUSE	-0.810566	13.0738	-1.24581	0.222523	0.999597	-4.56314	Not Significant	-0.116485	13.0738	-0.254804	0.800621	0.998589	-4.73082	Not Significant	0.620606	13.0738	1.25796	0.218159	0.333139	-5.37585	Not Significant	-1.43117	13.0738	-1.84068	0.0756289	0.220119	-4.22896	Not Significant	-0.737091	13.0738	-1.15313	0.258007	0.409851	-5.34458	Not Significant	-0.694081	13.0738	-0.915562	0.367234	0.999769	-4.60673	Not Significant
SAHH2_MOUSE	0.134941	16.1502	0.624043	0.536247	0.999597	-4.68964	Not Significant	-0.272294	16.1502	-1.25924	0.215457	0.998589	-4.54261	Not Significant	-0.216752	16.1502	-1.00238	0.322361	0.394256	-5.71973	Not Significant	0.351693	16.1502	1.21031	0.233473	0.321977	-5.22526	Not Significant	-0.0555418	16.1502	-0.19114	0.849411	0.65797	-5.9929	Not Significant	0.407235	16.1502	1.40145	0.169019	0.999769	-4.52975	Not Significant
ALDR_MOUSE	0.213224	15.6145	1.54314	0.130904	0.999597	-4.44899	Not Significant	0.04691	15.6145	0.339495	0.736065	0.998589	-4.72445	Not Significant	-0.203486	15.6145	-1.47266	0.148897	0.278738	-5.16983	Not Significant	0.416711	15.6145	2.24421	0.0305898	0.177371	-3.66556	Not Significant	0.250396	15.6145	1.34852	0.1853	0.358021	-5.15395	Not Significant	0.166314	15.6145	0.895694	0.375933	0.999769	-4.61695	Not Significant
THEM4_MOUSE	0.0200308	13.378	0.0971649	0.923108	0.999597	-4.7285	Not Significant	-0.175323	13.378	-0.884593	0.381961	0.998589	-4.64045	Not Significant	-0.654843	13.378	-3.30401	0.00209029	0.0257194	-1.50676	Significant	0.674874	13.378	2.48335	0.0175623	0.151886	-3.19382	Not Significant	0.47952	13.378	1.80041	0.0797684	0.261871	-4.51221	Not Significant	0.195354	13.378	0.718849	0.476648	0.999769	-4.63737	Not Significant
RAB5B_MOUSE	0.267407	13.2125	1.77287	0.0840916	0.999597	-4.36228	Not Significant	0.0554821	13.2125	0.367838	0.714991	0.998589	-4.72189	Not Significant	-0.323442	13.2125	-2.14437	0.0383173	0.138055	-4.0726	Not Significant	0.590849	13.2125	2.91502	0.0058758	0.112166	-2.27995	Not Significant	0.378924	13.2125	1.86946	0.0691093	0.24517	-4.3996	Not Significant	0.211925	13.2125	1.04555	0.302229	0.999769	-4.59467	Not Significant
HBAZ_MOUSE	-0.378574	10.6176	NA	NA	NA	NA	Not Significant	NA	10.6176	NA	NA	NA	NA	Not Significant	0.109068	10.6176	NA	NA	NA	NA	Not Significant	-0.487642	10.6176	NA	NA	NA	NA	Not Significant	NA	10.6176	NA	NA	NA	NA	Not Significant	NA	10.6176	NA	NA	NA	NA	Not Significant
ROA1_MOUSE	-0.128836	13.6296	-0.414278	0.680949	0.999597	-4.71725	Not Significant	0.0117178	13.6296	0.0376792	0.970136	0.998589	-4.73903	Not Significant	-0.106932	13.6296	-0.343845	0.732817	0.587808	-6.1499	Not Significant	-0.0219037	13.6296	-0.0524123	0.958469	0.532315	-5.90716	Not Significant	0.11865	13.6296	0.283912	0.777986	0.642054	-5.97166	Not Significant	-0.140554	13.6296	-0.336324	0.738436	0.999769	-4.67094	Not Significant
AP1B1_MOUSE	0.176289	14.6699	1.02686	0.310839	0.999597	-4.60695	Not Significant	0.242975	14.6699	1.41529	0.164949	0.998589	-4.4931	Not Significant	0.412249	14.6699	2.40129	0.0212222	0.103045	-3.56777	Not Significant	-0.23596	14.6699	-1.02278	0.312737	0.359758	-5.41782	Not Significant	-0.169274	14.6699	-0.733728	0.467519	0.53347	-5.75258	Not Significant	-0.0666859	14.6699	-0.289054	0.774077	0.999769	-4.6733	Not Significant
GPM6A_MOUSE	-0.113011	14.771	-0.382321	0.704307	0.999597	-4.7205	Not Significant	-0.333604	14.771	-1.12859	0.265992	0.998589	-4.58021	Not Significant	0.661986	14.771	2.23952	0.0309197	0.122011	-3.89069	Not Significant	-0.774997	14.771	-1.95104	0.0582904	0.210835	-4.1867	Not Significant	-0.99559	14.771	-2.50638	0.0164941	0.143822	-3.21319	Not Significant	0.220592	14.771	0.555337	0.581848	0.999769	-4.65546	Not Significant
ELOB_MOUSE	0.0180851	14.5303	0.10817	0.914418	0.999597	-4.73771	Not Significant	0.215136	14.5303	1.28677	0.20579	0.998589	-4.53424	Not Significant	-0.112412	14.5303	-0.672356	0.505336	0.486822	-5.98673	Not Significant	0.130497	14.5303	0.580829	0.56471	0.433991	-5.7487	Not Significant	0.327548	14.5303	1.45788	0.152909	0.332209	-5.0134	Not Significant	-0.197051	14.5303	-0.877054	0.385848	0.999769	-4.6195	Not Significant
SETD7_MOUSE	0.0224077	13.9834	0.147195	0.88374	0.999597	-4.73643	Not Significant	0.0497794	13.9834	0.326999	0.745424	0.998589	-4.72551	Not Significant	-0.488242	13.9834	-3.20724	0.00268332	0.0293674	-1.73628	Significant	0.51065	13.9834	2.49621	0.0169058	0.151434	-3.17432	Not Significant	0.538022	13.9834	2.63001	0.0121732	0.131355	-2.95382	Not Significant	-0.0273718	13.9834	-0.133801	0.89425	0.999769	-4.67854	Not Significant
PSB4_MOUSE	0.104575	15.1435	0.909661	0.36861	0.999597	-4.6349	Not Significant	-0.026202	15.1435	-0.227921	0.820903	0.998589	-4.73255	Not Significant	0.00615579	15.1435	0.053547	0.95757	0.654076	-6.20663	Not Significant	0.0984193	15.1435	0.637078	0.52781	0.424512	-5.71643	Not Significant	-0.0323578	15.1435	-0.209455	0.835188	0.654634	-5.98936	Not Significant	0.130777	15.1435	0.846533	0.40244	0.999769	-4.62356	Not Significant
SAHH3_MOUSE	0.301093	15.3011	1.72846	0.0918477	0.999597	-4.37975	Not Significant	0.296352	15.3011	1.70124	0.0968905	0.998589	-4.3903	Not Significant	-0.0269423	15.3011	-0.154665	0.877886	0.635173	-6.19626	Not Significant	0.328036	15.3011	1.40133	0.169055	0.288983	-4.99866	Not Significant	0.323294	15.3011	1.38107	0.17515	0.354367	-5.11315	Not Significant	0.00474175	15.3011	0.0202562	0.983943	0.999769	-4.67994	Not Significant
G6PD1_MOUSE	0.0835243	15.2612	0.55968	0.57891	0.999597	-4.69927	Not Significant	0.17858	15.2612	1.19663	0.238701	0.998589	-4.56108	Not Significant	0.0237126	15.2612	0.158894	0.874576	0.634202	-6.19561	Not Significant	0.0598117	15.2612	0.298246	0.767105	0.493175	-5.8662	Not Significant	0.154868	15.2612	0.772235	0.444648	0.522465	-5.72502	Not Significant	-0.0950561	15.2612	-0.473989	0.638161	0.999769	-4.66208	Not Significant
NNRE_MOUSE	-0.454345	14.3713	-1.86214	0.0701594	0.999597	-4.32618	Not Significant	0.027112	14.3713	0.111119	0.912094	0.998589	-4.73762	Not Significant	-0.0646946	14.3713	-0.265152	0.792294	0.606721	-6.17345	Not Significant	-0.38965	14.3713	-1.1884	0.24189	0.325662	-5.24931	Not Significant	0.0918066	14.3713	0.280002	0.780961	0.642533	-5.97272	Not Significant	-0.481457	14.3713	-1.4684	0.150045	0.999769	-4.51577	Not Significant
TRFE_MOUSE	-0.140753	13.5814	-0.497473	0.62166	0.999597	-4.70761	Not Significant	-0.362206	13.5814	-1.28017	0.208077	0.998589	-4.53626	Not Significant	-0.663342	13.5814	-2.34449	0.0242596	0.108964	-3.68305	Not Significant	0.522589	13.5814	1.37446	0.177176	0.292806	-5.03234	Not Significant	0.301136	13.5814	0.792017	0.43316	0.515991	-5.71033	Not Significant	0.221453	13.5814	0.582444	0.563633	0.999769	-4.65303	Not Significant
RS24_MOUSE	-0.0597223	12.353	-0.212922	0.833362	0.999597	-4.68742	Not Significant	-0.343368	12.353	-0.902118	0.376831	0.998589	-4.60722	Not Significant	0.0403351	12.353	0.159148	0.875014	0.634202	-6.07698	Not Significant	-0.100057	12.353	-0.278395	0.783327	0.495269	-5.70942	Not Significant	-0.383703	12.353	-0.879338	0.388786	0.487822	-5.31986	Not Significant	0.283646	12.353	0.629443	0.535585	0.999769	-4.61922	Not Significant
S10AB_MOUSE	NA	12.1927	NA	NA	NA	NA	Not Significant	3.4553	12.1927	NA	NA	NA	NA	Not Significant	NA	12.1927	NA	NA	NA	NA	Not Significant	NA	12.1927	NA	NA	NA	NA	Not Significant	NA	12.1927	NA	NA	NA	NA	Not Significant	NA	12.1927	NA	NA	NA	NA	Not Significant
SYDC_MOUSE	0.0173664	14.6113	0.15028	0.881321	0.999597	-4.73631	Not Significant	-0.27795	14.6113	-2.40525	0.0210237	0.998589	-4.0819	Not Significant	0.117615	14.6113	1.01778	0.315077	0.391358	-5.70482	Not Significant	-0.100249	14.6113	-0.645554	0.522363	0.423422	-5.71132	Not Significant	-0.395566	14.6113	-2.54725	0.0149309	0.137029	-3.12839	Not Significant	0.295317	14.6113	1.9017	0.0646446	0.999769	-4.41335	Not Significant
RB33B_MOUSE	NA	11.7059	NA	NA	NA	NA	Not Significant	NA	11.7059	NA	NA	NA	NA	Not Significant	0.440172	11.7059	NA	NA	NA	NA	Not Significant	NA	11.7059	NA	NA	NA	NA	Not Significant	NA	11.7059	NA	NA	NA	NA	Not Significant	NA	11.7059	NA	NA	NA	NA	Not Significant
DENR_MOUSE	0.267839	13.2616	1.29636	0.202501	0.999597	-4.53128	Not Significant	0.0281052	13.2616	0.136031	0.8925	0.998589	-4.73683	Not Significant	0.349117	13.2616	1.68974	0.0990876	0.224026	-4.85307	Not Significant	-0.0812776	13.2616	-0.29274	0.771279	0.49379	-5.86774	Not Significant	-0.321012	13.2616	-1.1562	0.254661	0.408046	-5.37684	Not Significant	0.239734	13.2616	0.863457	0.393186	0.999769	-4.62133	Not Significant
ACTN1_MOUSE	-0.0901533	13.6706	-0.362554	0.718903	0.999597	-4.72238	Not Significant	-0.27644	13.6706	-1.11171	0.273094	0.998589	-4.5848	Not Significant	-0.427852	13.6706	-1.72062	0.0932763	0.221044	-4.80496	Not Significant	0.337699	13.6706	1.01061	0.318458	0.361101	-5.42927	Not Significant	0.151412	13.6706	0.453119	0.652983	0.603425	-5.9117	Not Significant	0.186287	13.6706	0.557487	0.580393	0.999769	-4.65527	Not Significant
K2C71_MOUSE	-0.0529503	15.591	-0.21955	0.827371	0.999597	-4.73302	Not Significant	-0.0143889	15.591	-0.0596612	0.952731	0.998589	-4.73875	Not Significant	0.197931	15.591	0.820688	0.416832	0.446875	-5.87928	Not Significant	-0.250881	15.591	-0.774094	0.443561	0.403873	-5.6257	Not Significant	-0.21232	15.591	-0.655113	0.516256	0.544958	-5.80459	Not Significant	-0.0385614	15.591	-0.118981	0.905903	0.999769	-4.67884	Not Significant
SAHH_MOUSE	0.127084	15.4914	1.18596	0.242842	0.999597	-4.56415	Not Significant	0.0549766	15.4914	0.513044	0.610825	0.998589	-4.70561	Not Significant	-0.0980351	15.4914	-0.914867	0.365905	0.420095	-5.80038	Not Significant	0.225119	15.4914	1.56333	0.126085	0.255195	-4.7833	Not Significant	0.153012	15.4914	1.06258	0.294532	0.430935	-5.47382	Not Significant	0.0721076	15.4914	0.500748	0.619374	0.999769	-4.66002	Not Significant
TMOD2_MOUSE	0.193142	14.3219	1.0202	0.313944	0.999597	-4.60862	Not Significant	0.136836	14.3219	0.722784	0.474141	0.998589	-4.67291	Not Significant	-0.272708	14.3219	-1.44048	0.157742	0.286439	-5.21352	Not Significant	0.46585	14.3219	1.83112	0.0747596	0.220119	-4.38298	Not Significant	0.409544	14.3219	1.6098	0.115539	0.30102	-4.80211	Not Significant	0.0563064	14.3219	0.221324	0.825999	0.999769	-4.67605	Not Significant
K2C5_MOUSE	-0.316138	14.3324	-0.696839	0.490053	0.999597	-4.67753	Not Significant	-1.02573	14.3324	-2.26094	0.029441	0.998589	-4.15052	Not Significant	-0.826038	14.3324	-1.82077	0.0763499	0.20022	-4.64385	Not Significant	0.5099	14.3324	0.836377	0.408058	0.390646	-5.57882	Not Significant	-0.199691	14.3324	-0.327548	0.745012	0.633282	-5.95882	Not Significant	0.709591	14.3324	1.16393	0.251552	0.999769	-4.5749	Not Significant
MP2K1_MOUSE	0.348012	14.9318	1.11491	0.271738	0.999597	-4.58394	Not Significant	0.272215	14.9318	0.872084	0.38852	0.998589	-4.64319	Not Significant	1.08161	14.9318	3.46511	0.00130748	0.0184684	-1.08516	Significant	-0.733599	14.9318	-1.7489	0.0882054	0.235617	-4.51158	Not Significant	-0.809395	14.9318	-1.9296	0.0609821	0.234752	-4.29925	Not Significant	0.0757963	14.9318	0.180699	0.857543	0.999769	-4.67736	Not Significant
CYTC_MOUSE	-0.14203	13.9155	-0.887563	0.380238	0.999597	-4.63982	Not Significant	-0.0663773	13.9155	-0.414799	0.680571	0.998589	-4.7172	Not Significant	-0.419369	13.9155	-2.62068	0.0124588	0.0753497	-3.10401	Not Significant	0.277338	13.9155	1.2897	0.204779	0.305068	-5.13475	Not Significant	0.352991	13.9155	1.64151	0.108764	0.295116	-4.7557	Not Significant	-0.0756531	13.9155	-0.351808	0.726883	0.999769	-4.67009	Not Significant
NUCL_MOUSE	-0.170484	15.4031	-0.76754	0.4474	0.999597	-4.66455	Not Significant	0.0647458	15.4031	0.291493	0.772225	0.998589	-4.72832	Not Significant	-0.316562	15.4031	-1.4252	0.162085	0.288416	-5.23396	Not Significant	0.146077	15.4031	0.489397	0.627313	0.450198	-5.79489	Not Significant	0.381308	15.4031	1.27748	0.209015	0.375895	-5.23994	Not Significant	-0.23523	15.4031	-0.788081	0.435432	0.999769	-4.63098	Not Significant
PRS6A_MOUSE	0.0438552	14.1928	0.372861	0.711278	0.999597	-4.72141	Not Significant	0.127153	14.1928	1.08106	0.286334	0.998589	-4.59299	Not Significant	-0.0956225	14.1928	-0.812993	0.421177	0.449767	-5.88536	Not Significant	0.139478	14.1928	0.882455	0.382959	0.386563	-5.54189	Not Significant	0.222775	14.1928	1.40947	0.166653	0.344715	-5.07684	Not Significant	-0.0832974	14.1928	-0.52701	0.601183	0.999769	-4.65788	Not Significant
OLA1_MOUSE	0.0992863	15.1921	0.430256	0.669387	0.999597	-4.71554	Not Significant	-0.0191194	15.1921	-0.0828536	0.934393	0.998589	-4.73833	Not Significant	-0.067542	15.1921	-0.292692	0.771315	0.600725	-6.16589	Not Significant	0.166828	15.1921	0.537983	0.593658	0.441894	-5.77131	Not Significant	0.0484226	15.1921	0.156152	0.876722	0.66283	-5.99876	Not Significant	0.118406	15.1921	0.381831	0.704667	0.999769	-4.66834	Not Significant
K2C1B_MOUSE	-0.0434115	12.8332	-0.114029	0.909851	0.999597	-4.73754	Not Significant	-0.183879	12.8332	-0.447713	0.657054	0.998589	-4.69841	Not Significant	0.0108764	12.8332	0.0274661	0.97824	0.657131	-6.16992	Not Significant	-0.0542879	12.8332	-0.103997	0.917751	0.525085	-5.88466	Not Significant	-0.194756	12.8332	-0.359223	0.721535	0.627739	-5.89427	Not Significant	0.140468	12.8332	0.263928	0.793347	0.999769	-4.66879	Not Significant
KPYR_MOUSE	0.218881	13.8322	1.0508	0.299842	0.999597	-4.60086	Not Significant	0.260917	13.8322	1.25261	0.217835	0.998589	-4.54461	Not Significant	0.188146	13.8322	0.903251	0.371959	0.421699	-5.81055	Not Significant	0.0307348	13.8322	0.109801	0.913133	0.524074	-5.90273	Not Significant	0.0727711	13.8322	0.259976	0.796255	0.647231	-5.97793	Not Significant	-0.0420363	13.8322	-0.150175	0.881403	0.999769	-4.67817	Not Significant
K2C74_MOUSE	0.189547	13.5154	0.498981	0.620607	0.999597	-4.70741	Not Significant	0.0991572	13.5154	0.26103	0.795448	0.998589	-4.73047	Not Significant	-0.271997	13.5154	-0.716028	0.478256	0.476131	-5.95725	Not Significant	0.461544	13.5154	0.90415	0.371488	0.381398	-5.52385	Not Significant	0.371154	13.5154	0.727079	0.471536	0.533967	-5.7572	Not Significant	0.0903902	13.5154	0.177071	0.860372	0.999769	-4.67746	Not Significant
K2C73_MOUSE	-0.395258	13.1023	-1.08887	0.283097	0.999597	-4.59093	Not Significant	-0.33151	13.1023	-0.878003	0.385482	0.998589	-4.63796	Not Significant	0.0166356	13.1023	0.0458281	0.963688	0.655512	-6.207	Not Significant	-0.411894	13.1023	-0.844384	0.40376	0.38999	-5.5724	Not Significant	-0.348145	13.1023	-0.699464	0.488539	0.537669	-5.75748	Not Significant	-0.0637485	13.1023	-0.128078	0.898765	0.999769	-4.67561	Not Significant
PSA6_MOUSE	0.0603689	15.387	0.601618	0.550923	0.999597	-4.69311	Not Significant	0.110157	15.387	1.09779	0.279053	0.998589	-4.58855	Not Significant	-0.160716	15.387	-1.60164	0.117336	0.246785	-4.9862	Not Significant	0.221084	15.387	1.63956	0.109171	0.24813	-4.67485	Not Significant	0.270872	15.387	2.00879	0.0515456	0.220279	-4.1632	Not Significant	-0.0497881	15.387	-0.369228	0.713963	0.999769	-4.66909	Not Significant
INPP_MOUSE	0.118777	13.8526	0.597825	0.553426	0.999597	-4.69368	Not Significant	-0.0427985	13.8526	-0.215413	0.830572	0.998589	-4.73326	Not Significant	-0.0311449	13.8526	-0.156758	0.876247	0.634726	-6.19594	Not Significant	0.149922	13.8526	0.561524	0.577665	0.437302	-5.7591	Not Significant	-0.0116536	13.8526	-0.0436479	0.965409	0.683845	-6.0096	Not Significant	0.161575	13.8526	0.605172	0.548583	0.999769	-4.65091	Not Significant
IPYR2_MOUSE	-0.147894	13.5852	-1.38483	0.174006	0.999597	-4.50314	Not Significant	0.0530339	13.5852	0.496592	0.622275	0.998589	-4.70772	Not Significant	-0.427916	13.5852	-4.00686	0.000269511	0.00827004	0.359517	Significant	0.280022	13.5852	1.95119	0.0582729	0.210835	-4.18646	Not Significant	0.48095	13.5852	3.35125	0.00180125	0.0568869	-1.28771	Not Significant	-0.200928	13.5852	-1.40006	0.16943	0.999769	-4.53003	Not Significant
PPP5_MOUSE	0.0143392	14.6505	0.121558	0.903875	0.999597	-4.73731	Not Significant	0.031047	14.6505	0.263196	0.793791	0.998589	-4.73033	Not Significant	-0.0415984	14.6505	-0.352643	0.726262	0.585444	-6.14689	Not Significant	0.0559376	14.6505	0.352878	0.726088	0.483671	-5.84932	Not Significant	0.0726454	14.6505	0.458277	0.649307	0.601403	-5.90945	Not Significant	-0.0167078	14.6505	-0.1054	0.916601	0.999769	-4.67908	Not Significant
TIM8A_MOUSE	-0.093067	13.5314	-0.394335	0.695547	0.999597	-4.7193	Not Significant	0.372041	13.5314	1.51554	0.137944	0.998589	-4.46571	Not Significant	-0.352797	13.5314	-1.49484	0.143247	0.272677	-5.13932	Not Significant	0.25973	13.5314	0.818943	0.417945	0.393468	-5.59216	Not Significant	0.724839	13.5314	2.23987	0.0310521	0.185912	-3.73077	Not Significant	-0.465108	13.5314	-1.43726	0.15886	0.999769	-4.52464	Not Significant
HNRPF_MOUSE	0.0174405	14.3268	0.0803778	0.936349	0.999597	-4.73838	Not Significant	0.0772591	14.3268	0.356062	0.72372	0.998589	-4.72297	Not Significant	-0.665924	14.3268	-3.06903	0.00390446	0.036491	-2.07367	Significant	0.683365	14.3268	2.34364	0.0243082	0.166489	-3.4763	Not Significant	0.743183	14.3268	2.54879	0.014875	0.137029	-3.1252	Not Significant	-0.0598186	14.3268	-0.205151	0.838525	0.999769	-4.67661	Not Significant
PDE1B_MOUSE	-0.254655	14.335	-1.0216	0.314915	0.999597	-4.6082	Not Significant	0.322591	14.335	0.851402	0.401107	0.998589	-4.61639	Not Significant	0.590514	14.335	2.36896	0.024282	0.108964	-3.66109	Not Significant	-0.845169	14.335	-2.52309	0.0170039	0.151434	-3.15679	Not Significant	-0.267923	14.335	-0.618977	0.540476	0.556209	-5.59571	Not Significant	-0.577246	14.335	-1.3336	0.192099	0.999769	-4.56085	Not Significant
THIC_MOUSE	0.285753	13.8625	1.64406	0.108234	0.999597	-4.41204	Not Significant	0.202773	13.8625	1.16663	0.250469	0.998589	-4.56964	Not Significant	-0.206516	13.8625	-1.18817	0.241979	0.34793	-5.52558	Not Significant	0.492269	13.8625	2.10761	0.0415704	0.199899	-3.91546	Not Significant	0.409288	13.8625	1.75233	0.0876066	0.267023	-4.58745	Not Significant	0.0829804	13.8625	0.355273	0.724307	0.999769	-4.6699	Not Significant
PCBP3_MOUSE	0.0811507	12.8732	0.426836	0.671855	0.999597	-4.71591	Not Significant	0.0058382	12.8732	0.0307077	0.97566	0.998589	-4.73909	Not Significant	-0.403515	12.8732	-2.1224	0.0402327	0.14178	-4.11373	Not Significant	0.484666	12.8732	1.89702	0.0652768	0.217874	-4.27638	Not Significant	0.409353	12.8732	1.60224	0.117203	0.301712	-4.81305	Not Significant	0.0753125	12.8732	0.294779	0.769732	0.999769	-4.67303	Not Significant
CNTN1_MOUSE	0.048967	15.1444	0.416672	0.679211	0.999597	-4.717	Not Significant	-0.0536919	15.1444	-0.456878	0.650303	0.998589	-4.71253	Not Significant	-0.0923281	15.1444	-0.785643	0.436842	0.45847	-5.90654	Not Significant	0.141295	15.1444	0.894704	0.376455	0.383794	-5.53175	Not Significant	0.0386362	15.1444	0.244651	0.808014	0.650634	-5.98166	Not Significant	0.102659	15.1444	0.650053	0.519483	0.999769	-4.64648	Not Significant
EHD3_MOUSE	0.0791095	14.6751	0.305377	0.761709	0.999597	-4.72726	Not Significant	0.587684	14.6751	2.26856	0.02893	0.998589	-4.14696	Not Significant	-0.0142823	14.6751	-0.0551324	0.956316	0.654075	-6.20654	Not Significant	0.0933919	14.6751	0.268274	0.789908	0.495269	-5.87426	Not Significant	0.601966	14.6751	1.72918	0.0917163	0.275545	-4.62337	Not Significant	-0.508574	14.6751	-1.46091	0.152082	0.999769	-4.51736	Not Significant
ADHX_MOUSE	0.133212	14.6315	0.634955	0.52918	0.999597	-4.6879	Not Significant	0.0410013	14.6315	0.195432	0.846073	0.998589	-4.73431	Not Significant	-0.399059	14.6315	-1.90211	0.0645887	0.184988	-4.50741	Not Significant	0.532272	14.6315	1.88796	0.0665158	0.217874	-4.29121	Not Significant	0.440061	14.6315	1.56089	0.126659	0.30801	-4.87213	Not Significant	0.0922108	14.6315	0.327071	0.74537	0.999769	-4.67143	Not Significant
PPME1_MOUSE	-0.116185	14.2613	-0.814596	0.420269	0.999597	-4.65526	Not Significant	0.116343	14.2613	0.815704	0.419642	0.998589	-4.65503	Not Significant	-0.266035	14.2613	-1.86523	0.0697139	0.190691	-4.56989	Not Significant	0.149851	14.2613	0.781834	0.439051	0.401482	-5.62006	Not Significant	0.382378	14.2613	1.99502	0.0530885	0.22375	-4.18717	Not Significant	-0.232527	14.2613	-1.21319	0.232382	0.999769	-4.56613	Not Significant
NOL3_MOUSE	-0.137277	13.3705	-0.628146	0.533584	0.999597	-4.68899	Not Significant	0.179955	13.3705	0.823431	0.415289	0.998589	-4.65345	Not Significant	-0.396815	13.3705	-1.81573	0.0771354	0.20143	-4.65215	Not Significant	0.259538	13.3705	0.883742	0.382272	0.386563	-5.54083	Not Significant	0.57677	13.3705	1.96393	0.0567218	0.229521	-4.24081	Not Significant	-0.317232	13.3705	-1.08019	0.286717	0.999769	-4.58908	Not Significant
AT1A2_MOUSE	0.173655	14.9149	0.670634	0.506421	0.999597	-4.68204	Not Significant	0.217587	14.9149	0.840295	0.405885	0.998589	-4.64996	Not Significant	0.653062	14.9149	2.52205	0.0158781	0.0865645	-3.31605	Not Significant	-0.479407	14.9149	-1.37773	0.176171	0.292806	-5.02828	Not Significant	-0.435475	14.9149	-1.25148	0.218243	0.377758	-5.27034	Not Significant	-0.0439321	14.9149	-0.126253	0.900183	0.999769	-4.6787	Not Significant
SYT2_MOUSE	-0.706084	13.2091	-1.63894	0.109513	0.999597	-4.42361	Not Significant	-0.245011	13.2091	-0.591543	0.557673	0.998589	-4.69461	Not Significant	0.434292	13.2091	1.04853	0.301043	0.384585	-5.67424	Not Significant	-1.14038	13.2091	-2.00798	0.0518216	0.204461	-4.07823	Not Significant	-0.679303	13.2091	-1.22046	0.229838	0.38903	-5.30576	Not Significant	-0.461073	13.2091	-0.81186	0.421949	0.999769	-4.62666	Not Significant
PSMA8_MOUSE	-0.0678553	14.7895	-0.506407	0.615508	0.999597	-4.70645	Not Significant	0.0723212	14.7895	0.539736	0.592541	0.998589	-4.70203	Not Significant	-0.475801	14.7895	-3.41387	0.00154018	0.0201523	-1.21051	Significant	0.407946	14.7895	2.22039	0.0324551	0.179792	-3.70036	Not Significant	0.548123	14.7895	2.98335	0.00496924	0.0929536	-2.16692	Not Significant	-0.140176	14.7895	-0.778488	0.441121	0.999769	-4.63213	Not Significant
PLCB1_MOUSE	-0.127095	15.1259	-0.47402	0.638139	0.999597	-4.7105	Not Significant	-0.0723251	15.1259	-0.269747	0.788783	0.998589	-4.72988	Not Significant	0.0650229	15.1259	0.242512	0.809659	0.613426	-6.1791	Not Significant	-0.192118	15.1259	-0.533208	0.596927	0.442391	-5.77372	Not Significant	-0.137348	15.1259	-0.381198	0.705133	0.621968	-5.94053	Not Significant	-0.0547702	15.1259	-0.15201	0.879966	0.999769	-4.67812	Not Significant
TNNC2_MOUSE	0.452278	14.8627	1.72763	0.0919967	0.999597	-4.38007	Not Significant	-0.0758487	14.8627	-0.28973	0.773563	0.998589	-4.72845	Not Significant	-0.195163	14.8627	-0.745493	0.46046	0.469397	-5.93634	Not Significant	0.647441	14.8627	1.84038	0.0733602	0.219546	-4.36819	Not Significant	0.119314	14.8627	0.339156	0.736318	0.631361	-5.95509	Not Significant	0.528127	14.8627	1.50122	0.141382	0.999769	-4.50872	Not Significant
SYYC_MOUSE	0.0742058	14.2445	0.74966	0.457975	0.999597	-4.66795	Not Significant	0.146678	14.2445	1.48181	0.146457	0.998589	-4.47054	Not Significant	0.0339636	14.2445	0.343116	0.733361	0.587808	-6.15015	Not Significant	0.0402422	14.2445	0.302531	0.763861	0.492751	-5.86497	Not Significant	0.112715	14.2445	0.84736	0.401984	0.493813	-5.66733	Not Significant	-0.0724723	14.2445	-0.544829	0.588985	0.999769	-4.65637	Not Significant
EIF1_MOUSE	-0.46484	12.5913	-0.78256	0.43863	0.999597	-4.66164	Not Significant	0.345455	12.5913	0.581575	0.564212	0.998589	-4.6961	Not Significant	0.0978349	12.5913	0.164705	0.87003	0.63393	-6.19468	Not Significant	-0.562675	12.5913	-0.704909	0.485072	0.413967	-5.67366	Not Significant	0.24762	12.5913	0.310214	0.758056	0.636974	-5.96414	Not Significant	-0.810295	12.5913	-1.01512	0.316328	0.999769	-4.59945	Not Significant
HNRPU_MOUSE	0.00918921	14.9277	0.042551	0.966277	0.999597	-4.73898	Not Significant	0.087792	14.9277	0.406524	0.686588	0.998589	-4.71807	Not Significant	0.393248	14.9277	1.82095	0.0763224	0.20022	-4.64356	Not Significant	-0.384059	14.9277	-1.3234	0.193438	0.300925	-5.09474	Not Significant	-0.305456	14.9277	-1.05255	0.299051	0.433142	-5.48376	Not Significant	-0.0786028	14.9277	-0.270851	0.787939	0.999769	-4.67411	Not Significant
VAMP1_MOUSE	0.418022	14.1138	1.25644	0.216862	0.999597	-4.54355	Not Significant	0.0455667	14.1138	0.131673	0.895959	0.998589	-4.72754	Not Significant	0.352403	14.1138	1.01833	0.31516	0.391358	-5.66789	Not Significant	0.0656193	14.1138	0.143842	0.886409	0.519126	-5.87998	Not Significant	-0.306836	14.1138	-0.659706	0.513545	0.544958	-5.76541	Not Significant	0.372455	14.1138	0.816449	0.41949	0.999769	-4.62609	Not Significant
CRIP2_MOUSE	-0.199383	14.0089	-0.670163	0.506822	0.999597	-4.68209	Not Significant	0.0855771	14.0089	0.276539	0.783639	0.998589	-4.7204	Not Significant	-0.0960313	14.0089	-0.322779	0.748639	0.592133	-6.15677	Not Significant	-0.103352	14.0089	-0.258507	0.797417	0.496133	-5.87668	Not Significant	0.181608	14.0089	0.445184	0.658722	0.6043	-5.89636	Not Significant	-0.28496	14.0089	-0.698534	0.489113	0.999769	-4.63955	Not Significant
SRC8_MOUSE	-0.0423527	14.8817	-0.3482	0.72957	0.999597	-4.72368	Not Significant	0.00368379	14.8817	0.030286	0.975994	0.998589	-4.73909	Not Significant	-0.151237	14.8817	-1.24338	0.221177	0.334055	-5.46198	Not Significant	0.108884	14.8817	0.666152	0.50925	0.42149	-5.69862	Not Significant	0.154921	14.8817	0.947803	0.349088	0.464564	-5.58219	Not Significant	-0.0460365	14.8817	-0.281651	0.779706	0.999769	-4.67363	Not Significant
AAK1_MOUSE	0.0653478	15.2154	0.553277	0.583244	0.999597	-4.70017	Not Significant	0.0599986	15.2154	0.507988	0.614334	0.998589	-4.70626	Not Significant	-0.119999	15.2154	-1.01599	0.315919	0.391628	-5.70656	Not Significant	0.185347	15.2154	1.16777	0.250015	0.33007	-5.27158	Not Significant	0.179998	15.2154	1.13407	0.263714	0.411764	-5.40045	Not Significant	0.00534916	15.2154	0.0337023	0.973287	0.999769	-4.67988	Not Significant
VA0D1_MOUSE	0.188027	14.2242	0.88849	0.379745	0.999597	-4.63961	Not Significant	-0.0445031	14.2242	-0.210292	0.834539	0.998589	-4.73353	Not Significant	0.405696	14.2242	1.91705	0.0626071	0.181402	-4.48183	Not Significant	-0.217669	14.2242	-0.765403	0.448656	0.405186	-5.63196	Not Significant	-0.450199	14.2242	-1.58306	0.121515	0.305523	-4.84062	Not Significant	0.23253	14.2242	0.81766	0.418538	0.999769	-4.62729	Not Significant
MYPR_MOUSE	-0.103873	14.3023	-0.329346	0.743663	0.999597	-4.72531	Not Significant	-0.103659	14.3023	-0.328666	0.744173	0.998589	-4.72537	Not Significant	0.259059	14.3023	0.821388	0.416437	0.446875	-5.87873	Not Significant	-0.362932	14.3023	-0.85632	0.397072	0.388617	-5.56307	Not Significant	-0.362718	14.3023	-0.855815	0.397348	0.492354	-5.66052	Not Significant	-0.000214264	14.3023	-0.000505545	0.999599	0.999769	-4.67997	Not Significant
FRIL1_MOUSE	0.341985	13.6002	1.83054	0.0748473	0.999597	-4.3391	Not Significant	0.221099	13.6002	1.18348	0.243811	0.998589	-4.56486	Not Significant	-0.103765	13.6002	-0.555425	0.581789	0.525944	-6.05673	Not Significant	0.44575	13.6002	1.77552	0.0836457	0.232593	-4.47049	Not Significant	0.324864	13.6002	1.29401	0.203303	0.371773	-5.22031	Not Significant	0.120886	13.6002	0.481516	0.632851	0.999769	-4.66151	Not Significant
TBB1_MOUSE	0.249298	11.5288	0.606534	0.548746	0.999597	-4.65269	Not Significant	0.284115	11.5288	0.844356	0.405187	0.998589	-4.64077	Not Significant	0.1471	11.5288	0.453523	0.653452	0.553682	-6.06861	Not Significant	0.102198	11.5288	0.205106	0.838882	0.507464	-5.73016	Not Significant	0.137015	11.5288	0.308504	0.759842	0.637234	-5.90981	Not Significant	-0.0348169	11.5288	-0.0689062	0.945524	0.999769	-4.65468	Not Significant
MOES_MOUSE	0.169188	13.8322	0.671611	0.505805	0.999597	-4.68187	Not Significant	0.0844711	13.8322	0.335319	0.739189	0.998589	-4.72481	Not Significant	-0.154063	13.8322	-0.611572	0.544383	0.507265	-6.02475	Not Significant	0.323251	13.8322	0.954882	0.345541	0.372365	-5.48002	Not Significant	0.238534	13.8322	0.70463	0.485243	0.537305	-5.7725	Not Significant	0.0847165	13.8322	0.250253	0.803711	0.999769	-4.67497	Not Significant
SNG3_MOUSE	0.314172	14.3633	1.27452	0.21005	0.999597	-4.53798	Not Significant	0.590702	14.3633	2.39634	0.0214726	0.998589	-4.08621	Not Significant	0.530072	14.3633	2.15037	0.0378081	0.137266	-4.06131	Not Significant	-0.2159	14.3633	-0.651767	0.518389	0.423422	-5.70753	Not Significant	0.0606306	14.3633	0.183034	0.855723	0.65972	-5.99436	Not Significant	-0.27653	14.3633	-0.834801	0.408934	0.999769	-4.62509	Not Significant
MLP3B_MOUSE	-0.613481	13.7735	-1.16948	0.252879	0.999597	-4.58169	Not Significant	-0.168775	13.7735	-0.575672	0.569815	0.998589	-4.68944	Not Significant	0.185035	13.7735	0.608562	0.548125	0.507265	-5.95307	Not Significant	-0.798516	13.7735	-1.37623	0.180557	0.295504	-4.73025	Not Significant	-0.35381	13.7735	-0.881483	0.386179	0.48682	-5.5848	Not Significant	-0.444706	13.7735	-0.772623	0.446752	0.999769	-4.61114	Not Significant
TADBP_MOUSE	0.0506364	14.2893	0.278181	0.782348	0.999597	-4.72929	Not Significant	0.0676582	14.2893	0.371694	0.71214	0.998589	-4.72152	Not Significant	0.0266158	14.2893	0.146219	0.884504	0.636995	-6.19751	Not Significant	0.0240206	14.2893	0.0981995	0.922279	0.525373	-5.90388	Not Significant	0.0410423	14.2893	0.167787	0.867621	0.662411	-5.99694	Not Significant	-0.0170218	14.2893	-0.0695875	0.944879	0.999769	-4.67958	Not Significant
TCP4_MOUSE	-0.0255506	14.0716	-0.129138	0.897915	0.999597	-4.73707	Not Significant	0.159033	14.0716	0.803786	0.426411	0.998589	-4.65744	Not Significant	0.169361	14.0716	0.855983	0.397256	0.438539	-5.85068	Not Significant	-0.194911	14.0716	-0.733079	0.467911	0.411009	-5.65466	Not Significant	-0.0103274	14.0716	-0.0388424	0.969215	0.685043	-6.00979	Not Significant	-0.184584	14.0716	-0.694236	0.491665	0.999769	-4.64183	Not Significant
FUBP2_MOUSE	-0.000718511	15.233	-0.00480466	0.996191	0.999597	-4.7392	Not Significant	-0.0501391	15.233	-0.335279	0.739219	0.998589	-4.72481	Not Significant	-0.367465	15.233	-2.45723	0.0185711	0.0957847	-3.45226	Not Significant	0.366747	15.233	1.82497	0.0757008	0.220119	-4.39276	Not Significant	0.317326	15.233	1.57905	0.122433	0.306049	-4.84635	Not Significant	0.0494206	15.233	0.245923	0.807037	0.999769	-4.67514	Not Significant
PFD2_MOUSE	0.105614	13.2647	0.755885	0.454277	0.999597	-4.66677	Not Significant	-0.113795	13.2647	-0.814438	0.420359	0.998589	-4.65529	Not Significant	-0.412625	13.2647	-2.95318	0.00531485	0.0452496	-2.34969	Significant	0.518239	13.2647	2.7601	0.00877099	0.120959	-2.62126	Not Significant	0.29883	13.2647	1.59155	0.119592	0.303042	-4.82846	Not Significant	0.219409	13.2647	1.16856	0.249703	0.999769	-4.57409	Not Significant
DLRB1_MOUSE	-0.0889161	14.0787	-0.534813	0.595827	0.999597	-4.70272	Not Significant	-0.0861852	14.0787	-0.518388	0.607128	0.998589	-4.70491	Not Significant	-0.0651199	14.0787	-0.391684	0.697432	0.573085	-6.13264	Not Significant	-0.0237962	14.0787	-0.10651	0.915726	0.524418	-5.90307	Not Significant	-0.0210653	14.0787	-0.0942867	0.925366	0.673914	-6.00623	Not Significant	-0.00273088	14.0787	-0.0122232	0.99031	0.999769	-4.67996	Not Significant
HEBP1_MOUSE	0.147736	14.0517	0.889239	0.379348	0.999597	-4.63945	Not Significant	0.0964972	14.0517	0.580826	0.564712	0.998589	-4.69621	Not Significant	-0.178513	14.0517	-1.07449	0.289232	0.375673	-5.64805	Not Significant	0.326249	14.0517	1.46131	0.151972	0.27596	-4.92135	Not Significant	0.27501	14.0517	1.23181	0.225426	0.385594	-5.29297	Not Significant	0.051239	14.0517	0.229505	0.81968	0.999769	-4.67576	Not Significant
TPM2_MOUSE	0.472785	15.2896	2.07574	0.0445837	0.999597	-4.23484	Not Significant	0.119074	15.2896	0.522791	0.604089	0.998589	-4.70433	Not Significant	0.6634	15.2896	2.91263	0.00591262	0.0477239	-2.44476	Significant	-0.190615	15.2896	-0.622771	0.537074	0.425207	-5.72492	Not Significant	-0.544326	15.2896	-1.7784	0.0831644	0.263817	-4.54652	Not Significant	0.353711	15.2896	1.15563	0.254889	0.999769	-4.57635	Not Significant
ANXA2_MOUSE	0.249828	13.1706	0.587029	0.56058	0.999597	-4.6953	Not Significant	-0.615435	13.1706	-1.44611	0.156166	0.998589	-4.48275	Not Significant	0.411442	13.1706	0.966781	0.339633	0.404738	-5.75338	Not Significant	-0.161615	13.1706	-0.282593	0.778989	0.495269	-5.87051	Not Significant	-1.02688	13.1706	-1.79556	0.0803463	0.261871	-4.51931	Not Significant	0.865263	13.1706	1.51296	0.138382	0.999769	-4.50617	Not Significant
NHRF1_MOUSE	0.0449852	15.0746	0.284926	0.777214	0.999597	-4.7288	Not Significant	0.0353423	15.0746	0.22385	0.824047	0.998589	-4.73278	Not Significant	-0.239019	15.0746	-1.51389	0.138147	0.267765	-5.11261	Not Significant	0.284005	15.0746	1.33859	0.188484	0.299146	-5.0764	Not Significant	0.274362	15.0746	1.29314	0.203598	0.371773	-5.22134	Not Significant	0.00964299	15.0746	0.0454502	0.963981	0.999769	-4.67981	Not Significant
SH3L1_MOUSE	0.357347	13.8198	1.43647	0.158873	0.999597	-4.48601	Not Significant	0.167519	13.8198	0.673395	0.504683	0.998589	-4.68157	Not Significant	-0.599064	13.8198	-2.40813	0.0208806	0.101784	-3.55375	Not Significant	0.956411	13.8198	2.86096	0.00676568	0.117025	-2.40037	Not Significant	0.766583	13.8198	2.29312	0.0273383	0.171011	-3.63959	Not Significant	0.189828	13.8198	0.567842	0.573409	0.999769	-4.65435	Not Significant
WBP2_MOUSE	-0.0330032	14.5926	-0.198659	0.843565	0.999597	-4.73414	Not Significant	-0.0123516	14.5926	-0.0743493	0.941114	0.998589	-4.7385	Not Significant	-0.385391	14.5926	-2.31982	0.0256971	0.110909	-3.7325	Not Significant	0.352388	14.5926	1.57846	0.122568	0.255195	-4.76213	Not Significant	0.373039	14.5926	1.67097	0.102766	0.292173	-4.7119	Not Significant	-0.0206516	14.5926	-0.0925053	0.926772	0.999769	-4.67929	Not Significant
RS11_MOUSE	-0.0735632	13.4735	-0.604269	0.549177	0.999597	-4.6927	Not Significant	-0.124194	13.4735	-1.02017	0.313959	0.998589	-4.60863	Not Significant	0.051337	13.4735	0.421697	0.67557	0.565539	-6.12067	Not Significant	-0.1249	13.4735	-0.763474	0.449792	0.405708	-5.63334	Not Significant	-0.175531	13.4735	-1.07297	0.289906	0.427823	-5.46344	Not Significant	0.0506312	13.4735	0.309492	0.758601	0.999769	-4.67232	Not Significant
MYL9_MOUSE	NA	11.294	NA	NA	NA	NA	Not Significant	NA	11.294	NA	NA	NA	NA	Not Significant	-0.0434098	11.294	NA	NA	NA	NA	Not Significant	NA	11.294	NA	NA	NA	NA	Not Significant	NA	11.294	NA	NA	NA	NA	Not Significant	NA	11.294	NA	NA	NA	NA	Not Significant
RS3_MOUSE	-0.115628	13.6615	-0.696242	0.490422	0.999597	-4.67763	Not Significant	-0.29603	13.6615	-1.78252	0.0824812	0.998589	-4.35844	Not Significant	0.271875	13.6615	1.63707	0.109692	0.237127	-4.9334	Not Significant	-0.387503	13.6615	-1.73634	0.090429	0.235617	-4.5308	Not Significant	-0.567905	13.6615	-2.54469	0.0150248	0.137029	-3.13374	Not Significant	0.180402	13.6615	0.808352	0.42381	0.999769	-4.62846	Not Significant
CYTB_MOUSE	0.194043	14.2752	0.735885	0.466221	0.999597	-4.67051	Not Significant	0.125486	14.2752	0.475891	0.636817	0.998589	-4.71027	Not Significant	-0.464028	14.2752	-1.75977	0.0863195	0.213738	-4.7429	Not Significant	0.658071	14.2752	1.85714	0.0708835	0.218969	-4.34125	Not Significant	0.589514	14.2752	1.66367	0.104226	0.293621	-4.72281	Not Significant	0.068557	14.2752	0.193475	0.847595	0.999769	-4.67698	Not Significant
IF4H_MOUSE	-0.0342494	15.3387	-0.31837	0.751909	0.999597	-4.72622	Not Significant	0.0764531	15.3387	0.71068	0.481527	0.998589	-4.67508	Not Significant	-0.295572	15.3387	-2.74753	0.0090565	0.0615157	-2.82319	Not Significant	0.261323	15.3387	1.80766	0.0784061	0.22603	-4.42017	Not Significant	0.372025	15.3387	2.57343	0.0140021	0.137029	-3.07358	Not Significant	-0.110703	15.3387	-0.765769	0.448441	0.999769	-4.63367	Not Significant
KLC1_MOUSE	0.122177	14.5274	1.33785	0.188724	0.999597	-4.51828	Not Significant	0.11964	14.5274	1.31007	0.197866	0.998589	-4.52702	Not Significant	0.0452209	14.5274	0.495171	0.623268	0.543291	-6.08767	Not Significant	0.0769566	14.5274	0.627081	0.534274	0.424969	-5.72238	Not Significant	0.0744194	14.5274	0.606407	0.547772	0.558935	-5.83393	Not Significant	0.0025372	14.5274	0.0206744	0.983611	0.999769	-4.67994	Not Significant
MARE1_MOUSE	0.067043	13.965	0.593148	0.55652	0.999597	-4.69439	Not Significant	0.0902196	13.965	0.798197	0.429608	0.998589	-4.65855	Not Significant	0.129045	13.965	1.14169	0.260569	0.357891	-5.57704	Not Significant	-0.0620017	13.965	-0.408201	0.685367	0.470361	-5.82937	Not Significant	-0.0388252	13.965	-0.255614	0.799598	0.647914	-5.97901	Not Significant	-0.0231765	13.965	-0.152588	0.879513	0.999769	-4.67811	Not Significant
CYFP2_MOUSE	-0.0337751	15.0371	-0.23396	0.816245	0.999597	-4.73219	Not Significant	-0.26336	15.0371	-1.82429	0.0758062	0.998589	-4.34164	Not Significant	0.0794845	15.0371	0.550589	0.585068	0.525946	-6.05934	Not Significant	-0.11326	15.0371	-0.583823	0.562714	0.433913	-5.74705	Not Significant	-0.342844	15.0371	-1.76727	0.0850378	0.264692	-4.56406	Not Significant	0.229585	15.0371	1.18345	0.243823	0.999769	-4.57146	Not Significant
CSK21_MOUSE	-0.0421793	14.1665	-0.208975	0.83556	0.999597	-4.73361	Not Significant	-0.0273448	14.1665	-0.135479	0.892933	0.998589	-4.73685	Not Significant	0.0439143	14.1665	0.217571	0.828902	0.62181	-6.18474	Not Significant	-0.0860935	14.1665	-0.317415	0.752629	0.490465	-5.8606	Not Significant	-0.0712591	14.1665	-0.262722	0.794153	0.646905	-5.97724	Not Significant	-0.0148344	14.1665	-0.0546925	0.956664	0.999769	-4.67973	Not Significant
AT1A1_MOUSE	0.229763	14.2898	0.726092	0.472134	0.999597	-4.6723	Not Significant	-0.499564	14.2898	-1.57871	0.12251	0.998589	-4.43617	Not Significant	-0.056238	14.2898	-0.177722	0.859864	0.629832	-6.19249	Not Significant	0.286001	14.2898	0.672574	0.505199	0.419288	-5.69458	Not Significant	-0.443326	14.2898	-1.04255	0.303601	0.436776	-5.49358	Not Significant	0.729327	14.2898	1.71512	0.0942896	0.999769	-4.45985	Not Significant
MK03_MOUSE	-0.0194861	14.1003	-0.0604498	0.952107	0.999597	-4.73874	Not Significant	-0.159028	14.1003	-0.493337	0.624552	0.998589	-4.70813	Not Significant	0.556542	14.1003	1.72651	0.0922008	0.219554	-4.7957	Not Significant	-0.576028	14.1003	-1.32977	0.19135	0.300025	-5.08708	Not Significant	-0.71557	14.1003	-1.6519	0.106616	0.295116	-4.74033	Not Significant	0.139542	14.1003	0.322134	0.749079	0.999769	-4.67168	Not Significant
CDK5_MOUSE	0.145594	13.693	1.11114	0.273336	0.999597	-4.58496	Not Significant	0.199689	13.693	1.52398	0.135613	0.998589	-4.4558	Not Significant	-0.0352823	13.693	-0.269267	0.789149	0.605509	-6.17236	Not Significant	0.180877	13.693	1.02723	0.310664	0.359758	-5.4136	Not Significant	0.234971	13.693	1.33445	0.189826	0.360937	-5.17132	Not Significant	-0.0540946	13.693	-0.307214	0.760321	0.999769	-4.67243	Not Significant
ODO1_MOUSE	-0.146123	15.227	-1.19861	0.237941	0.999597	-4.56051	Not Significant	-0.0358369	15.227	-0.29396	0.770353	0.998589	-4.72813	Not Significant	-0.600014	15.227	-4.92175	1.61589e-05	0.00167382	2.96007	Significant	0.453891	15.227	2.77058	0.00853949	0.120959	-2.59855	Not Significant	0.564177	15.227	3.44378	0.00138883	0.0528925	-1.05781	Not Significant	-0.110286	15.227	-0.673194	0.504809	0.999769	-4.64408	Not Significant
KCD12_MOUSE	0.361344	13.4948	1.88214	0.067323	0.999597	-4.31792	Not Significant	0.00138918	13.4948	0.00723586	0.994264	0.998926	-4.7392	Not Significant	0.0775755	13.4948	0.404069	0.688378	0.569304	-6.1278	Not Significant	0.283769	13.4948	1.09991	0.278141	0.344057	-5.34228	Not Significant	-0.0761863	13.4948	-0.295304	0.769334	0.638577	-5.96848	Not Significant	0.359955	13.4948	1.39521	0.170877	0.999769	-4.53102	Not Significant
RS28_MOUSE	-0.0981336	12.4292	-0.31432	0.75554	0.999597	-4.71755	Not Significant	-0.367834	12.4292	-1.13596	0.265324	0.998589	-4.5781	Not Significant	0.442387	12.4292	0.946444	0.351782	0.410969	-5.37823	Not Significant	-0.540521	12.4292	-1.00623	0.322671	0.362256	-5.19762	Not Significant	-0.810221	12.4292	-1.49262	0.146392	0.32514	-4.74349	Not Significant	0.2697	12.4292	0.630953	0.533038	0.999769	-4.64257	Not Significant
ILEUA_MOUSE	0.104767	14.4031	0.549489	0.585815	0.999597	-4.7007	Not Significant	-0.122122	14.4031	-0.640513	0.525599	0.998589	-4.68701	Not Significant	0.219115	14.4031	1.14923	0.257486	0.357565	-5.56882	Not Significant	-0.114348	14.4031	-0.4463	0.657858	0.458775	-5.81396	Not Significant	-0.341237	14.4031	-1.33184	0.190674	0.361701	-5.17452	Not Significant	0.226888	14.4031	0.885541	0.381313	0.999769	-4.61834	Not Significant
AUHM_MOUSE	0.159538	15.541	0.96024	0.342873	0.999597	-4.62322	Not Significant	0.0274056	15.541	0.164951	0.869838	0.998589	-4.73572	Not Significant	-0.117331	15.541	-0.706203	0.484276	0.478127	-5.96404	Not Significant	0.276869	15.541	1.24009	0.222381	0.313458	-5.19193	Not Significant	0.144737	15.541	0.64827	0.520623	0.547632	-5.80885	Not Significant	0.132132	15.541	0.591815	0.557403	0.999769	-4.65216	Not Significant
PPIF_MOUSE	-0.0959455	12.0709	-0.325154	0.746954	0.999597	-4.70638	Not Significant	-0.369692	12.0709	-1.37048	0.179057	0.998589	-4.50811	Not Significant	-0.4262	12.0709	-1.51898	0.137538	0.267765	-5.07179	Not Significant	0.330255	12.0709	0.853176	0.399226	0.388617	-5.50803	Not Significant	0.0565079	12.0709	0.152775	0.879432	0.66283	-5.98033	Not Significant	0.273747	12.0709	0.7203	0.476011	0.999769	-4.63498	Not Significant
SYWC_MOUSE	0.166875	14.224	0.888246	0.379875	0.999597	-4.63967	Not Significant	0.20246	14.224	1.07766	0.287833	0.998589	-4.59388	Not Significant	-0.083714	14.224	-0.445594	0.658364	0.557084	-6.11051	Not Significant	0.250589	14.224	0.992578	0.327057	0.365572	-5.44599	Not Significant	0.286174	14.224	1.13353	0.263939	0.411764	-5.40102	Not Significant	-0.0355847	14.224	-0.14095	0.888638	0.999769	-4.67838	Not Significant
GNAI2_MOUSE	0.237796	12.1736	0.882829	0.382901	0.999597	-4.64083	Not Significant	0.23079	12.1736	0.823748	0.415243	0.998589	-4.64877	Not Significant	0.697342	12.1736	2.58891	0.0135866	0.0781866	-3.1772	Not Significant	-0.459545	12.1736	-1.26958	0.211983	0.308518	-5.15811	Not Significant	-0.466552	12.1736	-1.26323	0.214232	0.377719	-5.23951	Not Significant	0.00700669	12.1736	0.0189713	0.984964	0.999769	-4.67685	Not Significant
KAD3_MOUSE	0.024487	15.9413	0.161037	0.872899	0.999597	-4.73588	Not Significant	-0.112778	15.9413	-0.741675	0.462745	0.998589	-4.66944	Not Significant	-0.149521	15.9413	-0.983318	0.331535	0.402838	-5.7379	Not Significant	0.174008	15.9413	0.851573	0.39967	0.388617	-5.56685	Not Significant	0.0367438	15.9413	0.179819	0.858229	0.660039	-5.99492	Not Significant	0.137265	15.9413	0.671754	0.505715	0.999769	-4.64423	Not Significant
HNRPC_MOUSE	0.0445628	13.4594	0.11454	0.9094	0.999597	-4.73752	Not Significant	0.192546	13.4594	0.4949	0.623458	0.998589	-4.70793	Not Significant	0.444841	13.4594	1.14338	0.25988	0.357565	-5.57521	Not Significant	-0.400278	13.4594	-0.765609	0.448535	0.405186	-5.63182	Not Significant	-0.252295	13.4594	-0.482563	0.632114	0.594049	-5.89849	Not Significant	-0.147983	13.4594	-0.283046	0.778645	0.999769	-4.67357	Not Significant
MAOX_MOUSE	0.252218	13.9557	1.98312	0.0544554	0.999597	-4.27527	Not Significant	0.15831	13.9557	1.24474	0.220682	0.998589	-4.54696	Not Significant	-0.0699928	13.9557	-0.550333	0.585241	0.525946	-6.05948	Not Significant	0.322211	13.9557	1.88527	0.066888	0.217874	-4.29561	Not Significant	0.228303	13.9557	1.33581	0.189384	0.360937	-5.16965	Not Significant	0.0939081	13.9557	0.549461	0.585834	0.999769	-4.65597	Not Significant
NCKP1_MOUSE	0.121889	14.5938	0.781703	0.439127	0.999597	-4.66181	Not Significant	0.237646	14.5938	1.52409	0.135587	0.998589	-4.45576	Not Significant	0.190408	14.5938	1.22113	0.229394	0.338647	-5.48793	Not Significant	-0.0685192	14.5938	-0.327003	0.745421	0.488565	-5.85766	Not Significant	0.0472385	14.5938	0.225443	0.822817	0.654326	-5.98601	Not Significant	-0.115758	14.5938	-0.552446	0.583808	0.999769	-4.65572	Not Significant
ENSA_MOUSE	-0.267353	14.0118	-0.409463	0.684449	0.999597	-4.71776	Not Significant	-0.0106525	14.0118	-0.0163148	0.987067	0.998926	-4.73917	Not Significant	-0.587402	14.0118	-0.899632	0.373859	0.421699	-5.8137	Not Significant	0.320049	14.0118	0.36476	0.717269	0.48062	-5.84528	Not Significant	0.57675	14.0118	0.657322	0.51485	0.544958	-5.80321	Not Significant	-0.256701	14.0118	-0.292562	0.771414	0.999769	-4.67313	Not Significant
KINH_MOUSE	0.178365	13.735	1.40725	0.167304	0.999597	-4.49577	Not Significant	0.0662208	13.735	0.522463	0.604315	0.998589	-4.70437	Not Significant	0.198412	13.735	1.56541	0.125597	0.254379	-5.03915	Not Significant	-0.0200466	13.735	-0.117697	0.906915	0.523188	-5.90188	Not Significant	-0.132191	13.735	-0.776111	0.442383	0.521223	-5.72217	Not Significant	0.112144	13.735	0.658414	0.514155	0.999769	-4.64562	Not Significant
PSD11_MOUSE	0.0729076	14.4037	0.517751	0.607568	0.999597	-4.70499	Not Significant	0.0334309	14.4037	0.237409	0.813587	0.998589	-4.73198	Not Significant	0.0392736	14.4037	0.2789	0.781801	0.604348	-6.16977	Not Significant	0.0336341	14.4037	0.177741	0.85985	0.512607	-5.89344	Not Significant	-0.00584262	14.4037	-0.0308757	0.975527	0.687253	-6.01006	Not Significant	0.0394767	14.4037	0.208617	0.835837	0.999769	-4.67649	Not Significant
LSAMP_MOUSE	0.227085	13.6578	1.22672	0.227311	0.999597	-4.55231	Not Significant	-0.0906967	13.6578	-0.489945	0.626928	0.998589	-4.70855	Not Significant	-0.0041023	13.6578	-0.0221607	0.982433	0.657963	-6.2078	Not Significant	0.231188	13.6578	0.929355	0.358444	0.379852	-5.50236	Not Significant	-0.0865944	13.6578	-0.348102	0.729643	0.629437	-5.95213	Not Significant	0.317782	13.6578	1.27746	0.209022	0.999769	-4.55421	Not Significant
RSSA_MOUSE	-0.137788	13.8779	-0.875876	0.386481	0.999597	-4.64237	Not Significant	-0.125595	13.8779	-0.798364	0.429513	0.998589	-4.65852	Not Significant	0.0296527	13.8779	0.188493	0.851472	0.629832	-6.19055	Not Significant	-0.167441	13.8779	-0.792051	0.433141	0.399662	-5.61254	Not Significant	-0.155247	13.8779	-0.734371	0.467132	0.53347	-5.75213	Not Significant	-0.0121937	13.8779	-0.0576804	0.954299	0.999769	-4.6797	Not Significant
SEPT4_MOUSE	0.165991	14.9431	1.60512	0.116566	0.999597	-4.42651	Not Significant	0.0266815	14.9431	0.258009	0.797762	0.998589	-4.73067	Not Significant	-0.0323859	14.9431	-0.31317	0.755826	0.59404	-6.1598	Not Significant	0.198376	14.9431	1.4275	0.161425	0.282083	-4.96528	Not Significant	0.0590674	14.9431	0.425044	0.673149	0.609378	-5.92354	Not Significant	0.139309	14.9431	1.00246	0.322327	0.999769	-4.6014	Not Significant
SYAC_MOUSE	0.0689754	15.0057	0.670467	0.506527	0.999597	-4.68206	Not Significant	0.0617315	15.0057	0.600054	0.551955	0.998589	-4.69334	Not Significant	-0.216251	15.0057	-2.10204	0.0420833	0.145945	-4.15156	Not Significant	0.285226	15.0057	2.06317	0.045825	0.20137	-3.99413	Not Significant	0.277983	15.0057	2.01077	0.0513268	0.22007	-4.15974	Not Significant	0.00724385	15.0057	0.0523979	0.95848	0.999769	-4.67975	Not Significant
HMGB1_MOUSE	0.15525	14.7849	0.782972	0.43839	0.999597	-4.66156	Not Significant	-0.036597	14.7849	-0.18457	0.854527	0.998589	-4.73484	Not Significant	-0.164128	14.7849	-0.827748	0.412869	0.445102	-5.87365	Not Significant	0.319379	14.7849	1.19862	0.237936	0.322946	-5.23814	Not Significant	0.127531	14.7849	0.478622	0.63489	0.595663	-5.9003	Not Significant	0.191847	14.7849	0.719998	0.475836	0.999769	-4.63898	Not Significant
ADK_MOUSE	0.109979	15.5715	1.23594	0.223903	0.999597	-4.54958	Not Significant	0.0342684	15.5715	0.385106	0.702259	0.998589	-4.72023	Not Significant	-0.220651	15.5715	-2.47966	0.0175954	0.0926751	-3.40541	Not Significant	0.33063	15.5715	2.76497	0.00866285	0.120959	-2.61073	Not Significant	0.254919	15.5715	2.13182	0.0394017	0.196229	-3.94322	Not Significant	0.0757107	15.5715	0.633148	0.530347	0.999769	-4.64818	Not Significant
CSN5_MOUSE	0.36374	13.5156	2.16543	0.0365571	0.999597	-4.19457	Not Significant	0.20247	13.5156	1.20535	0.235359	0.998589	-4.55856	Not Significant	0.181961	13.5156	1.08326	0.285371	0.373573	-5.63901	Not Significant	0.181778	13.5156	0.805297	0.425549	0.395927	-5.60265	Not Significant	0.0205083	13.5156	0.0908538	0.928076	0.674371	-6.00654	Not Significant	0.16127	13.5156	0.714444	0.479224	0.999769	-4.6396	Not Significant
IPP2_MOUSE	0.109737	13.3018	0.413902	0.681222	0.999597	-4.71729	Not Significant	-0.0165763	13.3018	-0.0625221	0.950468	0.998589	-4.73871	Not Significant	-0.453106	13.3018	-1.70901	0.0954263	0.221044	-4.82313	Not Significant	0.562842	13.3018	1.57977	0.122268	0.255195	-4.76029	Not Significant	0.436529	13.3018	1.22524	0.227861	0.38883	-5.30044	Not Significant	0.126313	13.3018	0.354532	0.724857	0.999769	-4.66994	Not Significant
YKT6_MOUSE	0.473122	12.3835	1.48302	0.14855	0.999597	-4.49039	Not Significant	0.0345762	12.3835	0.097931	0.922642	0.998589	-4.69087	Not Significant	1.06062	12.3835	3.61399	0.00109512	0.0168553	-0.858216	Significant	-0.587503	12.3835	-1.42579	0.164304	0.285162	-4.90358	Not Significant	-1.02605	12.3835	-2.34978	0.025594	0.170088	-3.47813	Not Significant	0.438545	12.3835	0.969359	0.340155	0.999769	-4.60196	Not Significant
GNAI3_MOUSE	0.409226	12.2941	1.26994	0.21303	0.999597	-4.55196	Not Significant	0.0820055	12.2941	0.318383	0.75221	0.998589	-4.72617	Not Significant	-0.363671	12.2941	-1.35742	0.183902	0.307732	-5.28724	Not Significant	0.772896	12.2941	1.93875	0.0611622	0.215976	-4.12578	Not Significant	0.445676	12.2941	1.26192	0.215863	0.377719	-5.24055	Not Significant	0.32722	12.2941	0.833592	0.410531	0.999769	-4.61816	Not Significant
K22E_MOUSE	-0.15362	15.7154	-0.353055	0.725956	0.999597	-4.72325	Not Significant	-0.649567	15.7154	-1.49286	0.143551	0.998589	-4.46671	Not Significant	-0.914218	15.7154	-2.10109	0.0421713	0.145945	-4.15331	Not Significant	0.760598	15.7154	1.3008	0.200988	0.303928	-5.12167	Not Significant	0.264651	15.7154	0.452617	0.653342	0.603425	-5.91192	Not Significant	0.495947	15.7154	0.848188	0.401529	0.999769	-4.62335	Not Significant
TAGL_MOUSE	0.101008	14.6791	0.380341	0.705764	0.999597	-4.72069	Not Significant	0.0760144	14.6791	0.286228	0.776224	0.998589	-4.72871	Not Significant	0.0558524	14.6791	0.210309	0.834525	0.623905	-6.18627	Not Significant	0.0451559	14.6791	0.126529	0.899965	0.522003	-5.90085	Not Significant	0.0201619	14.6791	0.0564949	0.955237	0.681305	-6.00898	Not Significant	0.0249939	14.6791	0.0700345	0.944525	0.999769	-4.67958	Not Significant
PGM2L_MOUSE	0.0146022	14.8026	0.0870781	0.931057	0.999597	-4.73823	Not Significant	0.218953	14.8026	1.3057	0.199334	0.998589	-4.52838	Not Significant	0.0303313	14.8026	0.180877	0.857404	0.629832	-6.19193	Not Significant	-0.0157292	14.8026	-0.0698005	0.94471	0.530507	-5.90615	Not Significant	0.188622	14.8026	0.837039	0.40769	0.497685	-5.67557	Not Significant	-0.204351	14.8026	-0.906839	0.370082	0.999769	-4.6154	Not Significant
AN32B_MOUSE	0.00620096	13.3282	0.0327828	0.97402	0.999597	-4.72951	Not Significant	-0.0171696	13.3282	-0.0944148	0.925278	0.998589	-4.73806	Not Significant	-0.0889176	13.3282	-0.488955	0.627695	0.544409	-6.0906	Not Significant	0.0951186	13.3282	0.381467	0.70499	0.476579	-5.82087	Not Significant	0.071748	13.3282	0.293597	0.770669	0.638851	-5.96894	Not Significant	0.0233705	13.3282	0.0937261	0.925821	0.999769	-4.6762	Not Significant
RALA_MOUSE	0.0330355	13.1638	0.0827014	0.934514	0.999597	-4.73833	Not Significant	0.207648	13.1638	0.519827	0.606133	0.998589	-4.70472	Not Significant	0.427569	13.1638	1.07038	0.291054	0.377379	-5.65226	Not Significant	-0.394533	13.1638	-0.734982	0.466764	0.410638	-5.65335	Not Significant	-0.219921	13.1638	-0.409694	0.684281	0.612334	-5.9297	Not Significant	-0.174612	13.1638	-0.325288	0.746709	0.999769	-4.67152	Not Significant
AL1A7_MOUSE	0.356366	11.4013	0.604296	0.555417	0.999597	-4.60982	Not Significant	0.649899	11.4013	2.03648	0.0612892	0.998589	-4.42604	Not Significant	0.182167	11.4013	0.616188	0.547764	0.507265	-5.75623	Not Significant	0.174199	11.4013	0.274979	0.787392	0.495269	-5.24373	Not Significant	0.467732	11.4013	1.13119	0.277181	0.418311	-5.13315	Not Significant	-0.293533	11.4013	-0.456658	0.654996	0.999769	-4.61065	Not Significant
CLIC4_MOUSE	-0.172835	14.1011	-0.566282	0.574459	0.999597	-4.69833	Not Significant	0.0110141	14.1011	0.036087	0.971398	0.998589	-4.73904	Not Significant	0.377221	14.1011	1.23594	0.223903	0.334937	-5.47071	Not Significant	-0.550056	14.1011	-1.34112	0.187669	0.298897	-5.07333	Not Significant	-0.366207	14.1011	-0.89287	0.377424	0.483236	-5.62989	Not Significant	-0.183849	14.1011	-0.448254	0.65646	0.999769	-4.66396	Not Significant
K2C6A_MOUSE	0.183557	13.1206	0.383063	0.703874	0.999597	-4.72041	Not Significant	0.422393	13.1206	0.847459	0.40221	0.998589	-4.64411	Not Significant	-0.18196	13.1206	-0.365071	0.717145	0.581082	-6.1049	Not Significant	0.365517	13.1206	0.556309	0.581362	0.437302	-5.74345	Not Significant	0.604353	13.1206	0.902306	0.372755	0.480742	-5.58652	Not Significant	-0.238836	13.1206	-0.363503	0.718306	0.999769	-4.66668	Not Significant
ACTZ_MOUSE	-0.410927	13.2664	-0.759935	0.452001	0.999597	-4.66066	Not Significant	0.254092	13.2664	0.488761	0.627831	0.998589	-4.70868	Not Significant	0.528267	13.2664	1.01615	0.316008	0.391628	-5.70625	Not Significant	-0.939193	13.2664	-1.31757	0.195569	0.30139	-5.08547	Not Significant	-0.274175	13.2664	-0.39246	0.69692	0.618181	-5.93629	Not Significant	-0.665018	13.2664	-0.932934	0.356767	0.999769	-4.6109	Not Significant
GPX4_MOUSE	0.194378	13.7951	0.747414	0.459314	0.999597	-4.66837	Not Significant	0.0777154	13.7951	0.298829	0.766664	0.998589	-4.72776	Not Significant	0.253529	13.7951	0.974862	0.33566	0.403902	-5.74585	Not Significant	-0.0591518	13.7951	-0.169256	0.866474	0.513203	-5.89484	Not Significant	-0.175814	13.7951	-0.503071	0.617754	0.589032	-5.8888	Not Significant	0.116662	13.7951	0.333815	0.740314	0.999769	-4.67107	Not Significant
SNAA_MOUSE	0.0332472	13.1084	0.176003	0.861206	0.999597	-4.73523	Not Significant	0.0441952	13.1084	0.23396	0.816245	0.998589	-4.73219	Not Significant	0.412708	13.1084	2.18478	0.0350025	0.133054	-3.99608	Not Significant	-0.379461	13.1084	-1.49484	0.143036	0.268328	-4.87689	Not Significant	-0.368513	13.1084	-1.45171	0.154611	0.334223	-5.0216	Not Significant	-0.010948	13.1084	-0.0431284	0.96582	0.999769	-4.67982	Not Significant
RL11_MOUSE	-0.0488276	13.0639	-0.285606	0.776697	0.999597	-4.72875	Not Significant	-0.138649	13.0639	-0.810997	0.422308	0.998589	-4.65598	Not Significant	0.354933	13.0639	2.0761	0.0445489	0.148428	-4.19933	Not Significant	-0.403761	13.0639	-1.75747	0.0867163	0.235617	-4.49842	Not Significant	-0.493582	13.0639	-2.14844	0.0379715	0.194789	-3.91272	Not Significant	0.0898216	13.0639	0.39097	0.697955	0.999769	-4.66778	Not Significant
NP1L1_MOUSE	-0.373101	14.3904	-1.87364	0.0685166	0.999597	-4.32144	Not Significant	0.133825	14.3904	0.672043	0.505533	0.998589	-4.6818	Not Significant	-0.202994	14.3904	-1.01939	0.314322	0.391358	-5.70324	Not Significant	-0.170107	14.3904	-0.635686	0.528708	0.424512	-5.71727	Not Significant	0.336819	14.3904	1.25869	0.215655	0.377719	-5.26197	Not Significant	-0.506926	14.3904	-1.89437	0.0656372	0.999769	-4.41524	Not Significant
AKAP5_MOUSE	-0.109233	15.4167	-0.911391	0.36771	0.999597	-4.63451	Not Significant	0.0367827	15.4167	0.306898	0.76056	0.998589	-4.72714	Not Significant	-0.100553	15.4167	-0.838967	0.406621	0.442797	-5.86461	Not Significant	-0.00868024	15.4167	-0.0538944	0.957295	0.532315	-5.90708	Not Significant	0.137336	15.4167	0.852697	0.399054	0.493052	-5.66304	Not Significant	-0.146016	15.4167	-0.906591	0.370212	0.999769	-4.61544	Not Significant
HEM2_MOUSE	0.0936644	13.5212	0.883255	0.382532	0.999597	-4.64076	Not Significant	0.0484647	13.5212	0.457022	0.650201	0.998589	-4.71251	Not Significant	-0.148367	13.5212	-1.3991	0.169716	0.295876	-5.26841	Not Significant	0.242031	13.5212	1.69842	0.0974253	0.242616	-4.58808	Not Significant	0.196832	13.5212	1.38124	0.175099	0.354367	-5.11294	Not Significant	0.0451997	13.5212	0.317182	0.752804	0.999769	-4.67194	Not Significant
UBQL1_MOUSE	-0.0384784	13.8957	-0.222193	0.825327	0.999597	-4.73288	Not Significant	0.151436	13.8957	0.874464	0.38724	0.998589	-4.64268	Not Significant	-0.1508	13.8957	-0.870791	0.389217	0.433495	-5.83833	Not Significant	0.112321	13.8957	0.482655	0.632049	0.452325	-5.79798	Not Significant	0.302236	13.8957	1.29873	0.201691	0.371136	-5.21465	Not Significant	-0.189914	13.8957	-0.816078	0.419431	0.999769	-4.62749	Not Significant
ACTY_MOUSE	0.257178	15.8182	0.605853	0.548136	0.999597	-4.69246	Not Significant	-0.238504	15.8182	-0.56186	0.577439	0.998589	-4.69896	Not Significant	0.305745	15.8182	0.720264	0.475674	0.475294	-5.9543	Not Significant	-0.0485663	15.8182	-0.0851392	0.932588	0.528567	-5.90502	Not Significant	-0.544248	15.8182	-0.954094	0.345935	0.462849	-5.57655	Not Significant	0.495682	15.8182	0.868955	0.390208	0.999769	-4.62059	Not Significant
RUFY3_MOUSE	-0.318183	14.3202	-0.784775	0.437345	0.999597	-4.66121	Not Significant	-0.150678	14.3202	-0.371636	0.712183	0.998589	-4.72153	Not Significant	0.789904	14.3202	1.94824	0.0586362	0.174368	-4.42786	Not Significant	-1.10809	14.3202	-2.03378	0.0488437	0.204461	-4.04543	Not Significant	-0.940582	14.3202	-1.72634	0.0922317	0.276452	-4.62775	Not Significant	-0.167505	14.3202	-0.307438	0.760152	0.999769	-4.67242	Not Significant
FKBP3_MOUSE	0.319035	14.514	2.67001	0.0110157	0.999597	-3.95032	Not Significant	0.244863	14.514	2.04926	0.0472322	0.998589	-4.24653	Not Significant	-0.0266856	14.514	-0.223332	0.824447	0.619589	-6.18349	Not Significant	0.345721	14.514	2.15308	0.03758	0.195966	-3.83361	Not Significant	0.271548	14.514	1.69115	0.0988157	0.286889	-4.6815	Not Significant	0.0741721	14.514	0.46193	0.646708	0.999769	-4.66298	Not Significant
RL18_MOUSE	-0.0521678	13.3555	-0.261714	0.794925	0.999597	-4.73043	Not Significant	-0.127082	13.3555	-0.637539	0.527513	0.998589	-4.68749	Not Significant	0.0622119	13.3555	0.312103	0.756631	0.594128	-6.16013	Not Significant	-0.11438	13.3555	-0.427007	0.671732	0.464125	-5.82193	Not Significant	-0.189294	13.3555	-0.706678	0.483984	0.537305	-5.77113	Not Significant	0.0749138	13.3555	0.279671	0.781213	0.999769	-4.67372	Not Significant
PI42A_MOUSE	0.0209548	14.5292	0.0810249	0.935849	0.999597	-4.73836	Not Significant	0.111647	14.5292	0.415036	0.680459	0.998589	-4.70887	Not Significant	0.0992445	14.5292	0.383743	0.703316	0.577178	-6.13561	Not Significant	-0.0782897	14.5292	-0.225268	0.822982	0.502914	-5.88432	Not Significant	0.0124021	14.5292	0.0349735	0.972285	0.685974	-5.99099	Not Significant	-0.0906917	14.5292	-0.255749	0.79953	0.999769	-4.67182	Not Significant
ATPA_MOUSE	0.0309981	14.0989	0.116786	0.907632	0.999597	-4.73746	Not Significant	-0.316921	14.0989	-1.194	0.239717	0.998589	-4.56184	Not Significant	-0.242125	14.0989	-0.912209	0.367284	0.420095	-5.80272	Not Significant	0.273123	14.0989	0.765728	0.448465	0.405186	-5.63173	Not Significant	-0.0747954	14.0989	-0.209696	0.835001	0.654634	-5.98931	Not Significant	0.347919	14.0989	0.975424	0.335385	0.999769	-4.60549	Not Significant
PAK2_MOUSE	0.155348	13.8284	0.641864	0.524731	0.999597	-4.68679	Not Significant	0.221216	13.8284	0.914015	0.366347	0.998589	-4.63391	Not Significant	-0.272457	13.8284	-1.12573	0.267186	0.362056	-5.59427	Not Significant	0.427805	13.8284	1.31536	0.1961	0.30139	-5.10437	Not Significant	0.493672	13.8284	1.51788	0.137141	0.313441	-4.93215	Not Significant	-0.0658677	13.8284	-0.202521	0.840566	0.999769	-4.67669	Not Significant
PSB6_MOUSE	0.047941	15.472	0.532825	0.59719	0.999597	-4.70298	Not Significant	0.0876047	15.472	0.973654	0.336252	0.998589	-4.62002	Not Significant	-0.2907	15.472	-3.23089	0.00251463	0.0287272	-1.67769	Significant	0.338641	15.472	2.80077	0.00790374	0.120959	-2.5328	Not Significant	0.378305	15.472	3.12882	0.00332278	0.0811799	-1.82668	Not Significant	-0.0396637	15.472	-0.328043	0.74464	0.999769	-4.67138	Not Significant
SPB6_MOUSE	0.0429985	15.7068	0.376276	0.708759	0.999597	-4.72109	Not Significant	0.0562606	15.7068	0.492331	0.625256	0.998589	-4.70825	Not Significant	-0.182736	15.7068	-1.5991	0.117901	0.247305	-4.98995	Not Significant	0.225734	15.7068	1.46998	0.14962	0.273637	-4.90994	Not Significant	0.238996	15.7068	1.55634	0.127737	0.30801	-4.87855	Not Significant	-0.0132621	15.7068	-0.0863624	0.931622	0.999769	-4.67937	Not Significant
NPM_MOUSE	0.025671	15.1151	0.212386	0.832917	0.999597	-4.73342	Not Significant	0.00765498	15.1151	0.0633325	0.949826	0.998589	-4.73869	Not Significant	0.0590985	15.1151	0.488944	0.627631	0.544409	-6.09067	Not Significant	-0.0334275	15.1151	-0.205801	0.838021	0.507244	-5.88833	Not Significant	-0.0514435	15.1151	-0.316719	0.753152	0.635327	-5.96217	Not Significant	0.018016	15.1151	0.110918	0.912252	0.999769	-4.67899	Not Significant
SV2A_MOUSE	0.247095	14.8177	1.14326	0.259928	0.999597	-4.57617	Not Significant	-0.114598	14.8177	-0.530219	0.598978	0.998589	-4.70334	Not Significant	0.37138	14.8177	1.7183	0.0937034	0.221044	-4.80861	Not Significant	-0.124285	14.8177	-0.427917	0.671075	0.464125	-5.82156	Not Significant	-0.485978	14.8177	-1.67324	0.102315	0.292055	-4.7085	Not Significant	0.361693	14.8177	1.24532	0.220473	0.999769	-4.56023	Not Significant
GRB2_MOUSE	0.0973925	14.3417	0.863169	0.393342	0.999597	-4.64511	Not Significant	-0.00714633	14.3417	-0.0633364	0.949823	0.998589	-4.73869	Not Significant	-0.205902	14.3417	-1.82486	0.0757177	0.20022	-4.63711	Not Significant	0.303294	14.3417	2.0003	0.0524919	0.204461	-4.10315	Not Significant	0.198756	14.3417	1.31084	0.197606	0.367633	-5.20008	Not Significant	0.104539	14.3417	0.68946	0.494631	0.999769	-4.64234	Not Significant
CATD_MOUSE	0.0547241	15.532	0.434142	0.666587	0.999597	-4.71511	Not Significant	0.0857472	15.532	0.680257	0.500376	0.998589	-4.6804	Not Significant	-0.440601	15.532	-3.49542	0.0011997	0.017749	-1.00692	Significant	0.495326	15.532	2.92419	0.00573614	0.112166	-2.25938	Not Significant	0.526349	15.532	3.10733	0.00352166	0.0844456	-1.87765	Not Significant	-0.031023	15.532	-0.183147	0.855635	0.999769	-4.67729	Not Significant
ITPA_MOUSE	0.0818745	13.2322	0.397818	0.693191	0.999597	-4.71891	Not Significant	0.0467621	13.2322	0.192502	0.848467	0.998589	-4.69889	Not Significant	0.480561	13.2322	2.33499	0.0254315	0.110593	-3.71365	Not Significant	-0.398687	13.2322	-1.44155	0.158356	0.27906	-4.94741	Not Significant	-0.433799	13.2322	-1.43285	0.160811	0.340798	-4.97343	Not Significant	0.0351124	13.2322	0.115977	0.908336	0.999769	-4.66596	Not Significant
LEG1_MOUSE	0.233472	13.4625	1.33573	0.189409	0.999597	-4.51895	Not Significant	-0.029143	13.4625	-0.166732	0.868446	0.998589	-4.73564	Not Significant	-0.409042	13.4625	-2.3402	0.0245045	0.109104	-3.69169	Not Significant	0.642514	13.4625	2.73545	0.00933897	0.123991	-2.6745	Not Significant	0.379899	13.4625	1.61739	0.113887	0.300494	-4.79108	Not Significant	0.262615	13.4625	1.11806	0.270406	0.999769	-4.58279	Not Significant
GPD1L_MOUSE	-0.015448	14.6618	-0.18551	0.853794	0.999597	-4.73479	Not Significant	0.0339546	14.6618	0.407751	0.685695	0.998589	-4.71794	Not Significant	-0.195821	14.6618	-2.35156	0.0238612	0.108248	-3.66881	Not Significant	0.180373	14.6618	1.61187	0.115086	0.249765	-4.71476	Not Significant	0.229776	14.6618	2.05335	0.046815	0.211954	-4.08473	Not Significant	-0.0494026	14.6618	-0.441476	0.661316	0.999769	-4.66444	Not Significant
RADI_MOUSE	0.0616295	14.9881	0.180504	0.857695	0.999597	-4.73503	Not Significant	0.0997312	14.9881	0.292099	0.771765	0.998589	-4.72827	Not Significant	-0.23433	14.9881	-0.68632	0.496587	0.482994	-5.9775	Not Significant	0.295959	14.9881	0.645048	0.522687	0.423422	-5.71163	Not Significant	0.334061	14.9881	0.728092	0.470923	0.533967	-5.7565	Not Significant	-0.0381016	14.9881	-0.0830431	0.934244	0.999769	-4.67942	Not Significant
BCAT1_MOUSE	0.159335	14.4253	1.39299	0.171544	0.999597	-4.50047	Not Significant	0.11584	14.4253	1.01273	0.317456	0.998589	-4.61048	Not Significant	-0.255567	14.4253	-2.23429	0.0312903	0.122309	-3.90084	Not Significant	0.414902	14.4253	2.69924	0.0102349	0.125842	-2.75209	Not Significant	0.371407	14.4253	2.41627	0.0204803	0.155995	-3.3967	Not Significant	0.0434956	14.4253	0.282971	0.778701	0.999769	-4.67357	Not Significant
SRSF3_MOUSE	0.160052	13.247	0.735375	0.466528	0.999597	-4.6706	Not Significant	-0.0180945	13.247	-0.0831372	0.934169	0.998589	-4.73832	Not Significant	0.0803128	13.247	0.369005	0.714128	0.581082	-6.1411	Not Significant	0.0797393	13.247	0.272635	0.786578	0.495269	-5.87314	Not Significant	-0.0984073	13.247	-0.336462	0.738333	0.631883	-5.95597	Not Significant	0.178147	13.247	0.609097	0.546006	0.999769	-4.65053	Not Significant
TBCA_MOUSE	-0.0707161	12.3917	-0.158461	0.875161	0.999597	-4.676	Not Significant	-0.00868601	12.3917	-0.0264956	0.979038	0.998589	-4.73912	Not Significant	0.674851	12.3917	1.81967	0.0788526	0.20251	-4.55337	Not Significant	-0.745567	12.3917	-1.34996	0.187178	0.298897	-4.891	Not Significant	-0.683537	12.3917	-1.45259	0.156768	0.335525	-4.96776	Not Significant	-0.06203	12.3917	-0.117553	0.907209	0.999769	-4.65493	Not Significant
PIN1_MOUSE	0.0355991	13.461	0.126981	0.899628	0.999597	-4.73714	Not Significant	-0.0540398	13.461	-0.185319	0.853969	0.998589	-4.72549	Not Significant	-0.0952634	13.461	-0.339802	0.735884	0.58804	-6.15122	Not Significant	0.130863	13.461	0.347357	0.730247	0.483931	-5.85112	Not Significant	0.0412236	13.461	0.10724	0.915165	0.669835	-5.98604	Not Significant	0.0896389	13.461	0.233188	0.816872	0.999769	-4.67268	Not Significant
PABP1_MOUSE	-0.010657	14.505	-0.0869732	0.93114	0.999597	-4.73824	Not Significant	0.0844157	14.505	0.688929	0.494962	0.998589	-4.67891	Not Significant	-0.0314305	14.505	-0.256509	0.798911	0.609987	-6.17566	Not Significant	0.0207735	14.505	0.12616	0.900256	0.522003	-5.90089	Not Significant	0.115846	14.505	0.703549	0.485909	0.537305	-5.77323	Not Significant	-0.0950726	14.505	-0.577388	0.567008	0.999769	-4.65349	Not Significant
PLPHP_MOUSE	-0.123513	13.5085	-0.51751	0.607811	0.999597	-4.70501	Not Significant	0.226495	13.5085	0.912374	0.367347	0.998589	-4.63078	Not Significant	-0.272897	13.5085	-1.14342	0.260044	0.357565	-5.57502	Not Significant	0.149384	13.5085	0.465773	0.644047	0.457361	-5.80549	Not Significant	0.499392	13.5085	1.52602	0.135318	0.312844	-4.90483	Not Significant	-0.350008	13.5085	-1.06954	0.2916	0.999769	-4.59073	Not Significant
PAK3_MOUSE	0.0423293	12.4948	0.22353	0.824294	0.999597	-4.7328	Not Significant	0.0110209	12.4948	0.0581987	0.953889	0.998589	-4.73877	Not Significant	-0.046097	12.4948	-0.243426	0.808956	0.613426	-6.17888	Not Significant	0.0884263	12.4948	0.347486	0.730102	0.483931	-5.85111	Not Significant	0.057118	12.4948	0.224455	0.82358	0.654326	-5.98622	Not Significant	0.0313084	12.4948	0.123031	0.902717	0.999769	-4.67876	Not Significant
GSK3B_MOUSE	-0.0441832	14.0119	-0.250723	0.803349	0.999597	-4.73115	Not Significant	-0.173968	14.0119	-0.987201	0.329653	0.998589	-4.61675	Not Significant	0.431693	14.0119	2.44969	0.0189098	0.0959394	-3.46794	Not Significant	-0.475876	14.0119	-2.00952	0.0514649	0.204461	-4.08734	Not Significant	-0.605661	14.0119	-2.55757	0.0145584	0.137029	-3.10684	Not Significant	0.129785	14.0119	0.548051	0.586792	0.999769	-4.6561	Not Significant
TBCB_MOUSE	0.111607	14.3812	0.827047	0.413261	0.999597	-4.65271	Not Significant	0.0720822	14.3812	0.534154	0.596279	0.998589	-4.7028	Not Significant	-0.0245855	14.3812	-0.182187	0.856383	0.629832	-6.1917	Not Significant	0.136193	14.3812	0.751023	0.457164	0.406447	-5.64218	Not Significant	0.0966677	14.3812	0.533066	0.597024	0.582221	-5.87391	Not Significant	0.039525	14.3812	0.217957	0.828603	0.999769	-4.67617	Not Significant
LSM3_MOUSE	-0.208512	11.7353	-0.868132	0.395204	0.999597	-4.61955	Not Significant	0.0694751	11.7353	0.258824	0.798309	0.998589	-4.65796	Not Significant	-0.0291447	11.7353	-0.137099	0.892268	0.63876	-6.02013	Not Significant	-0.179367	11.7353	-0.587482	0.563189	0.433913	-5.51913	Not Significant	0.0986198	11.7353	0.302596	0.765196	0.638577	-5.67405	Not Significant	-0.277987	11.7353	-0.811586	0.426197	0.999769	-4.61027	Not Significant
RS18_MOUSE	-0.0845543	13.3567	-0.360838	0.720175	0.999597	-4.72254	Not Significant	-0.131695	13.3567	-0.562014	0.577335	0.998589	-4.69894	Not Significant	-0.0142866	13.3567	-0.0609685	0.951697	0.653938	-6.20621	Not Significant	-0.0702677	13.3567	-0.223148	0.824589	0.503594	-5.88479	Not Significant	-0.117409	13.3567	-0.372853	0.711284	0.624274	-5.94355	Not Significant	0.0471411	13.3567	0.149705	0.881772	0.999769	-4.67818	Not Significant
DDAH2_MOUSE	0.402899	14.2134	1.26864	0.212117	0.999597	-4.53977	Not Significant	-0.0666179	14.2134	-0.209766	0.834947	0.998589	-4.73356	Not Significant	0.0457447	14.2134	0.14404	0.886213	0.637838	-6.19782	Not Significant	0.357154	14.2134	0.836875	0.407781	0.390646	-5.57843	Not Significant	-0.112363	14.2134	-0.263285	0.793722	0.646905	-5.9771	Not Significant	0.469517	14.2134	1.10016	0.278032	0.999769	-4.58579	Not Significant
PSA3_MOUSE	0.0767725	14.7249	0.330222	0.743006	0.999597	-4.72524	Not Significant	-0.0133542	14.7249	-0.0574405	0.954489	0.998589	-4.73878	Not Significant	-0.0771731	14.7249	-0.331945	0.741715	0.589868	-6.15385	Not Significant	0.153946	14.7249	0.492752	0.624961	0.449776	-5.79333	Not Significant	0.0638189	14.7249	0.204273	0.839207	0.655262	-5.99039	Not Significant	0.0901267	14.7249	0.288479	0.774513	0.999769	-4.67332	Not Significant
CNPY2_MOUSE	0.0915938	13.8517	0.510935	0.612288	0.999597	-4.70588	Not Significant	-0.0388044	13.8517	-0.216461	0.829761	0.998589	-4.7332	Not Significant	-0.496592	13.8517	-2.77012	0.00854952	0.0587137	-2.77225	Not Significant	0.588185	13.8517	2.4416	0.0192795	0.1574	-3.28395	Not Significant	0.457787	13.8517	1.90031	0.0648317	0.237141	-4.34845	Not Significant	0.130398	13.8517	0.541293	0.591396	0.999769	-4.65668	Not Significant
SYNC_MOUSE	0.0976101	14.8037	0.72398	0.473415	0.999597	-4.67269	Not Significant	0.0413923	14.8037	0.307009	0.760476	0.998589	-4.72713	Not Significant	-0.135336	14.8037	-1.0038	0.321688	0.394256	-5.71837	Not Significant	0.232946	14.8037	1.28573	0.206149	0.305882	-5.1394	Not Significant	0.176728	14.8037	0.975438	0.335378	0.457497	-5.55717	Not Significant	0.0562178	14.8037	0.310289	0.758	0.999769	-4.67228	Not Significant
PFD1_MOUSE	-0.259041	12.6462	-0.818366	0.41814	0.999597	-4.65449	Not Significant	0.0152243	12.6462	0.0480967	0.961886	0.998589	-4.73891	Not Significant	-0.131315	12.6462	-0.414852	0.680532	0.566588	-6.12347	Not Significant	-0.127726	12.6462	-0.300275	0.765568	0.493107	-5.86562	Not Significant	0.146539	12.6462	0.344504	0.732325	0.630491	-5.95333	Not Significant	-0.274265	12.6462	-0.644779	0.52286	0.999769	-4.64702	Not Significant
EZRI_MOUSE	-0.309836	13.5886	-1.72679	0.0921501	0.999597	-4.3804	Not Significant	-0.0231325	13.5886	-0.128923	0.898083	0.998589	-4.73707	Not Significant	-0.282745	13.5886	-1.57581	0.123179	0.251146	-5.02406	Not Significant	-0.0270905	13.5886	-0.112354	0.911122	0.524074	-5.90246	Not Significant	0.259613	13.5886	1.0767	0.288255	0.427108	-5.45968	Not Significant	-0.286703	13.5886	-1.18905	0.241635	0.999769	-4.57047	Not Significant
DCLK1_MOUSE	-0.0369942	14.6014	-0.238689	0.812601	0.999597	-4.7319	Not Significant	0.287911	14.6014	1.85762	0.0708138	0.998589	-4.32804	Not Significant	0.0249173	14.6014	0.160768	0.873109	0.63393	-6.19531	Not Significant	-0.0619115	14.6014	-0.297257	0.767854	0.493175	-5.86648	Not Significant	0.262994	14.6014	1.26272	0.214218	0.377719	-5.25727	Not Significant	-0.324905	14.6014	-1.55997	0.126876	0.999769	-4.4958	Not Significant
PSA4_MOUSE	0.144044	14.7256	0.978749	0.333759	0.999597	-4.6188	Not Significant	0.396163	14.7256	2.69185	0.0104275	0.998589	-3.93917	Not Significant	0.11511	14.7256	0.782146	0.43887	0.459968	-5.90919	Not Significant	0.0289345	14.7256	0.146303	0.884439	0.518726	-5.89828	Not Significant	0.281054	14.7256	1.42111	0.163263	0.34173	-5.06176	Not Significant	-0.252119	14.7256	-1.2748	0.20995	0.999769	-4.55471	Not Significant
OAT_MOUSE	0.439738	14.4317	1.66686	0.103586	0.999597	-4.40344	Not Significant	-0.061523	14.4317	-0.233207	0.816825	0.998589	-4.73223	Not Significant	-0.547796	14.4317	-2.07646	0.0445142	0.148428	-4.19868	Not Significant	0.987535	14.4317	2.78559	0.00821773	0.120959	-2.56592	Not Significant	0.486273	14.4317	1.37166	0.17804	0.3562	-5.12504	Not Significant	0.501262	14.4317	1.41393	0.165345	0.999769	-4.52718	Not Significant
QOR_MOUSE	0.202727	13.3396	1.71758	0.0938362	0.999597	-4.38398	Not Significant	0.150998	13.3396	1.27931	0.208377	0.998589	-4.53652	Not Significant	-0.245274	13.3396	-2.07805	0.0443591	0.148428	-4.19575	Not Significant	0.448001	13.3396	2.82452	0.00743491	0.120959	-2.48075	Not Significant	0.396272	13.3396	2.49838	0.0168169	0.143822	-3.22967	Not Significant	0.0517293	13.3396	0.326139	0.74607	0.999769	-4.67148	Not Significant
LNEBL_MOUSE	0.161938	13.5181	0.935863	0.355125	0.999597	-4.62892	Not Significant	0.0277592	13.5181	0.160424	0.873378	0.998589	-4.7359	Not Significant	-0.159372	13.5181	-0.921032	0.362718	0.418221	-5.79493	Not Significant	0.32131	13.5181	1.38181	0.174924	0.29249	-5.02319	Not Significant	0.187131	13.5181	0.804767	0.425852	0.510101	-5.70068	Not Significant	0.134179	13.5181	0.577044	0.567239	0.999769	-4.65352	Not Significant
K0513_MOUSE	0.0132991	15.1844	0.104371	0.917412	0.999597	-4.73781	Not Significant	0.0972838	15.1844	0.76348	0.449789	0.998589	-4.66533	Not Significant	0.132073	15.1844	1.03651	0.306374	0.38764	-5.68639	Not Significant	-0.118774	15.1844	-0.69365	0.492028	0.414565	-5.68105	Not Significant	-0.0347896	15.1844	-0.203174	0.840059	0.655262	-5.99061	Not Significant	-0.0839847	15.1844	-0.490477	0.626556	0.999769	-4.66082	Not Significant
IGKC_MOUSE	-1.38641	11.6562	-1.80053	0.0952808	0.999597	-4.51773	Not Significant	-1.41568	11.6562	-1.30223	0.215696	0.998589	-4.58146	Not Significant	-1.14193	11.6562	-2.29267	0.0394027	0.140742	-3.81324	Not Significant	-0.244471	11.6562	-0.279166	0.78456	0.495269	-5.46768	Not Significant	-0.27375	11.6562	-0.237792	0.815792	0.653269	-5.34517	Not Significant	0.0292796	11.6562	0.0230598	0.981957	0.999769	-4.61244	Not Significant
PSMD3_MOUSE	0.0561939	14.2399	0.566157	0.574543	0.999597	-4.69834	Not Significant	0.0443426	14.2399	0.446755	0.657533	0.998589	-4.71369	Not Significant	0.0335071	14.2399	0.337586	0.737492	0.58877	-6.152	Not Significant	0.0226868	14.2399	0.170091	0.865821	0.513203	-5.89471	Not Significant	0.0108355	14.2399	0.0812377	0.93567	0.677987	-6.00734	Not Significant	0.0118513	14.2399	0.0888532	0.929655	0.999769	-4.67934	Not Significant
CLIC1_MOUSE	0.283087	13.3211	1.52009	0.136586	0.999597	-4.45717	Not Significant	-0.0872386	13.3211	-0.468444	0.642085	0.998589	-4.71117	Not Significant	-0.466992	13.3211	-2.5076	0.0164454	0.0888778	-3.34663	Not Significant	0.750079	13.3211	2.99721	0.00473017	0.11014	-2.09422	Not Significant	0.379753	13.3211	1.51744	0.137251	0.313441	-4.93276	Not Significant	0.370326	13.3211	1.47977	0.146998	0.999769	-4.51334	Not Significant
GGCT_MOUSE	-0.153496	14.5206	-0.658098	0.514356	0.999597	-4.68413	Not Significant	0.10722	14.5206	0.459695	0.648297	0.998589	-4.7122	Not Significant	-0.463317	14.5206	-1.98642	0.0540732	0.169346	-4.36085	Not Significant	0.309821	14.5206	0.988473	0.329037	0.36627	-5.44975	Not Significant	0.570537	14.5206	1.82028	0.0764264	0.257631	-4.47971	Not Significant	-0.260716	14.5206	-0.831807	0.410602	0.999769	-4.62548	Not Significant
LANC1_MOUSE	0.000902447	14.9692	0.00470722	0.996268	0.999597	-4.7392	Not Significant	-0.111274	14.9692	-0.580412	0.564988	0.998589	-4.69628	Not Significant	-0.514551	14.9692	-2.68393	0.0106372	0.0685365	-2.96509	Not Significant	0.515454	14.9692	2.00076	0.0524411	0.204461	-4.10238	Not Significant	0.403277	14.9692	1.56534	0.125613	0.30801	-4.86584	Not Significant	0.112176	14.9692	0.435417	0.665669	0.999769	-4.66486	Not Significant
RS17_MOUSE	0.0582276	12.6275	0.126422	0.900307	0.999597	-4.71935	Not Significant	1.64283	12.6275	2.266	0.0314186	0.998589	-4.41503	Not Significant	-0.0161362	12.6275	-0.0378078	0.970111	0.655512	-6.20733	Not Significant	0.0743638	12.6275	0.124612	0.901725	0.522413	-5.86433	Not Significant	1.65897	12.6275	2.06089	0.048763	0.216237	-3.89159	Not Significant	-1.5846	12.6275	-1.93124	0.0636884	0.999769	-4.49649	Not Significant
CAZA1_MOUSE	0.253732	13.6169	2.02938	0.0493099	0.999597	-4.25523	Not Significant	0.12491	13.6169	0.999045	0.323955	0.998589	-4.61386	Not Significant	-0.125344	13.6169	-1.00251	0.322299	0.394256	-5.71961	Not Significant	0.379076	13.6169	2.25619	0.0297633	0.176593	-3.64309	Not Significant	0.250253	13.6169	1.48946	0.14444	0.321909	-4.971	Not Significant	0.128822	13.6169	0.766726	0.447879	0.999769	-4.63356	Not Significant
IMB1_MOUSE	0.208636	14.3266	1.3528	0.183939	0.999597	-4.51351	Not Significant	0.214059	14.3266	1.38797	0.173055	0.998589	-4.50212	Not Significant	0.617473	14.3266	4.00373	0.00027204	0.00827004	0.350928	Significant	-0.408838	14.3266	-1.97269	0.0556773	0.209666	-4.15019	Not Significant	-0.403414	14.3266	-1.94652	0.0588493	0.231562	-4.27055	Not Significant	-0.00542351	14.3266	-0.0261691	0.979256	0.999769	-4.67992	Not Significant
CAND1_MOUSE	0.440883	14.2246	1.42041	0.163465	0.999597	-4.49139	Not Significant	0.389266	14.2246	1.25411	0.217295	0.998589	-4.54416	Not Significant	0.966726	14.2246	3.11454	0.00345376	0.0338037	-1.96353	Significant	-0.525843	14.2246	-1.26069	0.21494	0.310305	-5.16844	Not Significant	-0.57746	14.2246	-1.38444	0.174125	0.353913	-5.10888	Not Significant	0.051617	14.2246	0.12375	0.902152	0.999769	-4.67875	Not Significant
PRS8_MOUSE	-0.204787	14.8717	-0.363632	0.718104	0.999597	-4.72228	Not Significant	-0.97882	14.8717	-1.73806	0.0901223	0.998589	-4.376	Not Significant	-0.746518	14.8717	-1.32557	0.192726	0.314385	-5.36241	Not Significant	0.541732	14.8717	0.715824	0.478381	0.413724	-5.66638	Not Significant	-0.232302	14.8717	-0.306955	0.760517	0.637387	-5.9651	Not Significant	0.774033	14.8717	1.02278	0.312739	0.999769	-4.59826	Not Significant
DLG2_MOUSE	0.121276	13.9674	0.65898	0.513796	0.999597	-4.68399	Not Significant	0.0126105	13.9674	0.068522	0.945722	0.998589	-4.7386	Not Significant	-0.110844	13.9674	-0.602294	0.550478	0.507265	-6.03024	Not Significant	0.23212	13.9674	0.938579	0.353746	0.377567	-5.49435	Not Significant	0.123454	13.9674	0.499189	0.620462	0.589616	-5.89066	Not Significant	0.108666	13.9674	0.43939	0.662813	0.999769	-4.66459	Not Significant
AT1B1_MOUSE	-0.09731	14.3562	-0.297289	0.76783	0.999597	-4.72788	Not Significant	-0.498891	14.3562	-1.52415	0.135572	0.998589	-4.45574	Not Significant	0.271816	14.3562	0.830416	0.411378	0.445102	-5.87151	Not Significant	-0.369126	14.3562	-0.839183	0.406501	0.390646	-5.57662	Not Significant	-0.770706	14.3562	-1.75215	0.0876383	0.267023	-4.58774	Not Significant	0.401581	14.3562	0.912967	0.366891	0.999769	-4.61454	Not Significant
PGP_MOUSE	0.0970997	14.4315	0.766361	0.448093	0.999597	-4.66478	Not Significant	0.166527	14.4315	1.31432	0.196446	0.998589	-4.5257	Not Significant	-0.258479	14.4315	-2.04005	0.0481849	0.15557	-4.26494	Not Significant	0.355579	14.4315	2.0884	0.0433648	0.199899	-3.94963	Not Significant	0.425006	14.4315	2.49616	0.0169077	0.143822	-3.23424	Not Significant	-0.0694274	14.4315	-0.407763	0.685686	0.999769	-4.66671	Not Significant
GLRX3_MOUSE	0.169007	13.6765	1.25526	0.216882	0.999597	-4.54381	Not Significant	0.27282	13.6765	2.02631	0.0496381	0.998589	-4.25657	Not Significant	0.0190402	13.6765	0.141416	0.888272	0.63838	-6.19819	Not Significant	0.149967	13.6765	0.828869	0.412242	0.393454	-5.58466	Not Significant	0.25378	13.6765	1.40264	0.168664	0.346661	-5.08562	Not Significant	-0.103813	13.6765	-0.573775	0.569427	0.999769	-4.65382	Not Significant
HIBCH_MOUSE	0.0923366	13.9118	0.732858	0.468044	0.999597	-4.67107	Not Significant	-0.0836672	13.9118	-0.664051	0.51058	0.998589	-4.68314	Not Significant	-0.377426	13.9118	-2.99556	0.00475095	0.0424857	-2.24946	Significant	0.469763	13.9118	2.77451	0.00845423	0.120959	-2.59003	Not Significant	0.293759	13.9118	1.735	0.0906692	0.273033	-4.61439	Not Significant	0.176004	13.9118	1.03951	0.304993	0.999769	-4.59563	Not Significant
PUR9_MOUSE	0.145896	14.5486	1.60193	0.117273	0.999597	-4.42769	Not Significant	0.081592	14.5486	0.895876	0.375837	0.998589	-4.63798	Not Significant	-0.162878	14.5486	-1.78839	0.0815135	0.206781	-4.69678	Not Significant	0.308774	14.5486	2.52291	0.0158448	0.149821	-3.12008	Not Significant	0.24447	14.5486	1.9975	0.052808	0.22375	-4.18287	Not Significant	0.0643036	14.5486	0.525408	0.602286	0.999769	-4.65802	Not Significant
NQO1_MOUSE	0.000805027	13.4144	0.00545407	0.995676	0.999597	-4.7392	Not Significant	-0.229163	13.4144	-1.55258	0.128633	0.998589	-4.44561	Not Significant	-0.553537	13.4144	-3.75022	0.000575463	0.0115372	-0.336431	Significant	0.554342	13.4144	2.79479	0.00802621	0.120959	-2.54587	Not Significant	0.324374	13.4144	1.63537	0.110048	0.295116	-4.76474	Not Significant	0.229968	13.4144	1.15941	0.253364	0.999769	-4.57569	Not Significant
IF2A_MOUSE	0.0954327	13.6878	0.831622	0.410705	0.999597	-4.65176	Not Significant	0.0375149	13.6878	0.326913	0.745488	0.998589	-4.72552	Not Significant	-0.00479198	13.6878	-0.0417584	0.966905	0.655512	-6.20718	Not Significant	0.100225	13.6878	0.649927	0.519564	0.423422	-5.70866	Not Significant	0.0423069	13.6878	0.274348	0.785271	0.643835	-5.97423	Not Significant	0.0579178	13.6878	0.37558	0.709272	0.999769	-4.66872	Not Significant
RINI_MOUSE	0.0975526	14.5836	1.00051	0.323253	0.999597	-4.6135	Not Significant	0.074029	14.5836	0.759253	0.452283	0.998589	-4.66613	Not Significant	-0.22695	14.5836	-2.32763	0.0252338	0.110444	-3.71688	Not Significant	0.324502	14.5836	2.47664	0.0177238	0.151995	-3.2138	Not Significant	0.300979	14.5836	2.29711	0.0270872	0.170805	-3.63187	Not Significant	0.0235236	14.5836	0.179535	0.858451	0.999769	-4.67739	Not Significant
PCCB_MOUSE	-0.00566591	14.2478	-0.0316752	0.974893	0.999597	-4.73908	Not Significant	-0.0690854	14.2478	-0.386221	0.70144	0.998589	-4.72012	Not Significant	-0.291876	14.2478	-1.63173	0.110817	0.238318	-4.94143	Not Significant	0.28621	14.2478	1.19068	0.241003	0.325327	-5.24682	Not Significant	0.22279	14.2478	0.926846	0.359729	0.472892	-5.60071	Not Significant	0.0634195	14.2478	0.263836	0.793301	0.999769	-4.67441	Not Significant
CRYAB_MOUSE	-0.0916235	13.9982	-0.433184	0.667276	0.999597	-4.71521	Not Significant	0.0567687	13.9982	0.268395	0.789815	0.998589	-4.72997	Not Significant	0.180192	13.9982	0.851926	0.399476	0.440177	-5.85402	Not Significant	-0.271816	13.9982	-0.956316	0.344826	0.372365	-5.47875	Not Significant	-0.123423	13.9982	-0.434235	0.66652	0.606075	-5.91975	Not Significant	-0.148392	13.9982	-0.522081	0.604578	0.999769	-4.65829	Not Significant
PFD3_MOUSE	0.213221	14.0255	1.60555	0.116472	0.999597	-4.42635	Not Significant	0.0266163	14.0255	0.20042	0.842198	0.998589	-4.73405	Not Significant	-0.248253	14.0255	-1.86933	0.0691278	0.190104	-4.563	Not Significant	0.461474	14.0255	2.58584	0.0135808	0.134624	-2.9907	Not Significant	0.274869	14.0255	1.54021	0.131616	0.310043	-4.90118	Not Significant	0.186605	14.0255	1.04563	0.302196	0.999769	-4.59466	Not Significant
BPHL_MOUSE	0.0762861	14.2068	0.462337	0.646418	0.999597	-4.71189	Not Significant	0.0305388	14.2068	0.185083	0.854127	0.998589	-4.73481	Not Significant	-0.340457	14.2068	-2.06336	0.0458052	0.150715	-4.22262	Not Significant	0.416743	14.2068	1.8795	0.0676912	0.217874	-4.30502	Not Significant	0.370996	14.2068	1.67318	0.102326	0.292055	-4.70858	Not Significant	0.0457473	14.2068	0.206319	0.837619	0.999769	-4.67657	Not Significant
RS9_MOUSE	-0.109616	13.1884	-0.741144	0.463063	0.999597	-4.66954	Not Significant	-0.163074	13.1884	-1.10259	0.27699	0.998589	-4.58726	Not Significant	0.142467	13.1884	0.963261	0.341374	0.404738	-5.75665	Not Significant	-0.252083	13.1884	-1.26833	0.212226	0.308518	-5.15962	Not Significant	-0.305541	13.1884	-1.5373	0.132324	0.310401	-4.90523	Not Significant	0.0534578	13.1884	0.268969	0.789377	0.999769	-4.67419	Not Significant
K2C6B_MOUSE	-0.143932	13.5638	-0.377841	0.707605	0.999597	-4.72093	Not Significant	-0.684708	13.5638	-1.79745	0.0800395	0.998589	-4.35247	Not Significant	-0.716614	13.5638	-1.88121	0.0674522	0.18883	-4.54294	Not Significant	0.572683	13.5638	1.11874	0.270122	0.338931	-5.32306	Not Significant	0.0319067	13.5638	0.0623299	0.95062	0.681305	-6.00865	Not Significant	0.540776	13.5638	1.05641	0.297307	0.999769	-4.59294	Not Significant
COR1C_MOUSE	0.227417	14.7097	1.04338	0.303221	0.999597	-4.60276	Not Significant	-0.0539754	14.7097	-0.247638	0.805719	0.998589	-4.73134	Not Significant	-0.227963	14.7097	-1.04589	0.302076	0.385113	-5.67704	Not Significant	0.45538	14.7097	1.55473	0.128119	0.255636	-4.79525	Not Significant	0.173988	14.7097	0.594021	0.555942	0.561577	-5.84103	Not Significant	0.281392	14.7097	0.960714	0.342638	0.999769	-4.60767	Not Significant
PA1B3_MOUSE	0.111561	14.3266	0.570676	0.571506	0.999597	-4.69769	Not Significant	0.358143	14.3266	1.83204	0.0746198	0.998589	-4.3385	Not Significant	-0.386697	14.3266	-1.9781	0.0550401	0.169346	-4.37554	Not Significant	0.498258	14.3266	1.89668	0.0653234	0.217874	-4.27694	Not Significant	0.74484	14.3266	2.83532	0.00723039	0.108218	-2.50474	Not Significant	-0.246582	14.3266	-0.938645	0.353712	0.999769	-4.61089	Not Significant
RTRAF_MOUSE	0.153149	13.2709	1.61755	0.113852	0.999597	-4.42192	Not Significant	0.0302925	13.2709	0.319947	0.750723	0.998589	-4.72609	Not Significant	-0.15001	13.2709	-1.5844	0.12121	0.249955	-5.01153	Not Significant	0.303159	13.2709	2.38273	0.0221744	0.165827	-3.40022	Not Significant	0.180303	13.2709	1.41712	0.164417	0.34173	-5.06694	Not Significant	0.122856	13.2709	0.96561	0.340212	0.999769	-4.60695	Not Significant
VPP1_MOUSE	0.164549	14.5491	0.795714	0.431033	0.999597	-4.65905	Not Significant	-0.172727	14.5491	-0.835261	0.408678	0.998589	-4.65101	Not Significant	0.602507	14.5491	2.91357	0.00589814	0.0477239	-2.44257	Significant	-0.437958	14.5491	-1.576	0.123134	0.255195	-4.76558	Not Significant	-0.775234	14.5491	-2.7897	0.00813172	0.108712	-2.60643	Not Significant	0.337275	14.5491	1.21369	0.232192	0.999769	-4.56603	Not Significant
FUS_MOUSE	0.385658	14.1702	0.749427	0.458114	0.999597	-4.66799	Not Significant	0.478992	14.1702	0.930797	0.357707	0.998589	-4.63009	Not Significant	-0.782017	14.1702	-1.51965	0.136696	0.267584	-5.10451	Not Significant	1.16767	14.1702	1.68854	0.0993208	0.243598	-4.60283	Not Significant	1.26101	14.1702	1.8235	0.0759277	0.256699	-4.47452	Not Significant	-0.0933338	14.1702	-0.134967	0.893335	0.999769	-4.67851	Not Significant
SUCB2_MOUSE	0.0612656	14.1613	0.501875	0.618588	0.999597	-4.70705	Not Significant	-0.0643808	14.1613	-0.527394	0.600919	0.998589	-4.70371	Not Significant	-0.183371	14.1613	-1.50214	0.141147	0.270481	-5.12907	Not Significant	0.244636	14.1613	1.49129	0.143962	0.268404	-4.88164	Not Significant	0.11899	14.1613	0.725356	0.472581	0.533967	-5.75839	Not Significant	0.125646	14.1613	0.765932	0.448345	0.999769	-4.63365	Not Significant
TRIM2_MOUSE	0.229498	15.1976	0.368445	0.714542	0.999597	-4.72183	Not Significant	0.14679	15.1976	0.235662	0.814933	0.998589	-4.73209	Not Significant	-0.574073	15.1976	-0.921639	0.362405	0.418221	-5.79439	Not Significant	0.803571	15.1976	0.960018	0.342983	0.371571	-5.47546	Not Significant	0.720863	15.1976	0.861207	0.394408	0.490287	-5.65614	Not Significant	0.0827083	15.1976	0.0988107	0.921797	0.999769	-4.67919	Not Significant
DDX1_MOUSE	0.15728	14.1126	1.38473	0.174036	0.999597	-4.50318	Not Significant	-0.00880594	14.1126	-0.0775294	0.9386	0.998589	-4.73844	Not Significant	-0.163484	14.1126	-1.43935	0.158062	0.286439	-5.21504	Not Significant	0.320764	14.1126	2.10154	0.0421299	0.199899	-3.92628	Not Significant	0.154678	14.1126	1.0134	0.31714	0.445393	-5.52169	Not Significant	0.166086	14.1126	1.08814	0.283237	0.999769	-4.58778	Not Significant
WDR37_MOUSE	0.0510728	14.7049	0.204222	0.839246	0.999597	-4.73386	Not Significant	-0.141193	14.7049	-0.564581	0.575604	0.998589	-4.69857	Not Significant	-0.136163	14.7049	-0.544469	0.58923	0.527321	-6.06261	Not Significant	0.187236	14.7049	0.55714	0.580628	0.437302	-5.76141	Not Significant	-0.00502967	14.7049	-0.0149663	0.988136	0.689836	-6.01041	Not Significant	0.192266	14.7049	0.572106	0.570546	0.999769	-4.65397	Not Significant
UGPA_MOUSE	0.163364	14.2817	1.41679	0.164514	0.999597	-4.4926	Not Significant	-0.0248826	14.2817	-0.215797	0.830275	0.998589	-4.73323	Not Significant	-0.167084	14.2817	-1.44905	0.155347	0.285649	-5.20196	Not Significant	0.330447	14.2817	2.13262	0.0393317	0.197772	-3.8706	Not Significant	0.142201	14.2817	0.917729	0.364423	0.474725	-5.60864	Not Significant	0.188246	14.2817	1.21489	0.23174	0.999769	-4.56582	Not Significant
NUDC_MOUSE	0.0819411	14.3925	0.527027	0.601171	0.999597	-4.70376	Not Significant	0.182527	14.3925	1.17397	0.247552	0.998589	-4.56756	Not Significant	0.0811739	14.3925	0.522093	0.60457	0.535631	-6.07428	Not Significant	0.000767183	14.3925	0.00367191	0.997089	0.545308	-5.90846	Not Significant	0.101353	14.3925	0.485098	0.630331	0.593593	-5.89731	Not Significant	-0.100586	14.3925	-0.481426	0.632914	0.999769	-4.66152	Not Significant
PRPS1_MOUSE	0.143186	14.7028	0.779074	0.440656	0.999597	-4.66232	Not Significant	-0.103099	14.7028	-0.560959	0.578047	0.998589	-4.69909	Not Significant	-0.354382	14.7028	-1.92819	0.0611631	0.179313	-4.46264	Not Significant	0.497569	14.7028	2.01461	0.0509043	0.204461	-4.07857	Not Significant	0.251284	14.7028	1.01743	0.315245	0.444177	-5.51785	Not Significant	0.246285	14.7028	0.997188	0.324844	0.999769	-4.6022	Not Significant
RBBP9_MOUSE	-0.0527058	13.1195	-0.295293	0.769748	0.999597	-4.72797	Not Significant	-0.771727	13.1195	-3.17714	0.00336936	0.998589	-4.06658	Not Significant	-0.413694	13.1195	-2.11866	0.0422749	0.145945	-4.06773	Not Significant	0.360988	13.1195	1.43547	0.161214	0.282083	-4.91878	Not Significant	-0.358034	13.1195	-1.20613	0.236934	0.394341	-5.14461	Not Significant	0.719022	13.1195	2.50323	0.0178137	0.999769	-4.34565	Not Significant
RS8_MOUSE	0.0990398	13.4041	0.606011	0.548032	0.999597	-4.69244	Not Significant	-0.153285	13.4041	-0.937926	0.354077	0.998589	-4.62844	Not Significant	0.280265	13.4041	1.7149	0.0943311	0.221044	-4.81393	Not Significant	-0.181225	13.4041	-0.825181	0.414307	0.393454	-5.5875	Not Significant	-0.433549	13.4041	-1.9741	0.0555104	0.226745	-4.22334	Not Significant	0.252324	13.4041	1.14892	0.257612	0.999769	-4.57751	Not Significant
PGCB_MOUSE	0.0859486	15.54	0.557533	0.580362	0.999597	-4.69957	Not Significant	0.329885	15.54	2.13991	0.0386998	0.998589	-4.20614	Not Significant	-0.304009	15.54	-1.97205	0.0557527	0.170067	-4.38619	Not Significant	0.389958	15.54	1.8824	0.0672873	0.217874	-4.3003	Not Significant	0.633895	15.54	3.05992	0.00400109	0.0872768	-1.98941	Not Significant	-0.243937	15.54	-1.17753	0.246149	0.999769	-4.57251	Not Significant
BUB3_MOUSE	-0.0324802	15.2909	-0.131007	0.896446	0.999597	-4.737	Not Significant	-0.302361	15.2909	-1.21955	0.229986	0.998589	-4.55441	Not Significant	-0.338634	15.2909	-1.36586	0.179839	0.305458	-5.31148	Not Significant	0.306153	15.2909	0.918916	0.36381	0.380228	-5.51133	Not Significant	0.0362728	15.2909	0.108872	0.913864	0.669681	-6.0048	Not Significant	0.269881	15.2909	0.810044	0.422849	0.999769	-4.62825	Not Significant
CRKL_MOUSE	0.106372	12.9972	0.771892	0.444848	0.999597	-4.66371	Not Significant	0.190408	12.9972	1.3817	0.174957	0.998589	-4.50417	Not Significant	-0.261066	12.9972	-1.89443	0.0656294	0.18668	-4.52052	Not Significant	0.367438	12.9972	1.98415	0.0543361	0.2092	-4.13074	Not Significant	0.451474	12.9972	2.43794	0.0194492	0.153491	-3.35301	Not Significant	-0.0840361	12.9972	-0.453791	0.652504	0.999769	-4.66357	Not Significant
CSN7A_MOUSE	0.231856	13.7296	1.71252	0.0947726	0.999597	-4.38594	Not Significant	0.168046	13.7296	1.24121	0.221969	0.998589	-4.54801	Not Significant	0.233027	13.7296	1.72117	0.0931753	0.221044	-4.8041	Not Significant	-0.00117128	13.7296	-0.00643785	0.994896	0.545041	-5.90844	Not Significant	-0.0649808	13.7296	-0.357161	0.722904	0.627739	-5.94906	Not Significant	0.0638095	13.7296	0.350723	0.727691	0.999769	-4.67015	Not Significant
PURA1_MOUSE	-0.0234049	13.5603	-0.13221	0.8955	0.999597	-4.73696	Not Significant	0.0961324	13.5603	0.543036	0.590207	0.998589	-4.70159	Not Significant	0.067054	13.5603	0.378777	0.706916	0.577337	-6.13751	Not Significant	-0.0904589	13.5603	-0.380252	0.705829	0.476579	-5.83981	Not Significant	0.0290784	13.5603	0.122233	0.903344	0.668318	-6.00331	Not Significant	-0.119537	13.5603	-0.502485	0.618163	0.999769	-4.65988	Not Significant
DX39B_MOUSE	-0.139519	12.6628	-0.22804	0.820987	0.999597	-4.70562	Not Significant	-0.427966	12.6628	-0.790954	0.434478	0.998589	-4.65986	Not Significant	0.438912	12.6628	0.751914	0.457299	0.467075	-5.86014	Not Significant	-0.578431	12.6628	-0.719793	0.476593	0.413724	-5.57486	Not Significant	-0.866878	12.6628	-1.14603	0.259822	0.410391	-5.353	Not Significant	0.288447	12.6628	0.371495	0.712584	0.999769	-4.6604	Not Significant
GNAS1_MOUSE	-0.127007	13.7511	-0.471994	0.639571	0.999597	-4.71074	Not Significant	0.316598	13.7511	1.17657	0.246526	0.998589	-4.56682	Not Significant	-0.131357	13.7511	-0.488161	0.62818	0.544409	-6.09105	Not Significant	0.00435017	13.7511	0.0120303	0.990463	0.54404	-5.9084	Not Significant	0.447955	13.7511	1.23881	0.222848	0.38321	-5.28495	Not Significant	-0.443605	13.7511	-1.22678	0.227288	0.999769	-4.56365	Not Significant
GARS_MOUSE	0.110125	14.5619	1.19034	0.241135	0.999597	-4.56289	Not Significant	0.104646	14.5619	1.13112	0.264938	0.998589	-4.57952	Not Significant	-0.24829	14.5619	-2.68377	0.0106415	0.0685365	-2.96545	Not Significant	0.358415	14.5619	2.88293	0.00638985	0.113896	-2.3516	Not Significant	0.352936	14.5619	2.83886	0.00716457	0.108218	-2.49681	Not Significant	0.00547884	14.5619	0.0440693	0.965075	0.999769	-4.67982	Not Significant
NIPS2_MOUSE	-0.0262865	14.2069	-0.207792	0.836477	0.999597	-4.73367	Not Significant	-0.124856	14.2069	-0.986972	0.329764	0.998589	-4.61681	Not Significant	-0.431644	14.2069	-3.41209	0.00151867	0.0201523	-1.22119	Significant	0.405357	14.2069	2.38448	0.0220829	0.165827	-3.39679	Not Significant	0.306788	14.2069	1.80466	0.0788844	0.260572	-4.50479	Not Significant	0.0985695	14.2069	0.579828	0.565378	0.999769	-4.65327	Not Significant
ARP3B_MOUSE	0.0855458	13.3581	0.278942	0.781892	0.999597	-4.72921	Not Significant	-0.136474	13.3581	-0.393568	0.696231	0.998589	-4.69474	Not Significant	-0.266921	13.3581	-0.870356	0.389896	0.433495	-5.83823	Not Significant	0.352467	13.3581	0.855252	0.398092	0.388617	-5.56349	Not Significant	0.130447	13.3581	0.296419	0.768621	0.638577	-5.90691	Not Significant	0.22202	13.3581	0.504502	0.616996	0.999769	-4.65214	Not Significant
HNRPL_MOUSE	0.0673347	14.1163	0.166405	0.868702	0.999597	-4.73565	Not Significant	0.121586	14.1163	0.300477	0.765416	0.998589	-4.72764	Not Significant	-0.405435	14.1163	-1.00195	0.322566	0.394256	-5.72014	Not Significant	0.47277	14.1163	0.869436	0.389949	0.387487	-5.55252	Not Significant	0.527022	14.1163	0.969205	0.338438	0.459361	-5.56287	Not Significant	-0.0542515	14.1163	-0.0997698	0.92104	0.999769	-4.67917	Not Significant
CDN1B_MOUSE	0.217927	12.294	0.731318	0.470483	0.999597	-4.62825	Not Significant	-0.225793	12.294	-1.1523	0.258656	0.998589	-4.57388	Not Significant	-0.286053	12.294	-1.35304	0.186552	0.309183	-5.26052	Not Significant	0.50398	12.294	1.44727	0.158601	0.27906	-4.73872	Not Significant	0.0602601	12.294	0.219967	0.827446	0.654539	-5.94994	Not Significant	0.44372	12.294	1.30361	0.202675	0.999769	-4.56464	Not Significant
TEBP_MOUSE	0.108932	14.1496	0.35806	0.722237	0.999597	-4.72279	Not Significant	0.202288	14.1496	0.664922	0.510028	0.998589	-4.683	Not Significant	0.159609	14.1496	0.524635	0.602818	0.534841	-6.07298	Not Significant	-0.0506769	14.1496	-0.123957	0.901988	0.522413	-5.90116	Not Significant	0.0426793	14.1496	0.104395	0.917393	0.670749	-6.00526	Not Significant	-0.0933562	14.1496	-0.228352	0.82057	0.999769	-4.6758	Not Significant
2AAB_MOUSE	0.012612	13.1203	0.0553279	0.956168	0.999597	-4.73881	Not Significant	0.102721	13.1203	0.450629	0.654827	0.998589	-4.71324	Not Significant	0.137621	13.1203	0.580431	0.565064	0.517587	-6.00557	Not Significant	-0.125009	13.1203	-0.399956	0.691437	0.472304	-5.81404	Not Significant	-0.0348998	13.1203	-0.111659	0.911684	0.668894	-5.98558	Not Significant	-0.090109	13.1203	-0.294164	0.77024	0.999769	-4.67305	Not Significant
ATG3_MOUSE	-0.0662353	13.0364	-0.410583	0.683634	0.999597	-4.71764	Not Significant	0.000775809	13.0364	0.00480913	0.996187	0.998926	-4.7392	Not Significant	0.116329	13.0364	0.721105	0.475162	0.475168	-5.95371	Not Significant	-0.182564	13.0364	-0.842147	0.40486	0.390285	-5.5743	Not Significant	-0.115553	13.0364	-0.533032	0.597047	0.582221	-5.87392	Not Significant	-0.0670111	13.0364	-0.309114	0.758886	0.999769	-4.67234	Not Significant
RP3A_MOUSE	0.141825	14.3487	1.04331	0.303254	0.999597	-4.60278	Not Significant	0.0175785	14.3487	0.129314	0.897777	0.998589	-4.73706	Not Significant	0.0388874	14.3487	0.286068	0.776346	0.602002	-6.16778	Not Significant	0.102937	14.3487	0.563502	0.576331	0.437302	-5.75805	Not Significant	-0.0213088	14.3487	-0.116649	0.907739	0.668598	-6.00395	Not Significant	0.124246	14.3487	0.680151	0.500442	0.999769	-4.64334	Not Significant
CATB_MOUSE	-0.00723424	14.5391	-0.0272372	0.97841	0.999597	-4.73911	Not Significant	-0.00769046	14.5391	-0.0289549	0.977049	0.998589	-4.7391	Not Significant	-0.619635	14.5391	-2.33295	0.0249227	0.109467	-3.70623	Not Significant	0.612401	14.5391	1.7158	0.0941646	0.238254	-4.56196	Not Significant	0.611945	14.5391	1.71452	0.0944013	0.279717	-4.64591	Not Significant	0.000456222	14.5391	0.00127822	0.998987	0.999769	-4.67997	Not Significant
PDCD5_MOUSE	0.109552	12.7884	0.686309	0.496594	0.999597	-4.67936	Not Significant	-0.0241058	12.7884	-0.151015	0.880745	0.998589	-4.73628	Not Significant	-0.306636	12.7884	-1.92098	0.0620943	0.1806	-4.47507	Not Significant	0.416188	12.7884	1.94022	0.0596364	0.213543	-4.20483	Not Significant	0.28253	12.7884	1.31712	0.195514	0.365843	-5.19248	Not Significant	0.133658	12.7884	0.623096	0.536863	0.999769	-4.64918	Not Significant
TXD17_MOUSE	-0.0625758	13.6037	-0.322604	0.74877	0.999597	-4.71707	Not Significant	0.00829209	13.6037	0.0444653	0.964767	0.998589	-4.73895	Not Significant	-0.417103	13.6037	-2.23666	0.0312793	0.122309	-3.8984	Not Significant	0.354527	13.6037	1.38649	0.173709	0.292048	-5.00138	Not Significant	0.425395	13.6037	1.6975	0.0978104	0.285713	-4.67229	Not Significant	-0.0708679	13.6037	-0.277152	0.783171	0.999769	-4.67094	Not Significant
CAB39_MOUSE	-0.0648734	13.0855	-0.218334	0.828311	0.999597	-4.73309	Not Significant	0.0726922	13.0855	0.244649	0.808016	0.998589	-4.73153	Not Significant	0.588617	13.0855	1.98102	0.0546998	0.169346	-4.3704	Not Significant	-0.65349	13.0855	-1.63665	0.10978	0.248877	-4.67907	Not Significant	-0.515924	13.0855	-1.29212	0.203949	0.371773	-5.22256	Not Significant	-0.137566	13.0855	-0.34453	0.732306	0.999769	-4.6705	Not Significant
RS2_MOUSE	-0.0559979	13.1225	-0.313201	0.755804	0.999597	-4.72664	Not Significant	0.0411942	13.1225	0.230402	0.818988	0.998589	-4.7324	Not Significant	0.00642816	13.1225	0.0359532	0.971504	0.655512	-6.2074	Not Significant	-0.0624261	13.1225	-0.259823	0.796372	0.496101	-5.87638	Not Significant	0.0347661	13.1225	0.1447	0.885696	0.664842	-6.00042	Not Significant	-0.0971921	13.1225	-0.404523	0.688047	0.999769	-4.66692	Not Significant
NCAM1_MOUSE	0.302841	14.8415	1.59298	0.11927	0.999597	-4.43097	Not Significant	-0.078596	14.8415	-0.413424	0.681569	0.998589	-4.71734	Not Significant	0.258121	14.8415	1.35775	0.182379	0.307181	-5.32184	Not Significant	0.04472	14.8415	0.175048	0.861951	0.512607	-5.89389	Not Significant	-0.336717	14.8415	-1.31802	0.195217	0.365815	-5.19139	Not Significant	0.381437	14.8415	1.49307	0.143497	0.999769	-4.51048	Not Significant
FPPS_MOUSE	0.0603622	14.192	0.379427	0.706437	0.999597	-4.72078	Not Significant	0.0775545	14.192	0.487494	0.628648	0.998589	-4.70885	Not Significant	-0.167717	14.192	-1.05424	0.298286	0.381848	-5.66866	Not Significant	0.228079	14.192	1.06686	0.292618	0.350782	-5.37528	Not Significant	0.245271	14.192	1.14728	0.258281	0.409851	-5.3864	Not Significant	-0.0171923	14.192	-0.0804188	0.936317	0.999769	-4.67945	Not Significant
CPNE6_MOUSE	0.391937	13.5996	1.3134	0.196753	0.999597	-4.52598	Not Significant	0.0291373	13.5996	0.0976404	0.92272	0.998589	-4.73798	Not Significant	-0.208858	13.5996	-0.699891	0.488165	0.478991	-5.96836	Not Significant	0.600795	13.5996	1.49819	0.142165	0.267186	-4.87239	Not Significant	0.237995	13.5996	0.593484	0.556297	0.561577	-5.84134	Not Significant	0.3628	13.5996	0.904708	0.371196	0.999769	-4.6157	Not Significant
PICAL_MOUSE	0.229586	12.8767	1.05727	0.29692	0.999597	-4.5992	Not Significant	-0.186076	12.8767	-0.856898	0.396756	0.998589	-4.64645	Not Significant	0.394879	12.8767	1.81846	0.07671	0.200741	-4.64767	Not Significant	-0.165293	12.8767	-0.56644	0.574352	0.436882	-5.75648	Not Significant	-0.580955	12.8767	-1.99087	0.0535622	0.22375	-4.19438	Not Significant	0.415662	12.8767	1.42443	0.162306	0.999769	-4.52501	Not Significant
UBP14_MOUSE	-0.00373194	14.4461	-0.0308517	0.975546	0.999597	-4.73909	Not Significant	0.096653	14.4461	0.799024	0.429135	0.998589	-4.65839	Not Significant	-0.0849685	14.4461	-0.702429	0.486599	0.478991	-5.96663	Not Significant	0.0812366	14.4461	0.499755	0.620066	0.448306	-5.79004	Not Significant	0.181621	14.4461	1.11731	0.270725	0.412766	-5.41805	Not Significant	-0.100385	14.4461	-0.617553	0.540473	0.999769	-4.64972	Not Significant
ARF6_MOUSE	0.0775171	12.4638	0.25205	0.802403	0.999597	-4.72196	Not Significant	0.24491	12.4638	0.796334	0.430938	0.998589	-4.65397	Not Significant	-0.125098	12.4638	-0.423091	0.674688	0.565507	-6.11998	Not Significant	0.202615	12.4638	0.499766	0.620211	0.448306	-5.77159	Not Significant	0.370008	12.4638	0.912653	0.367358	0.47657	-5.59476	Not Significant	-0.167393	12.4638	-0.404967	0.687843	0.999769	-4.66176	Not Significant
METK2_MOUSE	-0.0455836	14.8893	-0.456935	0.650262	0.999597	-4.71252	Not Significant	0.00826564	14.8893	0.0828557	0.934392	0.998589	-4.73833	Not Significant	-0.105724	14.8893	-1.05979	0.295787	0.380152	-5.66305	Not Significant	0.06014	14.8893	0.448611	0.656204	0.458671	-5.81298	Not Significant	0.113989	14.8893	0.850298	0.40037	0.493266	-5.66497	Not Significant	-0.0538493	14.8893	-0.401686	0.690116	0.999769	-4.6671	Not Significant
2ABD_MOUSE	0.095054	14.7596	0.38554	0.70225	0.999597	-4.72012	Not Significant	0.0838665	14.7596	0.271903	0.787348	0.998589	-4.68515	Not Significant	-0.164154	14.7596	-0.66581	0.510045	0.489086	-5.99038	Not Significant	0.259208	14.7596	0.782363	0.43944	0.401482	-5.61896	Not Significant	0.24802	14.7596	0.660087	0.513665	0.544958	-5.68692	Not Significant	0.0111875	14.7596	0.0297748	0.976422	0.999769	-4.66224	Not Significant
RBBP4_MOUSE	-0.134472	14.2421	-0.705067	0.484974	0.999597	-4.67608	Not Significant	-0.0546808	14.2421	-0.286705	0.775862	0.998589	-4.72867	Not Significant	-0.0166717	14.2421	-0.087414	0.930791	0.647954	-6.20427	Not Significant	-0.1178	14.2421	-0.459627	0.648345	0.458521	-5.80824	Not Significant	-0.038009	14.2421	-0.148302	0.882871	0.663491	-5.99991	Not Significant	-0.0797908	14.2421	-0.311325	0.757218	0.999769	-4.67223	Not Significant
K2C75_MOUSE	-0.0457992	15.2216	-0.117808	0.906826	0.999597	-4.73743	Not Significant	-0.188699	15.2216	-0.485386	0.630129	0.998589	-4.70911	Not Significant	0.192956	15.2216	0.496336	0.622454	0.542961	-6.08711	Not Significant	-0.238755	15.2216	-0.457017	0.650204	0.458671	-5.80938	Not Significant	-0.381655	15.2216	-0.73055	0.469437	0.533904	-5.7548	Not Significant	0.142899	15.2216	0.273533	0.785892	0.999769	-4.67399	Not Significant
FBX2_MOUSE	0.103871	14.3149	0.856178	0.39715	0.999597	-4.64661	Not Significant	0.214554	14.3149	1.7685	0.0848287	0.998589	-4.36401	Not Significant	0.0701188	14.3149	0.577968	0.566621	0.517882	-6.04425	Not Significant	0.0337523	14.3149	0.20703	0.837068	0.506967	-5.88808	Not Significant	0.144435	14.3149	0.885937	0.381102	0.483421	-5.63571	Not Significant	-0.110683	14.3149	-0.678907	0.501221	0.999769	-4.64347	Not Significant
DIRA1_MOUSE	-0.096241	12.3829	-0.434512	0.66632	0.999597	-4.71507	Not Significant	0.244825	12.3829	1.10534	0.275808	0.998589	-4.58652	Not Significant	0.768581	12.3829	3.47002	0.00128941	0.0184225	-1.07251	Significant	-0.864822	12.3829	-2.90556	0.00602309	0.112166	-2.30111	Not Significant	-0.523756	12.3829	-1.75967	0.0863359	0.267023	-4.57598	Not Significant	-0.341066	12.3829	-1.14589	0.258851	0.999769	-4.57804	Not Significant
HDGR3_MOUSE	-0.0402033	13.4321	-0.158133	0.875171	0.999597	-4.736	Not Significant	0.244641	13.4321	0.962257	0.341872	0.998589	-4.62274	Not Significant	-0.24343	13.4321	-0.957493	0.344239	0.405972	-5.76197	Not Significant	0.203227	13.4321	0.594845	0.555396	0.432334	-5.74093	Not Significant	0.488072	13.4321	1.42858	0.161115	0.340798	-5.05202	Not Significant	-0.284845	13.4321	-0.833739	0.409525	0.999769	-4.62523	Not Significant
THOP1_MOUSE	0.00074778	14.4947	0.00718491	0.994304	0.999597	-4.7392	Not Significant	0.134381	14.4947	1.29117	0.204274	0.998589	-4.53288	Not Significant	-0.142936	14.4947	-1.37337	0.177511	0.303491	-5.30183	Not Significant	0.143683	14.4947	1.02734	0.310613	0.359758	-5.41349	Not Significant	0.277316	14.4947	1.98282	0.0544896	0.224555	-4.2083	Not Significant	-0.133633	14.4947	-0.95548	0.345243	0.999769	-4.60844	Not Significant
CHM4B_MOUSE	-0.489795	14.1542	-2.09128	0.0430909	0.999597	-4.22794	Not Significant	0.0117893	14.1542	0.0503368	0.960112	0.998589	-4.73888	Not Significant	-0.692005	14.1542	-2.95466	0.00529409	0.0452496	-2.34619	Significant	0.20221	14.1542	0.642485	0.524332	0.423665	-5.71318	Not Significant	0.703794	14.1542	2.23617	0.0311562	0.185912	-3.7487	Not Significant	-0.501584	14.1542	-1.59369	0.11911	0.999769	-4.48821	Not Significant
NONO_MOUSE	0.348721	14.0071	0.977277	0.334478	0.999597	-4.61915	Not Significant	-0.169661	14.0071	-0.475467	0.637116	0.998589	-4.71033	Not Significant	-0.647516	14.0071	-1.81464	0.0773063	0.201453	-4.65394	Not Significant	0.996237	14.0071	2.07761	0.0444023	0.199899	-3.96871	Not Significant	0.477855	14.0071	0.996546	0.325152	0.451059	-5.5376	Not Significant	0.518382	14.0071	1.08106	0.286335	0.999769	-4.58894	Not Significant
NT5C_MOUSE	0.0311493	14.2851	0.137644	0.891233	0.999597	-4.73678	Not Significant	0.017736	14.2851	0.0783727	0.937934	0.998589	-4.73842	Not Significant	-0.0276045	14.2851	-0.12198	0.903544	0.641416	-6.20071	Not Significant	0.0587539	14.2851	0.193199	0.847809	0.510235	-5.89071	Not Significant	0.0453406	14.2851	0.149093	0.882252	0.663491	-5.9998	Not Significant	0.0134133	14.2851	0.0441067	0.965045	0.999769	-4.67982	Not Significant
DNJC5_MOUSE	0.18898	13.493	0.866939	0.391586	0.999597	-4.64426	Not Significant	0.0224401	13.493	0.0941088	0.925533	0.998589	-4.71722	Not Significant	0.621641	13.493	2.85176	0.00708524	0.0527369	-2.59921	Not Significant	-0.432661	13.493	-1.47701	0.148169	0.272449	-4.90085	Not Significant	-0.599201	13.493	-1.95109	0.0586805	0.231562	-4.23121	Not Significant	0.16654	13.493	0.542279	0.590891	0.999769	-4.65129	Not Significant
PHKG2_MOUSE	-0.150918	13.9871	-0.329447	0.743588	0.999597	-4.72531	Not Significant	0.204289	13.9871	0.445954	0.658106	0.998589	-4.71378	Not Significant	-0.385748	13.9871	-0.842072	0.404902	0.441491	-5.86209	Not Significant	0.234831	13.9871	0.381471	0.704933	0.476579	-5.83937	Not Significant	0.590037	13.9871	0.958486	0.343745	0.462574	-5.5726	Not Significant	-0.355207	13.9871	-0.577016	0.567257	0.999769	-4.65353	Not Significant
HNRDL_MOUSE	0.161403	13.8917	0.458308	0.649285	0.999597	-4.71236	Not Significant	0.057581	13.8917	0.163502	0.870971	0.998589	-4.73578	Not Significant	-0.379531	13.8917	-1.07768	0.287821	0.375673	-5.64477	Not Significant	0.540934	13.8917	1.14301	0.260029	0.335595	-5.29783	Not Significant	0.437112	13.8917	0.923631	0.36138	0.4741	-5.60351	Not Significant	0.103822	13.8917	0.21938	0.827503	0.999769	-4.67612	Not Significant
NTF2_MOUSE	-0.0114713	14.6574	-0.0510587	0.959554	0.999597	-4.72932	Not Significant	0.0953746	14.6574	0.441554	0.661392	0.998589	-4.71425	Not Significant	-0.241711	14.6574	-1.07586	0.288985	0.375673	-5.61045	Not Significant	0.23024	14.6574	0.762487	0.450623	0.405885	-5.59888	Not Significant	0.337086	14.6574	1.13816	0.2624	0.411764	-5.37843	Not Significant	-0.106846	14.6574	-0.360762	0.720337	0.999769	-4.66683	Not Significant
ACSF2_MOUSE	0.36009	13.906	2.96923	0.0050943	0.999597	-3.79447	Not Significant	0.103407	13.906	0.852676	0.399065	0.998589	-4.64735	Not Significant	-0.32592	13.906	-2.68747	0.0105429	0.0685365	-2.95725	Not Significant	0.68601	13.906	4.20944	0.000146431	0.033568	0.931984	Significant	0.429328	13.906	2.63441	0.0120407	0.131017	-2.94443	Not Significant	0.256683	13.906	1.57504	0.123357	0.999769	-4.49243	Not Significant
GNAT1_MOUSE	-0.344352	11.2877	-1.71706	0.100111	0.999597	-4.46235	Not Significant	-0.34248	11.2877	-1.32579	0.198604	0.998589	-4.56138	Not Significant	0.00645118	11.2877	0.0375404	0.970395	0.655512	-6.08902	Not Significant	-0.350804	11.2877	-1.39641	0.176615	0.292806	-4.84932	Not Significant	-0.348931	11.2877	-1.17856	0.25125	0.408046	-5.04997	Not Significant	-0.00187214	11.2877	-0.00601376	0.995256	0.999769	-4.63334	Not Significant
PUR8_MOUSE	0.140101	14.0147	1.12686	0.266715	0.999597	-4.58069	Not Significant	-0.002184	14.0147	-0.0175663	0.986075	0.998902	-4.73917	Not Significant	-0.150391	14.0147	-1.20962	0.233733	0.342208	-5.50119	Not Significant	0.290492	14.0147	1.73869	0.0900088	0.235617	-4.5272	Not Significant	0.148207	14.0147	0.887069	0.3805	0.483421	-5.63476	Not Significant	0.142285	14.0147	0.851624	0.399642	0.999769	-4.6229	Not Significant
KCRM_MOUSE	-0.0940257	12.1964	-0.319738	0.75088	0.999597	-4.72611	Not Significant	0.488207	12.1964	1.66017	0.104932	0.998589	-4.40597	Not Significant	-0.202904	12.1964	-0.689983	0.494306	0.481528	-5.97505	Not Significant	0.108878	12.1964	0.275518	0.784378	0.495269	-5.87239	Not Significant	0.69111	12.1964	1.74887	0.0882116	0.267498	-4.59285	Not Significant	-0.582232	12.1964	-1.47335	0.148713	0.999769	-4.51471	Not Significant
RS16_MOUSE	-0.00434137	12.9695	-0.0244491	0.98062	0.999597	-4.73913	Not Significant	-0.0968458	12.9695	-0.545403	0.588595	0.998589	-4.70127	Not Significant	-0.0243594	12.9695	-0.137184	0.891594	0.63876	-6.19877	Not Significant	0.0200181	12.9695	0.0838918	0.933573	0.528567	-5.90512	Not Significant	-0.0724864	12.9695	-0.303776	0.762919	0.638577	-5.96604	Not Significant	0.0925045	12.9695	0.387668	0.700377	0.999769	-4.66798	Not Significant
KT222_MOUSE	0.222432	14.2688	0.416944	0.679075	0.999597	-4.71696	Not Significant	0.358337	14.2688	0.645771	0.522324	0.998589	-4.67964	Not Significant	-0.924201	14.2688	-1.73239	0.091346	0.218795	-4.7869	Not Significant	1.14663	14.2688	1.59943	0.11804	0.25307	-4.73276	Not Significant	1.28254	14.2688	1.75332	0.0876426	0.267023	-4.57108	Not Significant	-0.135905	14.2688	-0.185792	0.8536	0.999769	-4.67421	Not Significant
K1C20_MOUSE	-0.064938	13.8979	-0.207167	0.836961	0.999597	-4.7337	Not Significant	-0.114404	13.8979	-0.364974	0.71711	0.998589	-4.72215	Not Significant	-0.0625737	13.8979	-0.199624	0.842815	0.626575	-6.18842	Not Significant	-0.0023643	13.8979	-0.00561288	0.99555	0.54505	-5.90845	Not Significant	-0.0518301	13.8979	-0.123045	0.902706	0.668318	-6.00321	Not Significant	0.0494658	13.8979	0.117432	0.907123	0.999769	-4.67887	Not Significant
ULA1_MOUSE	0.00148029	14.0854	0.0152896	0.987879	0.999597	-4.73918	Not Significant	0.0680755	14.0854	0.703139	0.486161	0.998589	-4.67642	Not Significant	-0.266748	14.0854	-2.75519	0.0088816	0.0606592	-2.80595	Not Significant	0.268228	14.0854	2.06166	0.0459761	0.20137	-3.99678	Not Significant	0.334823	14.0854	2.57352	0.0139991	0.137029	-3.0734	Not Significant	-0.0665952	14.0854	-0.511864	0.611643	0.999769	-4.65913	Not Significant
DESM_MOUSE	0.404087	13.0428	1.39605	0.171052	0.999597	-4.49968	Not Significant	0.094178	13.0428	0.301604	0.764649	0.998589	-4.71088	Not Significant	-0.00435192	13.0428	-0.0150352	0.988085	0.659971	-6.20793	Not Significant	0.408439	13.0428	1.05006	0.300527	0.355157	-5.3914	Not Significant	0.0985299	13.0428	0.243498	0.80897	0.650634	-5.94493	Not Significant	0.309909	13.0428	0.765882	0.448625	0.999769	-4.63068	Not Significant
FGF1_MOUSE	-0.460999	12.5655	-1.912	0.064371	0.999597	-4.39054	Not Significant	0.123839	12.5655	0.642565	0.524835	0.998589	-4.68655	Not Significant	0.276955	12.5655	1.43704	0.159885	0.287263	-5.21833	Not Significant	-0.737954	12.5655	-2.51249	0.01692	0.151434	-3.10687	Not Significant	-0.153116	12.5655	-0.591212	0.558306	0.561596	-5.84212	Not Significant	-0.584838	12.5655	-1.99118	0.054581	0.999769	-4.43108	Not Significant
AL9A1_MOUSE	0.259177	14.4842	1.62044	0.113227	0.999597	-4.42085	Not Significant	0.161327	14.4842	1.00866	0.319378	0.998589	-4.61149	Not Significant	-0.166903	14.4842	-1.04352	0.303156	0.385699	-5.67941	Not Significant	0.42608	14.4842	1.98239	0.0545394	0.2092	-4.13372	Not Significant	0.32823	14.4842	1.52714	0.134828	0.312844	-4.91936	Not Significant	0.0978495	14.4842	0.455258	0.651458	0.999769	-4.66346	Not Significant
GNAT3_MOUSE	-0.104712	11.0873	-0.122154	0.904414	0.999597	-4.62561	Not Significant	-0.206694	11.0873	-0.439497	0.666629	0.998589	-4.67352	Not Significant	-0.492684	11.0873	-0.861639	0.402585	0.440819	-5.45968	Not Significant	0.387971	11.0873	0.394345	0.698931	0.475652	-5.26823	Not Significant	0.28599	11.0873	0.40608	0.690475	0.615432	-5.62499	Not Significant	0.101982	11.0873	0.108823	0.914799	0.999769	-4.62084	Not Significant
RTCB_MOUSE	-0.0383151	14.4134	-0.289218	0.773952	0.999597	-4.72849	Not Significant	0.0304304	14.4134	0.229701	0.819529	0.998589	-4.73244	Not Significant	-0.00263006	14.4134	-0.0198527	0.984262	0.658479	-6.20784	Not Significant	-0.035685	14.4134	-0.200448	0.842176	0.50862	-5.88936	Not Significant	0.0330605	14.4134	0.185706	0.853642	0.658729	-5.99388	Not Significant	-0.0687455	14.4134	-0.386154	0.701489	0.999769	-4.66808	Not Significant
PRS7_MOUSE	0.0136413	13.8533	0.102965	0.91852	0.999597	-4.73785	Not Significant	0.0844077	13.8533	0.637112	0.527789	0.998589	-4.68756	Not Significant	0.0594451	13.8533	0.448693	0.656146	0.555586	-6.10915	Not Significant	-0.0458038	13.8533	-0.257274	0.798325	0.496151	-5.877	Not Significant	0.0249627	13.8533	0.140212	0.889217	0.66543	-6.00103	Not Significant	-0.0707664	13.8533	-0.397486	0.693184	0.999769	-4.66737	Not Significant
CBR3_MOUSE	0.0944515	14.6587	0.29419	0.770179	0.999597	-4.72812	Not Significant	0.0124285	14.6587	0.0387113	0.969319	0.998589	-4.73902	Not Significant	-0.0363396	14.6587	-0.113188	0.910465	0.644136	-6.20173	Not Significant	0.130791	14.6587	0.30315	0.763393	0.492751	-5.8648	Not Significant	0.0487681	14.6587	0.113036	0.910584	0.668894	-6.00435	Not Significant	0.082023	14.6587	0.190115	0.850209	0.999769	-4.67708	Not Significant
FAHD2_MOUSE	-0.0272992	14.1472	-0.200004	0.842521	0.999597	-4.73408	Not Significant	0.0341632	14.1472	0.250291	0.803681	0.998589	-4.73117	Not Significant	-0.637255	14.1472	-4.66875	3.56576e-05	0.00277018	2.22673	Significant	0.609956	14.1472	3.32542	0.00193579	0.0658499	-1.32358	Not Significant	0.671418	14.1472	3.66051	0.000746999	0.0428168	-0.507495	Significant	-0.0614624	14.1472	-0.335088	0.739362	0.999769	-4.67101	Not Significant
SGTA_MOUSE	0.136465	14.4655	0.777142	0.441781	0.999597	-4.6627	Not Significant	-0.0111393	14.4655	-0.0634363	0.949744	0.998589	-4.73869	Not Significant	-0.203183	14.4655	-1.15709	0.254301	0.356772	-5.5602	Not Significant	0.339648	14.4655	1.43936	0.158057	0.27906	-4.94998	Not Significant	0.192044	14.4655	0.813843	0.420695	0.506265	-5.69371	Not Significant	0.147604	14.4655	0.625517	0.535289	0.999769	-4.64894	Not Significant
PCCA_MOUSE	-0.105895	14.5264	-0.730512	0.46946	0.999597	-4.6715	Not Significant	-0.0295364	14.5264	-0.203756	0.839608	0.998589	-4.73388	Not Significant	-0.244917	14.5264	-1.68955	0.0991253	0.224026	-4.85337	Not Significant	0.139022	14.5264	0.713667	0.479698	0.413769	-5.66783	Not Significant	0.21538	14.5264	1.10565	0.275676	0.4175	-5.43015	Not Significant	-0.0763585	14.5264	-0.391986	0.69721	0.999769	-4.66772	Not Significant
GNAT2_MOUSE	NA	11.0783	NA	NA	NA	NA	Not Significant	0.206487	11.0783	NA	NA	NA	NA	Not Significant	-0.0779701	11.0783	NA	NA	NA	NA	Not Significant	NA	11.0783	NA	NA	NA	NA	Not Significant	0.284458	11.0783	NA	NA	NA	NA	Not Significant	NA	11.0783	NA	NA	NA	NA	Not Significant
KGUA_MOUSE	-0.227953	13.8057	-1.16088	0.252775	0.999597	-4.57126	Not Significant	0.104672	13.8057	0.533054	0.597032	0.998589	-4.70295	Not Significant	-0.255324	13.8057	-1.30027	0.201171	0.322241	-5.39368	Not Significant	0.0273705	13.8057	0.103725	0.917921	0.525085	-5.90335	Not Significant	0.359995	13.8057	1.36427	0.180335	0.356805	-5.13432	Not Significant	-0.332625	13.8057	-1.26054	0.214992	0.999769	-4.55739	Not Significant
OXSR1_MOUSE	0.0150365	11.2705	0.0466164	0.963207	0.999597	-4.65536	Not Significant	0.201346	11.2705	0.851933	0.402724	0.998589	-4.63129	Not Significant	0.675872	11.2705	2.88457	0.00818103	0.0568109	-2.56914	Not Significant	-0.660835	11.2705	-1.73979	0.0947865	0.238254	-4.3233	Not Significant	-0.474526	11.2705	-1.4998	0.146787	0.32524	-4.83181	Not Significant	-0.186309	11.2705	-0.488755	0.629479	0.999769	-4.6287	Not Significant
GNAL_MOUSE	-0.356209	11.9838	-1.03639	0.306958	0.999597	-4.60452	Not Significant	0.912371	11.9838	2.34773	0.0245274	0.998589	-4.19545	Not Significant	-0.386158	11.9838	-1.12353	0.268678	0.362225	-5.59618	Not Significant	0.0299499	11.9838	0.064845	0.948658	0.530767	-5.90646	Not Significant	1.29853	11.9838	2.63287	0.012413	0.132775	-2.928	Not Significant	-1.26858	11.9838	-2.57214	0.0143984	0.999769	-4.26524	Not Significant
RBBP7_MOUSE	0.0936899	12.2154	0.348256	0.729804	0.999597	-4.72363	Not Significant	-0.340028	12.2154	-1.08041	0.287596	0.998589	-4.58998	Not Significant	-0.480329	12.2154	-1.63221	0.111904	0.239825	-4.86664	Not Significant	0.574019	12.2154	1.51448	0.139186	0.265003	-4.81528	Not Significant	0.140301	12.2154	0.3422	0.734316	0.631361	-5.83738	Not Significant	0.433718	12.2154	1.10116	0.278596	0.999769	-4.5861	Not Significant
LIN7A_MOUSE	-0.0237637	13.5184	-0.113738	0.910031	0.999597	-4.73755	Not Significant	0.0949043	13.5184	0.45423	0.652191	0.998589	-4.71284	Not Significant	0.17895	13.5184	0.85649	0.396979	0.438539	-5.85026	Not Significant	-0.202714	13.5184	-0.721996	0.47462	0.413724	-5.66222	Not Significant	-0.0840461	13.5184	-0.299342	0.766274	0.638577	-5.96733	Not Significant	-0.118668	13.5184	-0.422654	0.674878	0.999769	-4.66573	Not Significant
NP1L4_MOUSE	-0.0852367	14.167	-0.638217	0.527077	0.999597	-4.68738	Not Significant	0.0782994	14.167	0.586274	0.561083	0.998589	-4.69541	Not Significant	-0.0225017	14.167	-0.168484	0.867077	0.633622	-6.19406	Not Significant	-0.0627349	14.167	-0.349553	0.728562	0.483931	-5.85043	Not Significant	0.100801	14.167	0.561654	0.577578	0.570903	-5.85892	Not Significant	-0.163536	14.167	-0.911206	0.367806	0.999769	-4.61479	Not Significant
CSN3_MOUSE	0.0290954	13.498	0.143153	0.886929	0.999597	-4.73658	Not Significant	-0.0485802	13.498	-0.229795	0.819488	0.998589	-4.72326	Not Significant	0.151677	13.498	0.746269	0.460115	0.469397	-5.93565	Not Significant	-0.122582	13.498	-0.44881	0.656128	0.458671	-5.81284	Not Significant	-0.200257	13.498	-0.71858	0.476812	0.535942	-5.7446	Not Significant	0.0776757	13.498	0.278722	0.781975	0.999769	-4.67088	Not Significant
NAKD2_MOUSE	0.13462	13.4747	0.872374	0.388364	0.999597	-4.64313	Not Significant	-0.0861591	13.4747	-0.558335	0.579819	0.998589	-4.69946	Not Significant	-0.353926	13.4747	-2.29354	0.0273115	0.114691	-3.78472	Not Significant	0.488546	13.4747	2.35592	0.0236185	0.166489	-3.45249	Not Significant	0.267767	13.4747	1.29126	0.204245	0.371773	-5.22359	Not Significant	0.220779	13.4747	1.06466	0.2936	0.999769	-4.59161	Not Significant
ANXA7_MOUSE	-0.213689	15.1753	-0.534026	0.596367	0.999597	-4.70282	Not Significant	0.0355425	15.1753	0.0888233	0.929679	0.998589	-4.73819	Not Significant	0.72518	15.1753	1.81228	0.0776765	0.201691	-4.65781	Not Significant	-0.938869	15.1753	-1.74601	0.0887138	0.235617	-4.51602	Not Significant	-0.689638	15.1753	-1.28251	0.207262	0.373782	-5.23398	Not Significant	-0.249232	15.1753	-0.463494	0.645597	0.999769	-4.66286	Not Significant
K22O_MOUSE	-0.201848	15.6642	-0.7489	0.458428	0.999597	-4.66809	Not Significant	-0.494352	15.6642	-1.83415	0.0742988	0.998589	-4.33764	Not Significant	-0.488379	15.6642	-1.81199	0.0777222	0.201691	-4.65829	Not Significant	0.286531	15.6642	0.7911	0.433689	0.399806	-5.61325	Not Significant	-0.00597332	15.6642	-0.0164921	0.986926	0.689836	-6.01039	Not Significant	0.292504	15.6642	0.807593	0.424242	0.999769	-4.62856	Not Significant
UBQL4_MOUSE	0.0370458	12.1951	0.0816821	0.935367	0.999597	-4.72044	Not Significant	0.0409353	12.1951	0.090258	0.928599	0.998589	-4.72027	Not Significant	0.389922	12.1951	0.927744	0.359921	0.417771	-5.78829	Not Significant	-0.352876	12.1951	-0.600491	0.552065	0.431056	-5.70169	Not Significant	-0.348986	12.1951	-0.593872	0.556433	0.561577	-5.80431	Not Significant	-0.00388951	12.1951	-0.0063818	0.994944	0.999769	-4.66882	Not Significant
KCC1A_MOUSE	0.00140289	12.4084	0.00903286	0.992839	0.999597	-4.7392	Not Significant	0.0904047	12.4084	0.582094	0.563866	0.998589	-4.69603	Not Significant	0.100975	12.4084	0.650155	0.519418	0.493525	-6.00103	Not Significant	-0.0995723	12.4084	-0.477092	0.63597	0.454493	-5.80051	Not Significant	-0.0105705	12.4084	-0.0506478	0.959866	0.682533	-6.00928	Not Significant	-0.0890018	12.4084	-0.426444	0.672138	0.999769	-4.66548	Not Significant
PLST_MOUSE	0.0811279	15.6149	0.382625	0.704083	0.999597	-4.72047	Not Significant	0.248312	15.6149	1.17112	0.248684	0.998589	-4.56837	Not Significant	-0.334377	15.6149	-1.57703	0.122897	0.251146	-5.02228	Not Significant	0.415505	15.6149	1.45828	0.152801	0.275992	-4.92533	Not Significant	0.582689	15.6149	2.04504	0.0476671	0.21397	-4.09946	Not Significant	-0.167184	15.6149	-0.586759	0.56076	0.999769	-4.65263	Not Significant
SYHC_MOUSE	0.162543	14.0547	1.65491	0.106	0.999597	-4.40795	Not Significant	0.0386843	14.0547	0.39386	0.695838	0.998589	-4.71936	Not Significant	-0.20897	14.0547	-2.1276	0.0397718	0.14145	-4.10402	Not Significant	0.371513	14.0547	2.81477	0.0076243	0.120959	-2.50217	Not Significant	0.247654	14.0547	1.87635	0.0681337	0.24304	-4.38824	Not Significant	0.123859	14.0547	0.938415	0.353829	0.999769	-4.61092	Not Significant
TPM4_MOUSE	0.267067	13.1541	1.55001	0.129248	0.999597	-4.44653	Not Significant	0.0593083	13.1541	0.344214	0.732542	0.998589	-4.72403	Not Significant	-0.310008	13.1541	-1.79923	0.0797538	0.203982	-4.67916	Not Significant	0.577075	13.1541	2.49234	0.0170648	0.151434	-3.18214	Not Significant	0.369316	13.1541	1.59504	0.118806	0.302829	-4.82343	Not Significant	0.207759	13.1541	0.897293	0.375089	0.999769	-4.61673	Not Significant
MATR3_MOUSE	-0.00431451	15.0847	-0.0297742	0.9764	0.999597	-4.73909	Not Significant	0.10967	15.0847	0.756824	0.453721	0.998589	-4.66659	Not Significant	-0.218856	15.0847	-1.51031	0.139055	0.26798	-5.11763	Not Significant	0.214542	15.0847	1.10175	0.277351	0.344057	-5.34042	Not Significant	0.328526	15.0847	1.68709	0.0995999	0.287234	-4.68763	Not Significant	-0.113984	15.0847	-0.585348	0.561698	0.999769	-4.65276	Not Significant
PFD6_MOUSE	0.156903	13.063	1.31813	0.195181	0.999597	-4.5245	Not Significant	0.184599	13.063	1.55079	0.12906	0.998589	-4.44625	Not Significant	-0.123093	13.063	-1.03409	0.307489	0.38764	-5.68879	Not Significant	0.279997	13.063	1.7504	0.087943	0.235617	-4.50928	Not Significant	0.307692	13.063	1.92354	0.0617619	0.234752	-4.30948	Not Significant	-0.0276956	13.063	-0.173139	0.863441	0.999769	-4.67757	Not Significant
SMD3_MOUSE	0.314901	13.1188	1.28203	0.209085	0.999597	-4.54598	Not Significant	-0.274472	13.1188	-1.31929	0.196479	0.998589	-4.52473	Not Significant	-0.141442	13.1188	-0.601111	0.55202	0.508274	-5.91451	Not Significant	0.456343	13.1188	1.41175	0.167719	0.287712	-4.87514	Not Significant	-0.133029	13.1188	-0.445529	0.658952	0.6043	-5.85364	Not Significant	0.589372	13.1188	1.92547	0.063139	0.999769	-4.43634	Not Significant
GNA13_MOUSE	0.390596	12.9283	NA	NA	NA	NA	Not Significant	NA	12.9283	NA	NA	NA	NA	Not Significant	-0.628126	12.9283	NA	NA	NA	NA	Not Significant	1.01872	12.9283	NA	NA	NA	NA	Not Significant	NA	12.9283	NA	NA	NA	NA	Not Significant	NA	12.9283	NA	NA	NA	NA	Not Significant
PPR17_MOUSE	NA	13.2689	NA	NA	NA	NA	Not Significant	-0.144057	13.2689	NA	NA	NA	NA	Not Significant	NA	13.2689	NA	NA	NA	NA	Not Significant	NA	13.2689	NA	NA	NA	NA	Not Significant	NA	13.2689	NA	NA	NA	NA	Not Significant	NA	13.2689	NA	NA	NA	NA	Not Significant
GPX1_MOUSE	-0.120272	12.829	-0.575238	0.568447	0.999597	-4.69703	Not Significant	0.22438	12.829	1.07316	0.289819	0.998589	-4.59506	Not Significant	-0.655213	12.829	-3.13374	0.00327871	0.0333151	-1.91676	Significant	0.53494	12.829	1.90391	0.0643471	0.217874	-4.26505	Not Significant	0.879592	12.829	3.13057	0.00330701	0.0811799	-1.82251	Not Significant	-0.344652	12.829	-1.22666	0.227333	0.999769	-4.56367	Not Significant
PDIA4_MOUSE	0.161673	14.8653	0.649041	0.520131	0.999597	-4.68562	Not Significant	0.0650233	14.8653	0.261037	0.795443	0.998589	-4.73047	Not Significant	-0.308723	14.8653	-1.23937	0.222642	0.334236	-5.46669	Not Significant	0.470396	14.8653	1.40527	0.167889	0.287712	-4.99367	Not Significant	0.373746	14.8653	1.11653	0.271052	0.412766	-5.41886	Not Significant	0.0966501	14.8653	0.288733	0.77432	0.999769	-4.67331	Not Significant
RCN2_MOUSE	0.0208687	13.4318	0.113887	0.909914	0.999597	-4.73754	Not Significant	-0.0654604	13.4318	-0.357236	0.722848	0.998589	-4.72287	Not Significant	-0.319948	13.4318	-1.74604	0.0887073	0.217056	-4.7648	Not Significant	0.340816	13.4318	1.38407	0.174237	0.292453	-5.02036	Not Significant	0.254487	13.4318	1.03348	0.307768	0.438809	-5.5024	Not Significant	0.0863292	13.4318	0.350587	0.727792	0.999769	-4.67016	Not Significant
KCC4_MOUSE	0.222581	14.408	0.426198	0.672315	0.999597	-4.71598	Not Significant	0.426184	14.408	0.816058	0.419443	0.998589	-4.65496	Not Significant	-0.370676	14.408	-0.70977	0.482085	0.477862	-5.96159	Not Significant	0.593257	14.408	0.845333	0.403101	0.38999	-5.57179	Not Significant	0.79686	14.408	1.13545	0.263145	0.411764	-5.39899	Not Significant	-0.203603	14.408	-0.290114	0.773272	0.999769	-4.67325	Not Significant
PYGL_MOUSE	0.241008	13.9884	1.63706	0.109695	0.999597	-4.41466	Not Significant	0.0797941	13.9884	0.542003	0.590912	0.998589	-4.70173	Not Significant	-0.124196	13.9884	-0.843606	0.404054	0.441341	-5.86084	Not Significant	0.365205	13.9884	1.84599	0.0725238	0.218969	-4.3592	Not Significant	0.20399	13.9884	1.0311	0.308869	0.439074	-5.50471	Not Significant	0.161214	13.9884	0.814884	0.420106	0.999769	-4.62764	Not Significant
RS14_MOUSE	-0.00450143	13.2536	-0.0201495	0.984027	0.999597	-4.73916	Not Significant	0.102552	13.2536	0.459049	0.648757	0.998589	-4.71228	Not Significant	0.0527851	13.2536	0.236279	0.814458	0.614824	-6.18056	Not Significant	-0.0572865	13.2536	-0.190821	0.849659	0.510235	-5.89115	Not Significant	0.0497673	13.2536	0.165775	0.869194	0.662439	-5.99726	Not Significant	-0.107054	13.2536	-0.356596	0.723324	0.999769	-4.66982	Not Significant
TSN_MOUSE	-0.383725	14.3898	-1.03968	0.304915	0.999597	-4.6037	Not Significant	-0.0773048	14.3898	-0.209453	0.835189	0.998589	-4.73358	Not Significant	0.0776233	14.3898	0.210316	0.83452	0.623905	-6.18627	Not Significant	-0.461348	14.3898	-0.930188	0.358018	0.379795	-5.50164	Not Significant	-0.154928	14.3898	-0.312372	0.756428	0.636472	-5.96349	Not Significant	-0.30642	14.3898	-0.617816	0.540301	0.999769	-4.64969	Not Significant
K1C18_MOUSE	-0.0124231	13.2416	-0.0399458	0.968346	0.999597	-4.739	Not Significant	0.312669	13.2416	1.00537	0.321103	0.998589	-4.6123	Not Significant	-0.352687	13.2416	-1.09028	0.282484	0.371176	-5.59575	Not Significant	0.340264	13.2416	0.797936	0.429886	0.39846	-5.59027	Not Significant	0.665356	13.2416	1.56029	0.127014	0.30801	-4.85707	Not Significant	-0.325092	13.2416	-0.777872	0.44148	0.999769	-4.63221	Not Significant
ELAV1_MOUSE	-0.105494	12.5342	-0.367503	0.715238	0.999597	-4.72192	Not Significant	-0.085982	12.5342	-0.299529	0.766133	0.998589	-4.72771	Not Significant	0.293268	12.5342	1.02164	0.313272	0.391358	-5.70105	Not Significant	-0.398763	12.5342	-1.03373	0.307654	0.358714	-5.40741	Not Significant	-0.37925	12.5342	-0.983148	0.331618	0.454683	-5.55007	Not Significant	-0.0195124	12.5342	-0.050583	0.959917	0.999769	-4.67977	Not Significant
NECP1_MOUSE	0.13804	13.771	0.801674	0.427618	0.999597	-4.65786	Not Significant	0.269006	13.771	1.56226	0.126336	0.998589	-4.44213	Not Significant	0.498627	13.771	2.89579	0.00617893	0.0486108	-2.484	Significant	-0.360587	13.771	-1.55834	0.127262	0.255636	-4.79024	Not Significant	-0.229621	13.771	-0.992347	0.327169	0.451059	-5.54152	Not Significant	-0.130966	13.771	-0.565993	0.574654	0.999769	-4.65452	Not Significant
HDHD2_MOUSE	0.18078	14.6532	1.18715	0.242378	0.999597	-4.56381	Not Significant	-0.0254058	14.6532	-0.166835	0.868365	0.998589	-4.73564	Not Significant	-0.245647	14.6532	-1.61312	0.114814	0.243958	-4.96921	Not Significant	0.426427	14.6532	2.08382	0.0438023	0.199899	-3.95773	Not Significant	0.220241	14.6532	1.07625	0.288452	0.427108	-5.46014	Not Significant	0.206186	14.6532	1.00757	0.319897	0.999769	-4.60062	Not Significant
FA49A_MOUSE	0.101636	12.7539	0.474915	0.637507	0.999597	-4.71039	Not Significant	-0.241796	12.7539	-1.12984	0.265471	0.998589	-4.57987	Not Significant	0.847425	12.7539	3.95977	0.000310146	0.00827004	0.230442	Significant	-0.74579	12.7539	-2.59326	0.0133341	0.134624	-2.97528	Not Significant	-1.08922	12.7539	-3.78744	0.000516062	0.0343221	-0.178199	Significant	0.343431	12.7539	1.19418	0.239647	0.999769	-4.56955	Not Significant
GSTM6_MOUSE	0.410066	12.6087	1.38794	0.173063	0.999597	-4.50213	Not Significant	-0.430696	12.6087	-1.45777	0.152941	0.998589	-4.47879	Not Significant	-0.332629	12.6087	-1.12585	0.267137	0.362056	-5.59415	Not Significant	0.742695	12.6087	1.87064	0.0689416	0.217874	-4.31942	Not Significant	-0.0980661	12.6087	-0.247001	0.806208	0.650124	-5.9811	Not Significant	0.840761	12.6087	2.11764	0.040659	0.999769	-4.35551	Not Significant
SRR_MOUSE	0.00385115	14.1326	0.0142148	0.98875	0.999597	-4.73918	Not Significant	-0.090948	14.1326	-0.22085	0.826665	0.998589	-4.65945	Not Significant	-0.526463	14.1326	-1.9432	0.0611647	0.179313	-4.44643	Not Significant	0.530314	14.1326	1.45661	0.155326	0.277259	-4.92825	Not Significant	0.435515	14.1326	0.925739	0.361767	0.474127	-5.37904	Not Significant	0.0947991	14.1326	0.201507	0.841625	0.999769	-4.64556	Not Significant
ARK72_MOUSE	0.14108	13.8577	0.904678	0.371212	0.999597	-4.63602	Not Significant	0.1017	13.8577	0.652154	0.518142	0.998589	-4.68511	Not Significant	-0.0439311	13.8577	-0.281709	0.779662	0.603572	-6.16899	Not Significant	0.185011	13.8577	0.882852	0.382747	0.386563	-5.54156	Not Significant	0.145631	13.8577	0.694936	0.491231	0.538388	-5.77896	Not Significant	0.0393798	13.8577	0.187916	0.85192	0.999769	-4.67715	Not Significant
CYBP_MOUSE	0.0219407	15.3297	0.245466	0.807388	0.999597	-4.73148	Not Significant	0.211588	15.3297	2.36718	0.023002	0.998589	-4.10023	Not Significant	-0.251824	15.3297	-2.81733	0.00757408	0.054021	-2.66493	Not Significant	0.273765	15.3297	2.27918	0.0282317	0.171514	-3.59969	Not Significant	0.463412	15.3297	3.85806	0.000419271	0.0336788	0.0070398	Significant	-0.189647	15.3297	-1.57888	0.122473	0.999769	-4.49156	Not Significant
UBA5_MOUSE	0.0359931	12.971	0.11503	0.909014	0.999597	-4.73751	Not Significant	0.101265	12.971	0.323632	0.747952	0.998589	-4.72579	Not Significant	-0.310139	12.971	-0.991168	0.327737	0.399003	-5.73046	Not Significant	0.346132	12.971	0.823178	0.415431	0.393454	-5.58905	Not Significant	0.411404	12.971	0.97841	0.333925	0.456104	-5.55444	Not Significant	-0.0652722	12.971	-0.155232	0.877442	0.999769	-4.67804	Not Significant
ALDOB_MOUSE	-0.434908	14.8232	-0.817032	0.418892	0.999597	-4.65476	Not Significant	-0.214031	14.8232	-0.402086	0.689824	0.998589	-4.71852	Not Significant	0.90402	14.8232	1.69832	0.0974439	0.22184	-4.83978	Not Significant	-1.33893	14.8232	-1.8718	0.0687766	0.217874	-4.31754	Not Significant	-1.11805	14.8232	-1.56302	0.126158	0.30801	-4.86913	Not Significant	-0.220877	14.8232	-0.308782	0.759137	0.999769	-4.67236	Not Significant
NRCAM_MOUSE	0.0994685	15.4344	0.293881	0.770413	0.999597	-4.72814	Not Significant	0.189954	15.4344	0.561221	0.57787	0.998589	-4.69905	Not Significant	-0.0970294	15.4344	-0.286675	0.775885	0.602002	-6.16761	Not Significant	0.196498	15.4344	0.432021	0.668114	0.462879	-5.81989	Not Significant	0.286983	15.4344	0.630963	0.53176	0.551285	-5.81942	Not Significant	-0.0904853	15.4344	-0.198941	0.843346	0.999769	-4.67681	Not Significant
PHP14_MOUSE	-0.0402348	13.1952	-0.127443	0.899367	0.999597	-4.70091	Not Significant	-0.25407	13.1952	-0.950102	0.348999	0.998589	-4.6255	Not Significant	0.377929	13.1952	1.29162	0.205502	0.324991	-5.32402	Not Significant	-0.418163	13.1952	-1.02201	0.314245	0.359923	-5.30882	Not Significant	-0.631998	13.1952	-1.67724	0.102986	0.292173	-4.66852	Not Significant	0.213835	13.1952	0.543512	0.590447	0.999769	-4.64669	Not Significant
PEBP2_MOUSE	NA	9.81858	NA	NA	NA	NA	Not Significant	NA	9.81858	NA	NA	NA	NA	Not Significant	NA	9.81858	NA	NA	NA	NA	Not Significant	NA	9.81858	NA	NA	NA	NA	Not Significant	NA	9.81858	NA	NA	NA	NA	Not Significant	NA	9.81858	NA	NA	NA	NA	Not Significant
AHSA1_MOUSE	-0.0531677	14.7435	-0.270276	0.788378	0.999597	-4.72984	Not Significant	0.196893	14.7435	1.0009	0.323071	0.998589	-4.61341	Not Significant	0.109365	14.7435	0.555951	0.581432	0.525944	-6.05644	Not Significant	-0.162532	14.7435	-0.614838	0.542246	0.426984	-5.72954	Not Significant	0.087528	14.7435	0.331107	0.742343	0.631919	-5.95769	Not Significant	-0.25006	14.7435	-0.945944	0.350023	0.999769	-4.60983	Not Significant
MYH10_MOUSE	-0.260874	14.3877	-1.93338	0.0604997	0.999597	-4.29647	Not Significant	-0.265357	14.3877	-1.96661	0.0564013	0.998589	-4.28235	Not Significant	-0.0956064	14.3877	-0.708556	0.48283	0.478127	-5.96243	Not Significant	-0.165267	14.3877	-0.911457	0.367676	0.380228	-5.51768	Not Significant	-0.16975	14.3877	-0.93618	0.354964	0.468053	-5.59251	Not Significant	0.00448286	14.3877	0.0247232	0.980402	0.999769	-4.67992	Not Significant
EPN1_MOUSE	0.19845	14.5603	1.18458	0.24338	0.999597	-4.56454	Not Significant	-0.0831953	14.5603	-0.496605	0.622266	0.998589	-4.70772	Not Significant	-0.199386	14.5603	-1.19017	0.241203	0.347415	-5.52333	Not Significant	0.397837	14.5603	1.76717	0.0850545	0.234317	-4.48344	Not Significant	0.116191	14.5603	0.516115	0.608699	0.586226	-5.88243	Not Significant	0.281646	14.5603	1.25106	0.218396	0.999769	-4.55917	Not Significant
YTDC2_MOUSE	0.00512287	14.5721	0.0199879	0.984155	0.999597	-4.73916	Not Significant	0.226263	14.5721	0.882811	0.382769	0.998589	-4.64086	Not Significant	0.13596	14.5721	0.530478	0.5988	0.533179	-6.06997	Not Significant	-0.130838	14.5721	-0.379882	0.706102	0.476579	-5.83994	Not Significant	0.0903022	14.5721	0.262189	0.794561	0.646905	-5.97737	Not Significant	-0.22114	14.5721	-0.642071	0.524598	0.999769	-4.64729	Not Significant
RBCC1_MOUSE	-0.0573831	14.6138	-0.400335	0.691103	0.999597	-4.7187	Not Significant	-0.00776029	14.6138	-0.0541399	0.957101	0.998589	-4.73883	Not Significant	0.0290214	14.6138	0.202469	0.840607	0.626124	-6.18786	Not Significant	-0.0864045	14.6138	-0.448577	0.656229	0.458671	-5.81299	Not Significant	-0.0367817	14.6138	-0.190956	0.849555	0.65797	-5.99293	Not Significant	-0.0496228	14.6138	-0.257621	0.798059	0.999769	-4.67467	Not Significant
RPGP1_MOUSE	-0.0460079	14.1169	-0.257905	0.797842	0.999597	-4.73068	Not Significant	0.0633419	14.1169	0.355073	0.724455	0.998589	-4.72306	Not Significant	0.135581	14.1169	0.760019	0.451831	0.465356	-5.92573	Not Significant	-0.181589	14.1169	-0.757489	0.453327	0.405885	-5.63761	Not Significant	-0.0722388	14.1169	-0.301341	0.764762	0.638577	-5.96675	Not Significant	-0.10935	14.1169	-0.456148	0.650823	0.999769	-4.6634	Not Significant
SYT5_MOUSE	0.0632649	14.8445	0.220667	0.826507	0.999597	-4.73296	Not Significant	0.0822941	14.8445	0.28704	0.775607	0.998589	-4.72865	Not Significant	-0.139933	14.8445	-0.488084	0.628234	0.544409	-6.09108	Not Significant	0.203198	14.8445	0.527418	0.600903	0.443406	-5.77662	Not Significant	0.222227	14.8445	0.57681	0.567395	0.566083	-5.85067	Not Significant	-0.0190292	14.8445	-0.049392	0.96086	0.999769	-4.67978	Not Significant
RS20_MOUSE	-0.105891	13.7168	-0.722484	0.474438	0.999597	-4.67294	Not Significant	-0.198322	13.7168	-1.3009	0.201157	0.998589	-4.53254	Not Significant	0.0385049	13.7168	0.262714	0.794196	0.607133	-6.17406	Not Significant	-0.144396	13.7168	-0.733136	0.467992	0.411009	-5.6545	Not Significant	-0.236827	13.7168	-1.17844	0.245975	0.40368	-5.33523	Not Significant	0.0924305	13.7168	0.459932	0.648196	0.999769	-4.66059	Not Significant
TM1L2_MOUSE	0.0209239	13.8318	0.219189	0.827651	0.999597	-4.73305	Not Significant	0.258146	13.8318	2.70422	0.0101073	0.998589	-3.93284	Not Significant	-0.0166457	13.8318	-0.174373	0.862478	0.631375	-6.19307	Not Significant	0.0375696	13.8318	0.292869	0.771181	0.49379	-5.8677	Not Significant	0.274792	13.8318	2.14211	0.0385108	0.194789	-3.92436	Not Significant	-0.237222	13.8318	-1.84924	0.0720425	0.999769	-4.42677	Not Significant
VAPA_MOUSE	-0.178965	12.9571	-0.700526	0.487773	0.999597	-4.67688	Not Significant	0.202976	12.9571	0.794515	0.431723	0.998589	-4.65929	Not Significant	0.772845	12.9571	3.02516	0.00439099	0.0401329	-2.17894	Significant	-0.951809	12.9571	-2.77248	0.00849827	0.120959	-2.59444	Not Significant	-0.569868	12.9571	-1.65994	0.104978	0.293627	-4.72838	Not Significant	-0.381941	12.9571	-1.11254	0.272744	0.999769	-4.58372	Not Significant
CT027_MOUSE	0.000382203	13.5898	0.00127096	0.998992	0.999597	-4.73921	Not Significant	0.221239	13.5898	0.735697	0.466334	0.998589	-4.67054	Not Significant	-0.048613	13.5898	-0.161655	0.872415	0.63393	-6.19517	Not Significant	0.0489952	13.5898	0.121242	0.904124	0.522465	-5.90147	Not Significant	0.269852	13.5898	0.667766	0.508231	0.543874	-5.79661	Not Significant	-0.220857	13.5898	-0.546524	0.587831	0.999769	-4.65623	Not Significant
PMM1_MOUSE	-0.111886	13.3531	-0.482422	0.632214	0.999597	-4.70948	Not Significant	0.232392	13.3531	1.00201	0.32254	0.998589	-4.61313	Not Significant	0.0229117	13.3531	0.0987889	0.921814	0.644811	-6.20323	Not Significant	-0.134798	13.3531	-0.432509	0.667763	0.462879	-5.81969	Not Significant	0.20948	13.3531	0.672132	0.505477	0.543623	-5.79382	Not Significant	-0.344278	13.3531	-1.10464	0.27611	0.999769	-4.58504	Not Significant
MRCKG_MOUSE	0.744436	14.521	1.62422	0.112416	0.999597	-4.41945	Not Significant	0.0674042	14.521	0.147063	0.883843	0.998589	-4.73643	Not Significant	-0.543445	14.521	-1.18569	0.242944	0.348008	-5.52837	Not Significant	1.28788	14.521	2.091	0.0431176	0.199899	-3.94501	Not Significant	0.610849	14.521	0.991773	0.327445	0.451059	-5.54206	Not Significant	0.677032	14.521	1.09923	0.278434	0.999769	-4.58594	Not Significant
ROA0_MOUSE	-0.0912716	12.6208	-0.212801	0.832797	0.999597	-4.67924	Not Significant	-0.0821132	12.6208	-0.25241	0.802297	0.998589	-4.731	Not Significant	-0.311076	12.6208	-0.919259	0.364661	0.419451	-5.75901	Not Significant	0.219804	12.6208	0.422597	0.675342	0.465674	-5.66688	Not Significant	0.228963	12.6208	0.513281	0.61119	0.586226	-5.86467	Not Significant	-0.00915843	12.6208	-0.0178556	0.985862	0.999769	-4.65813	Not Significant
PCX3_MOUSE	-0.351755	12.7319	-2.17635	0.0360133	0.999597	-4.21424	Not Significant	-0.229069	12.7319	-1.41727	0.164803	0.998589	-4.49746	Not Significant	0.0383509	12.7319	0.246809	0.806426	0.613426	-6.17802	Not Significant	-0.390106	12.7319	-1.83096	0.0752023	0.220119	-4.37078	Not Significant	-0.26742	12.7319	-1.25513	0.217333	0.377758	-5.24883	Not Significant	-0.122687	12.7319	-0.564867	0.575587	0.999769	-4.65029	Not Significant
NT5D3_MOUSE	0.11668	14.5307	0.395952	0.694306	0.999597	-4.71915	Not Significant	-0.0823185	14.5307	-0.279346	0.781461	0.998589	-4.72921	Not Significant	-0.397469	14.5307	-1.3488	0.18521	0.308191	-5.3332	Not Significant	0.514149	14.5307	1.29836	0.201817	0.303928	-5.12455	Not Significant	0.315151	14.5307	0.795838	0.430962	0.514793	-5.70745	Not Significant	0.198999	14.5307	0.502525	0.618135	0.999769	-4.65988	Not Significant
DDX17_MOUSE	0.0225879	13.5334	0.118629	0.906181	0.999597	-4.7374	Not Significant	0.0182569	13.5334	0.0958833	0.924106	0.998589	-4.73803	Not Significant	0.195684	13.5334	1.02771	0.310442	0.390571	-5.69509	Not Significant	-0.173096	13.5334	-0.676495	0.502735	0.419288	-5.69209	Not Significant	-0.177427	13.5334	-0.693421	0.49217	0.538388	-5.77997	Not Significant	0.00433096	13.5334	0.0169262	0.986582	0.999769	-4.67995	Not Significant
PI51C_MOUSE	-0.144535	14.2498	-0.98624	0.330118	0.999597	-4.61699	Not Significant	-0.104963	14.2498	-0.716216	0.478141	0.998589	-4.67409	Not Significant	0.0345969	14.2498	0.236073	0.814616	0.614824	-6.18061	Not Significant	-0.179132	14.2498	-0.909585	0.36865	0.380228	-5.51926	Not Significant	-0.13956	14.2498	-0.708647	0.482774	0.537305	-5.7698	Not Significant	-0.0395726	14.2498	-0.200939	0.841795	0.999769	-4.67674	Not Significant
ADDG_MOUSE	0.335209	13.671	1.44433	0.156664	0.999597	-4.48335	Not Significant	0.10713	13.671	0.461593	0.646947	0.998589	-4.71198	Not Significant	-0.0839635	13.671	-0.361776	0.71948	0.581486	-6.14369	Not Significant	0.419173	13.671	1.34401	0.186741	0.298897	-5.06981	Not Significant	0.191093	13.671	0.612711	0.543638	0.55668	-5.83026	Not Significant	0.22808	13.671	0.731302	0.468983	0.999769	-4.6377	Not Significant
PFD5_MOUSE	0.0179037	12.7591	0.114538	0.909417	0.999597	-4.72805	Not Significant	0.15521	12.7591	1.03281	0.308247	0.998589	-4.60544	Not Significant	-0.342713	12.7591	-2.2805	0.028298	0.115838	-3.81286	Not Significant	0.360616	12.7591	1.75007	0.0882093	0.235617	-4.49596	Not Significant	0.497923	12.7591	2.4656	0.0183267	0.150629	-3.3003	Not Significant	-0.137307	12.7591	-0.66635	0.509229	0.999769	-4.64287	Not Significant
KLH29_MOUSE	0.20033	12.7164	0.817452	0.419224	0.999597	-4.64988	Not Significant	-0.439699	12.7164	-1.6506	0.107805	0.998589	-4.43997	Not Significant	-0.0973621	12.7164	-0.413362	0.681874	0.566588	-6.12386	Not Significant	0.297692	12.7164	0.921618	0.363064	0.380228	-5.4908	Not Significant	-0.342337	12.7164	-1.01272	0.318174	0.445878	-5.46412	Not Significant	0.640029	12.7164	1.86049	0.071272	0.999769	-4.44726	Not Significant
KCRS_MOUSE	-0.101612	13.2075	-0.490106	0.626816	0.999597	-4.70853	Not Significant	0.137897	13.2075	0.665122	0.509902	0.998589	-4.68296	Not Significant	-0.160117	13.2075	-0.772295	0.444612	0.462171	-5.91661	Not Significant	0.0585054	13.2075	0.209992	0.834771	0.506178	-5.8875	Not Significant	0.298015	13.2075	1.06966	0.291375	0.428739	-5.46676	Not Significant	-0.239509	13.2075	-0.859664	0.395248	0.999769	-4.62183	Not Significant
SYPH_MOUSE	0.263075	14.6327	0.721502	0.47492	0.999597	-4.67314	Not Significant	0.222927	14.6327	0.611393	0.5445	0.998589	-4.69161	Not Significant	-0.00755774	14.6327	-0.0207277	0.983569	0.658369	-6.20783	Not Significant	0.270632	14.6327	0.552331	0.583885	0.438429	-5.76393	Not Significant	0.230484	14.6327	0.470393	0.640704	0.59728	-5.90405	Not Significant	0.0401481	14.6327	0.081938	0.935117	0.999769	-4.67943	Not Significant
BAIP2_MOUSE	0.114554	13.2006	0.843371	0.404184	0.999597	-4.64931	Not Significant	-0.151631	13.2006	-1.11634	0.271135	0.998589	-4.58355	Not Significant	0.283441	13.2006	2.08674	0.0435224	0.147409	-4.17979	Not Significant	-0.168887	13.2006	-0.925258	0.360544	0.380104	-5.50589	Not Significant	-0.435072	13.2006	-2.38358	0.0221302	0.163746	-3.46209	Not Significant	0.266186	13.2006	1.45832	0.15279	0.999769	-4.51791	Not Significant
COQ5_MOUSE	-0.138929	12.5004	-0.28449	0.777627	0.999597	-4.72882	Not Significant	-1.01739	12.5004	-2.00292	0.0525834	0.998589	-4.28621	Not Significant	-0.570964	12.5004	-1.12405	0.268261	0.362056	-5.56006	Not Significant	0.432035	12.5004	0.645212	0.522787	0.423422	-5.69324	Not Significant	-0.446424	12.5004	-0.654012	0.517165	0.544958	-5.7691	Not Significant	0.878459	12.5004	1.31191	0.197664	0.999769	-4.54906	Not Significant
IF1AX_MOUSE	0.19448	13.6428	1.37249	0.177781	0.999597	-4.50716	Not Significant	-0.0106412	13.6428	-0.0750978	0.940522	0.998589	-4.73848	Not Significant	-0.048961	13.6428	-0.345531	0.731559	0.587429	-6.14933	Not Significant	0.243441	13.6428	1.27847	0.208668	0.305962	-5.14787	Not Significant	0.0383198	13.6428	0.201243	0.841558	0.655262	-5.99099	Not Significant	0.205121	13.6428	1.07723	0.288022	0.999769	-4.58957	Not Significant
MCF2L_MOUSE	-0.0710393	12.0122	-0.23391	0.816506	0.999597	-4.723	Not Significant	0.313451	12.0122	0.858093	0.397059	0.998589	-4.62645	Not Significant	0.165353	12.0122	0.566323	0.575023	0.522691	-6.05016	Not Significant	-0.236392	12.0122	-0.590463	0.558921	0.432929	-5.72459	Not Significant	0.148099	12.0122	0.33282	0.741385	0.631919	-5.84032	Not Significant	-0.384491	12.0122	-0.850811	0.401034	0.999769	-4.61567	Not Significant
PRS4_MOUSE	0.0368362	13.7985	0.300416	0.765462	0.999597	-4.72764	Not Significant	0.129807	13.7985	1.05864	0.296304	0.998589	-4.59884	Not Significant	0.197114	13.7985	1.60755	0.116031	0.244644	-4.97746	Not Significant	-0.160278	13.7985	-0.972708	0.336716	0.368823	-5.46408	Not Significant	-0.067307	13.7985	-0.408478	0.685165	0.612703	-5.93017	Not Significant	-0.092971	13.7985	-0.56423	0.575841	0.999769	-4.65468	Not Significant
VAT1_MOUSE	0.265739	14.3856	0.54725	0.587337	0.999597	-4.70101	Not Significant	-0.154822	14.3856	-0.318832	0.751562	0.998589	-4.72618	Not Significant	0.582918	14.3856	1.20043	0.237239	0.344903	-5.51168	Not Significant	-0.317179	14.3856	-0.486068	0.62965	0.451558	-5.79642	Not Significant	-0.73774	14.3856	-1.13056	0.26517	0.412155	-5.40415	Not Significant	0.42056	14.3856	0.644496	0.523041	0.999769	-4.64704	Not Significant
FBX5_MOUSE	-0.0333515	15.1147	-0.227651	0.821112	0.999597	-4.73256	Not Significant	-0.130097	15.1147	-0.888015	0.379997	0.998589	-4.63972	Not Significant	-0.0634963	15.1147	-0.433414	0.667111	0.56219	-6.11576	Not Significant	0.0301449	15.1147	0.153119	0.879097	0.517975	-5.89731	Not Significant	-0.0666004	15.1147	-0.338292	0.736964	0.631361	-5.95537	Not Significant	0.0967453	15.1147	0.491411	0.6259	0.999769	-4.66075	Not Significant
PP1RB_MOUSE	0.0207018	13.9413	NA	NA	NA	NA	Not Significant	NA	13.9413	NA	NA	NA	NA	Not Significant	-0.342639	13.9413	NA	NA	NA	NA	Not Significant	0.363341	13.9413	NA	NA	NA	NA	Not Significant	NA	13.9413	NA	NA	NA	NA	Not Significant	NA	13.9413	NA	NA	NA	NA	Not Significant
DC1L1_MOUSE	0.0768627	13.6574	0.501798	0.618642	0.999597	-4.70706	Not Significant	0.202729	13.6574	1.32352	0.193399	0.998589	-4.52281	Not Significant	0.445241	13.6574	2.90675	0.00600433	0.0481515	-2.45847	Significant	-0.368378	13.6574	-1.78965	0.0813073	0.231849	-4.44846	Not Significant	-0.242511	13.6574	-1.17817	0.245897	0.40368	-5.35297	Not Significant	-0.125867	13.6574	-0.611485	0.54444	0.999769	-4.6503	Not Significant
UBE4B_MOUSE	-0.306587	13.794	-0.671701	0.505749	0.999597	-4.68186	Not Significant	-0.577482	13.794	-1.2652	0.213334	0.998589	-4.54081	Not Significant	0.288857	13.794	0.632856	0.530535	0.499594	-6.01184	Not Significant	-0.595444	13.794	-0.970788	0.337659	0.368823	-5.46581	Not Significant	-0.866339	13.794	-1.41244	0.16578	0.343459	-5.07299	Not Significant	0.270895	13.794	0.441656	0.661186	0.999769	-4.66443	Not Significant
CDC23_MOUSE	NA	10.2005	NA	NA	NA	NA	Not Significant	NA	10.2005	NA	NA	NA	NA	Not Significant	-0.175044	10.2005	NA	NA	NA	NA	Not Significant	NA	10.2005	NA	NA	NA	NA	Not Significant	NA	10.2005	NA	NA	NA	NA	Not Significant	NA	10.2005	NA	NA	NA	NA	Not Significant
UBN1_MOUSE	-0.451305	11.3519	NA	NA	NA	NA	Not Significant	NA	11.3519	NA	NA	NA	NA	Not Significant	0.334784	11.3519	NA	NA	NA	NA	Not Significant	-0.786089	11.3519	NA	NA	NA	NA	Not Significant	NA	11.3519	NA	NA	NA	NA	Not Significant	NA	11.3519	NA	NA	NA	NA	Not Significant
PNPH_MOUSE	0.106185	12.8702	0.556342	0.58134	0.999597	-4.6997	Not Significant	-0.0511835	12.8702	-0.245156	0.807696	0.998589	-4.71148	Not Significant	-0.292845	12.8702	-1.53433	0.133491	0.263544	-5.08403	Not Significant	0.399029	12.8702	1.55577	0.128309	0.255636	-4.79421	Not Significant	0.241661	12.8702	0.898709	0.374643	0.481738	-5.58256	Not Significant	0.157368	12.8702	0.585233	0.561958	0.999769	-4.64776	Not Significant
RTN3_MOUSE	0.133357	14.5119	0.654647	0.516552	0.999597	-4.6847	Not Significant	0.472492	14.5119	2.31945	0.025719	0.998589	-4.12299	Not Significant	0.646729	14.5119	3.17477	0.00293244	0.0308904	-1.8163	Significant	-0.513372	14.5119	-1.87536	0.068274	0.217874	-4.31177	Not Significant	-0.174237	14.5119	-0.63649	0.52819	0.55067	-5.81607	Not Significant	-0.339135	14.5119	-1.23887	0.222828	0.999769	-4.56143	Not Significant
DRC2_MOUSE	0.0436924	15.6884	0.0646459	0.948815	0.999597	-4.73867	Not Significant	0.0152462	15.6884	0.0206219	0.983662	0.998589	-4.71816	Not Significant	-0.684196	15.6884	-0.973245	0.336953	0.404656	-5.71065	Not Significant	0.727888	15.6884	0.785437	0.437357	0.401482	-5.59922	Not Significant	0.699442	15.6884	0.72118	0.475476	0.534904	-5.70144	Not Significant	0.0284462	15.6884	0.0298739	0.976333	0.999769	-4.67281	Not Significant
SPIR2_MOUSE	0.10736	12.0303	0.301767	0.764732	0.999597	-4.71077	Not Significant	0.411197	12.0303	1.05642	0.298485	0.998589	-4.59468	Not Significant	0.295974	12.0303	0.897743	0.375855	0.423214	-5.8143	Not Significant	-0.188615	12.0303	-0.40917	0.685071	0.470361	-5.79244	Not Significant	0.115222	12.0303	0.237543	0.813711	0.652814	-5.89871	Not Significant	-0.303837	12.0303	-0.606232	0.548527	0.999769	-4.63895	Not Significant
GNA12_MOUSE	-1.96214	13.8825	-2.56071	0.0146776	0.999597	-4.04296	Not Significant	-0.128466	13.8825	-0.167656	0.867771	0.998589	-4.72624	Not Significant	0.740224	13.8825	1.00483	0.321533	0.394256	-5.71706	Not Significant	-2.70237	13.8825	-2.67536	0.0110688	0.12889	-2.80446	Not Significant	-0.86869	13.8825	-0.860007	0.395346	0.490504	-5.63875	Not Significant	-1.83368	13.8825	-1.7808	0.0831911	0.999769	-4.45382	Not Significant
BLMH_MOUSE	0.051496	14.6515	0.467276	0.642913	0.999597	-4.71131	Not Significant	-0.0906295	14.6515	-0.822375	0.415883	0.998589	-4.65367	Not Significant	-0.108073	14.6515	-0.980658	0.332829	0.403228	-5.7404	Not Significant	0.159569	14.6515	1.07748	0.28791	0.348951	-5.36478	Not Significant	0.0174436	14.6515	0.117787	0.906843	0.668318	-6.00383	Not Significant	0.142125	14.6515	0.959695	0.343143	0.999769	-4.60782	Not Significant
CYFP1_MOUSE	0.0471616	13.1782	0.301106	0.764939	0.999597	-4.72759	Not Significant	-0.333323	13.1782	-2.12812	0.0397261	0.998589	-4.21145	Not Significant	0.132576	13.1782	0.846438	0.402492	0.440819	-5.85853	Not Significant	-0.0854142	13.1782	-0.40581	0.687109	0.47124	-5.83029	Not Significant	-0.465899	13.1782	-2.21352	0.0328026	0.189629	-3.79153	Not Significant	0.380485	13.1782	1.80771	0.0783981	0.999769	-4.4372	Not Significant
MAP4_MOUSE	0.0125573	14.3426	0.0598942	0.952547	0.999597	-4.73875	Not Significant	-0.186585	14.3426	-0.889946	0.378973	0.998589	-4.63929	Not Significant	-0.200433	14.3426	-0.955996	0.344985	0.406467	-5.76335	Not Significant	0.21299	14.3426	0.755976	0.454223	0.405885	-5.63868	Not Significant	0.013848	14.3426	0.0491513	0.961051	0.683	-6.00935	Not Significant	0.199142	14.3426	0.706825	0.483893	0.999769	-4.64045	Not Significant
NUD10_MOUSE	0.304154	13.5492	1.14509	0.259178	0.999597	-4.57566	Not Significant	0.073942	13.5492	0.278378	0.782198	0.998589	-4.72927	Not Significant	-0.354959	13.5492	-1.33636	0.189207	0.311094	-5.3489	Not Significant	0.659113	13.5492	1.84657	0.0724373	0.218969	-4.35827	Not Significant	0.428901	13.5492	1.20161	0.236789	0.394341	-5.32705	Not Significant	0.230212	13.5492	0.644962	0.522742	0.999769	-4.647	Not Significant
CDC37_MOUSE	0.289741	13.875	1.69637	0.0978152	0.999597	-4.39217	Not Significant	-0.220588	13.875	-1.2915	0.204161	0.998589	-4.53278	Not Significant	0.22865	13.875	1.3387	0.18845	0.311013	-5.34596	Not Significant	0.0610906	13.875	0.266163	0.791521	0.495269	-5.87479	Not Significant	-0.449239	13.875	-1.95727	0.0575285	0.230213	-4.25222	Not Significant	0.510329	13.875	2.22343	0.0320733	0.999769	-4.32577	Not Significant
RL12_MOUSE	-0.00448821	14.2011	-0.0175729	0.986072	0.999597	-4.73917	Not Significant	-0.18827	14.2011	-0.708695	0.482856	0.998589	-4.66954	Not Significant	-0.0974688	14.2011	-0.381625	0.704873	0.577337	-6.13641	Not Significant	0.0929806	14.2011	0.27091	0.787932	0.495269	-5.87356	Not Significant	-0.0908014	14.2011	-0.259284	0.796821	0.647238	-5.95923	Not Significant	0.183782	14.2011	0.524791	0.602789	0.999769	-4.6557	Not Significant
SMD2_MOUSE	-0.010082	13.2341	-0.02182	0.982724	0.999597	-4.7111	Not Significant	0.929546	13.2341	2.10866	0.0426833	0.998589	-4.26525	Not Significant	-0.427193	13.2341	-1.0051	0.322196	0.394256	-5.67991	Not Significant	0.417111	13.2341	0.699071	0.489428	0.413967	-5.60315	Not Significant	1.35674	13.2341	2.33153	0.0260085	0.170088	-3.54745	Not Significant	-0.939628	13.2341	-1.54828	0.131135	0.999769	-4.51357	Not Significant
RM12_MOUSE	-0.197315	13.0428	-0.92784	0.359219	0.999597	-4.63077	Not Significant	-0.165512	13.0428	-0.778292	0.441111	0.998589	-4.66247	Not Significant	-0.594697	13.0428	-2.79646	0.00799179	0.0558086	-2.71252	Not Significant	0.397382	13.0428	1.39054	0.172281	0.292048	-5.01226	Not Significant	0.429185	13.0428	1.50182	0.141228	0.317606	-4.95418	Not Significant	-0.031803	13.0428	-0.111287	0.911962	0.999769	-4.67898	Not Significant
PSB7_MOUSE	-0.0434579	15.0659	-0.134559	0.893655	0.999597	-4.73688	Not Significant	-0.453527	15.0659	-1.40426	0.168186	0.998589	-4.49676	Not Significant	-0.260152	15.0659	-0.80551	0.425428	0.450922	-5.89123	Not Significant	0.216694	15.0659	0.499289	0.620391	0.448306	-5.79026	Not Significant	-0.193375	15.0659	-0.44556	0.658388	0.6043	-5.91497	Not Significant	0.410069	15.0659	0.944849	0.350575	0.999769	-4.60999	Not Significant
TCEA1_MOUSE	0.487314	13.3703	2.00092	0.0524232	0.999597	-4.2676	Not Significant	-0.0885311	13.3703	-0.363509	0.718195	0.998589	-4.72229	Not Significant	0.240146	13.3703	0.986041	0.330214	0.401626	-5.73532	Not Significant	0.247168	13.3703	0.75522	0.454671	0.405885	-5.63922	Not Significant	-0.328677	13.3703	-1.00427	0.321463	0.449029	-5.53034	Not Significant	0.575845	13.3703	1.75949	0.0863677	0.999769	-4.44911	Not Significant
IP3KA_MOUSE	0.146927	14.2442	0.91772	0.364428	0.999597	-4.63307	Not Significant	-0.0327786	14.2442	-0.204738	0.838846	0.998589	-4.73383	Not Significant	-0.303649	14.2442	-1.89661	0.0653319	0.18668	-4.51679	Not Significant	0.450576	14.2442	2.09429	0.0428071	0.199899	-3.93917	Not Significant	0.27087	14.2442	1.25901	0.215538	0.377719	-5.26159	Not Significant	0.179706	14.2442	0.835279	0.408668	0.999769	-4.62503	Not Significant
SNX12_MOUSE	0.0973822	12.6263	0.584197	0.562465	0.999597	-4.69572	Not Significant	0.110707	12.6263	0.664131	0.510529	0.998589	-4.68313	Not Significant	0.306548	12.6263	1.83898	0.07357	0.196242	-4.61374	Not Significant	-0.209166	12.6263	-0.933751	0.3562	0.379033	-5.49855	Not Significant	-0.195841	12.6263	-0.874267	0.387345	0.486949	-5.64542	Not Significant	-0.0133246	12.6263	-0.0594834	0.952872	0.999769	-4.67969	Not Significant
SEPT2_MOUSE	-0.025256	13.4396	-0.136973	0.89176	0.999597	-4.7368	Not Significant	0.147224	13.4396	0.798453	0.429461	0.998589	-4.6585	Not Significant	-0.177742	13.4396	-0.963965	0.341025	0.404738	-5.756	Not Significant	0.152486	13.4396	0.615408	0.541874	0.426984	-5.72921	Not Significant	0.324967	13.4396	1.31151	0.197385	0.367633	-5.19928	Not Significant	-0.17248	13.4396	-0.696099	0.490511	0.999769	-4.64162	Not Significant
DEMA_MOUSE	-0.305405	13.7601	-1.49499	0.143207	0.999597	-4.46613	Not Significant	-0.0949467	13.7601	-0.446837	0.657539	0.998589	-4.70558	Not Significant	-0.0941688	13.7601	-0.460967	0.64746	0.551329	-6.10362	Not Significant	-0.211237	13.7601	-0.769473	0.446388	0.405186	-5.62891	Not Significant	-0.000777845	13.7601	-0.00277695	0.997799	0.692408	-5.99158	Not Significant	-0.210459	13.7601	-0.751348	0.457089	0.999769	-4.63377	Not Significant
FUBP1_MOUSE	-0.01034	14.0122	-0.0719062	0.943045	0.999597	-4.73854	Not Significant	-0.0159485	14.0122	-0.110908	0.91226	0.998589	-4.73763	Not Significant	-0.313516	14.0122	-2.18024	0.0353624	0.134012	-4.00474	Not Significant	0.303176	14.0122	1.56892	0.124777	0.255195	-4.7755	Not Significant	0.297567	14.0122	1.53989	0.131693	0.310043	-4.90162	Not Significant	0.00560842	14.0122	0.0290232	0.976995	0.999769	-4.6799	Not Significant
MPI_MOUSE	0.0947311	13.0692	0.47185	0.639673	0.999597	-4.71076	Not Significant	-0.0465439	13.0692	-0.231832	0.817885	0.998589	-4.73231	Not Significant	-0.231561	13.0692	-1.15339	0.255797	0.356993	-5.56427	Not Significant	0.326292	13.0692	1.20942	0.233808	0.322003	-5.22624	Not Significant	0.185017	13.0692	0.685779	0.496925	0.541044	-5.78499	Not Significant	0.141275	13.0692	0.523646	0.603499	0.999769	-4.65816	Not Significant
CTBP1_MOUSE	0.276694	14.5074	1.58486	0.121105	0.999597	-4.43394	Not Significant	0.0617022	14.5074	0.353421	0.725683	0.998589	-4.72321	Not Significant	-0.296699	14.5074	-1.69945	0.0972293	0.221757	-4.83803	Not Significant	0.573392	14.5074	2.44402	0.0191682	0.1574	-3.27913	Not Significant	0.358401	14.5074	1.52765	0.134702	0.312844	-4.91866	Not Significant	0.214991	14.5074	0.916378	0.365122	0.999769	-4.61406	Not Significant
NUCB1_MOUSE	-0.0746866	13.6457	-0.351055	0.727444	0.999597	-4.72343	Not Significant	0.0249567	13.6457	0.117306	0.907222	0.998589	-4.73744	Not Significant	-0.441449	13.6457	-2.07497	0.0446591	0.148428	-4.2014	Not Significant	0.366762	13.6457	1.28285	0.207144	0.305882	-5.14276	Not Significant	0.466405	13.6457	1.63139	0.11089	0.296667	-4.7706	Not Significant	-0.0996434	13.6457	-0.348531	0.729323	0.999769	-4.67027	Not Significant
TPD52_MOUSE	0.0851045	12.9096	0.444731	0.659047	0.999597	-4.70581	Not Significant	0.190326	12.9096	1.03451	0.307461	0.998589	-4.60501	Not Significant	-0.309411	12.9096	-1.6818	0.100841	0.226259	-4.8657	Not Significant	0.394516	12.9096	1.56392	0.12616	0.255195	-4.76746	Not Significant	0.499737	12.9096	2.02135	0.0503567	0.218357	-4.14251	Not Significant	-0.105221	12.9096	-0.417112	0.678953	0.999769	-4.66347	Not Significant
DNPEP_MOUSE	0.0140063	13.5634	0.0861343	0.931802	0.999597	-4.73826	Not Significant	0.154543	13.5634	0.950388	0.34779	0.998589	-4.62554	Not Significant	-0.296213	13.5634	-1.82161	0.07622	0.20022	-4.64247	Not Significant	0.310219	13.5634	1.41965	0.163684	0.284568	-4.97535	Not Significant	0.450755	13.5634	2.06279	0.0458628	0.209873	-4.06792	Not Significant	-0.140536	13.5634	-0.643136	0.523914	0.999769	-4.64718	Not Significant
PPM1A_MOUSE	0.0276587	14.4828	0.156841	0.876183	0.999597	-4.73605	Not Significant	-0.024906	14.4828	-0.141231	0.888417	0.998589	-4.73665	Not Significant	-0.204569	14.4828	-1.16002	0.253119	0.356553	-5.55697	Not Significant	0.232228	14.4828	0.979946	0.333176	0.368823	-5.45753	Not Significant	0.179663	14.4828	0.758136	0.452944	0.526009	-5.73527	Not Significant	0.0525647	14.4828	0.221811	0.825623	0.999769	-4.67604	Not Significant
IMPCT_MOUSE	0.370132	13.3401	1.24732	0.219942	0.999597	-4.54623	Not Significant	0.0666791	13.3401	0.216032	0.830123	0.998589	-4.724	Not Significant	0.488492	13.3401	1.64619	0.108005	0.234332	-4.91997	Not Significant	-0.118359	13.3401	-0.296815	0.76823	0.493175	-5.86657	Not Significant	-0.421813	13.3401	-1.0367	0.306454	0.437503	-5.48145	Not Significant	0.303453	13.3401	0.745805	0.460392	0.999769	-4.63439	Not Significant
ARFG1_MOUSE	0.073439	15.2908	0.595456	0.554992	0.999597	-4.69404	Not Significant	0.090643	15.2908	0.73495	0.466784	0.998589	-4.67068	Not Significant	0.0453563	15.2908	0.367757	0.71505	0.581082	-6.14155	Not Significant	0.0280826	15.2908	0.169442	0.866328	0.513203	-5.89481	Not Significant	0.0452867	15.2908	0.273247	0.786111	0.643835	-5.97452	Not Significant	-0.0172041	15.2908	-0.103804	0.917859	0.999769	-4.67911	Not Significant
CBLN1_MOUSE	NA	12.8262	NA	NA	NA	NA	Not Significant	0.225942	12.8262	NA	NA	NA	NA	Not Significant	NA	12.8262	NA	NA	NA	NA	Not Significant	NA	12.8262	NA	NA	NA	NA	Not Significant	NA	12.8262	NA	NA	NA	NA	Not Significant	NA	12.8262	NA	NA	NA	NA	Not Significant
TRXR1_MOUSE	0.0442115	15.0547	0.243033	0.809259	0.999597	-4.73163	Not Significant	0.147106	15.0547	0.80865	0.423641	0.998589	-4.65646	Not Significant	-0.511823	15.0547	-2.81352	0.00764889	0.054021	-2.67365	Not Significant	0.556035	15.0547	2.27453	0.0285356	0.171514	-3.60849	Not Significant	0.65893	15.0547	2.69544	0.0103336	0.118412	-2.81312	Not Significant	-0.102895	15.0547	-0.420904	0.676144	0.999769	-4.66585	Not Significant
NMT1_MOUSE	0.0802057	14.3018	0.707271	0.483619	0.999597	-4.67569	Not Significant	-0.0381074	14.3018	-0.33604	0.738649	0.998589	-4.72474	Not Significant	-0.127524	14.3018	-1.12453	0.267688	0.362056	-5.59556	Not Significant	0.207729	14.3018	1.36314	0.180687	0.295504	-5.04637	Not Significant	0.0894162	14.3018	0.586757	0.560761	0.562003	-5.84513	Not Significant	0.118313	14.3018	0.776381	0.442225	0.999769	-4.6324	Not Significant
AMPB_MOUSE	-0.0471199	14.5	-0.230191	0.819151	0.999597	-4.73241	Not Significant	0.144721	14.5	0.706992	0.483791	0.998589	-4.67574	Not Significant	-0.468214	14.5	-2.28733	0.0277062	0.115793	-3.797	Not Significant	0.421095	14.5	1.53082	0.133916	0.261306	-4.82817	Not Significant	0.612935	14.5	2.22823	0.0317251	0.186725	-3.76376	Not Significant	-0.19184	14.5	-0.697406	0.489701	0.999769	-4.64148	Not Significant
HYOU1_MOUSE	-0.34599	15.097	-2.12125	0.0403361	0.999597	-4.21454	Not Significant	0.121576	15.097	0.745375	0.460531	0.998589	-4.66875	Not Significant	0.0176318	15.097	0.1081	0.914473	0.644136	-6.20228	Not Significant	-0.363621	15.097	-1.65897	0.105175	0.245006	-4.64652	Not Significant	0.103944	15.097	0.474229	0.637991	0.596793	-5.90231	Not Significant	-0.467565	15.097	-2.1332	0.0392811	0.999769	-4.35119	Not Significant
PRS10_MOUSE	-0.0731379	13.4028	-0.415138	0.680325	0.999597	-4.71716	Not Significant	0.165851	13.4028	0.941388	0.352323	0.998589	-4.62764	Not Significant	0.0216763	13.4028	0.123037	0.902712	0.641414	-6.20058	Not Significant	-0.0948142	13.4028	-0.400484	0.690994	0.472304	-5.83232	Not Significant	0.144175	13.4028	0.608977	0.546084	0.557652	-5.83244	Not Significant	-0.238989	13.4028	-1.00946	0.319	0.999769	-4.60032	Not Significant
ACY2_MOUSE	0.0623777	13.5774	0.365401	0.716794	0.999597	-4.72211	Not Significant	0.0624446	13.5774	0.365793	0.716504	0.998589	-4.72208	Not Significant	0.209839	13.5774	1.22921	0.226386	0.337411	-5.47856	Not Significant	-0.147461	13.5774	-0.642805	0.524126	0.423665	-5.71299	Not Significant	-0.147394	13.5774	-0.642513	0.524314	0.549543	-5.81239	Not Significant	-6.69746e-05	13.5774	-0.000291952	0.999769	0.999769	-4.67997	Not Significant
RS4X_MOUSE	-0.221714	12.9041	-1.06802	0.292102	0.999597	-4.5964	Not Significant	-0.061104	12.9041	-0.294345	0.770061	0.998589	-4.7281	Not Significant	0.1058	12.9041	0.50965	0.61318	0.539972	-6.08056	Not Significant	-0.327514	12.9041	-1.17403	0.247531	0.329089	-5.26486	Not Significant	-0.166904	12.9041	-0.598294	0.553116	0.560557	-5.8386	Not Significant	-0.16061	12.9041	-0.575732	0.568116	0.999769	-4.65364	Not Significant
ERH_MOUSE	0.0224731	11.1279	0.0496119	0.960927	0.999597	-4.62984	Not Significant	0.385866	11.1279	1.3886	0.180339	0.998589	-4.53329	Not Significant	-0.0231842	11.1279	-0.0973046	0.92346	0.645133	-6.0848	Not Significant	0.0456574	11.1279	0.0929096	0.926907	0.526683	-5.42046	Not Significant	0.40905	11.1279	1.17523	0.253806	0.408046	-5.17934	Not Significant	-0.363393	11.1279	-0.714329	0.48334	0.999769	-4.60878	Not Significant
[truncated: 1,048 more rows]
