# Supplementary material for: Wide-Ranging Effects on the Brain Proteome in a Transgenic Mouse Model of Alzheimer’s Disease Following Treatment with a Brain-Targeting Somatostatin Peptide
Source: ACS Chem Neurosci. 2021 Jun 25;12(13):2529–41. doi: 10.1021/acschemneuro.1c00303 (PMC8291608; doi:10.1021/acschemneuro.1c00303)
Supplement: Supplementary file 3 — cn1c00303_si_003.xlsx [file cn1c00303_si_003.xlsx]

## Sheet: Hipposcampus
	logFC	AveExpr	t	P.Value	adj.P.Val	B	signifiance
ENOA_MOUSE	-0.0437028	19.4668	-0.262405	0.797336	0.271242	-7.05589	Not Significant
1433E_MOUSE	0.150622	19.1461	0.859141	0.406635	0.162838	-6.70797	Not Significant
CALM1_MOUSE	-0.235038	19.6429	-0.781198	0.449407	0.176334	-6.77303	Not Significant
TBB3_MOUSE	0.121842	19.1421	0.841135	0.416267	0.16572	-6.72349	Not Significant
1433Z_MOUSE	0.0101689	19.7743	0.0519239	0.95942	0.308822	-7.0913	Not Significant
AATC_MOUSE	0.236109	19.11	1.59893	0.135101	0.0671427	-5.84623	Not Significant
TBB2B_MOUSE	0.0728153	16.7823	0.330055	0.746891	0.258175	-7.03453	Not Significant
TSP1_MOUSE	-7.20112	15.9778	-10.9902	9.77902e-08	2.07917e-06	8.3477	Significant
LMNB2_MOUSE	-5.55195	15.5611	-3.13444	0.00835652	0.00728913	-3.22196	Significant
TBB4A_MOUSE	-0.167959	19.0177	-0.780222	0.44996	0.176449	-6.77381	Not Significant
ENOG_MOUSE	0.0652103	19.2751	0.469038	0.647217	0.231355	-6.9757	Not Significant
DPYL2_MOUSE	0.254288	19.5834	1.70401	0.113396	0.0581836	-5.69387	Not Significant
TBB4B_MOUSE	0.0193768	19.039	0.0993577	0.922449	0.300791	-7.08745	Not Significant
CYC_MOUSE	-0.323393	18.1461	-1.68679	0.116728	0.0595787	-5.71926	Not Significant
ARF1_MOUSE	-0.0588138	18.0943	-0.166477	0.870477	0.289135	-7.07789	Not Significant
TCAL5_MOUSE	-5.53742	14.6481	-15.5147	1.81843e-09	1.83413e-07	12.2341	Significant
1433B_MOUSE	0.0728779	19.2805	0.46144	0.652507	0.232819	-6.97943	Not Significant
TBA1A_MOUSE	-0.162937	20.0435	-0.422521	0.679911	0.240182	-6.9976	Not Significant
RB39B_MOUSE	-5.0611	15.4697	-4.9355	0.000316989	0.000546449	0.0894937	Significant
ORC2_MOUSE	-4.72097	13.3834	-6.44693	2.77781e-05	8.43723e-05	2.59262	Significant
TBA3_MOUSE		12.8176					Not Significant
RD23A_MOUSE	-4.71316	14.4905	-5.10117	0.000311576	0.000539407	0.263057	Significant
ALDOC_MOUSE	0.221892	18.8658	1.27642	0.225297	0.101648	-6.27156	Not Significant
KCRB_MOUSE	-0.251079	19.8263	-1.56241	0.143449	0.070468	-5.8977	Not Significant
VDAC1_MOUSE	-4.50023	12.7931	-8.23168	2.3175e-06	1.45996e-05	5.14247	Significant
ELAV2_MOUSE	-4.3624	12.2491	-6.51987	5.74194e-05	0.000146316	2.08131	Significant
ARF2_MOUSE	0.0281089	15.8561	0.0568967	0.955538	0.308056	-7.09101	Not Significant
GDIA_MOUSE	0.0502926	18.559	0.327884	0.748493	0.258372	-7.03529	Not Significant
ALDOA_MOUSE	-0.140374	19.7586	-0.473369	0.64421	0.230702	-6.97354	Not Significant
PGAM1_MOUSE	-0.227003	18.9985	-1.44449	0.173498	0.0818328	-6.05836	Not Significant
G3P_MOUSE	0.274784	19.7977	1.66222	0.121631	0.0618027	-5.7552	Not Significant
MYH7B_MOUSE	-4.35652	13.1414	-2.76627	0.0178806	0.0132665	-3.9388	Significant
IL12A_MOUSE	-4.2157	13.9734	-10.8332	1.34301e-06	9.72066e-06	5.98188	Significant
KIF17_MOUSE	-4.21566	14.206	-3.81959	0.00232382	0.00262199	-1.94029	Significant
TCAL3_MOUSE	-4.16266	16.9541	-13.9296	6.43369e-09	3.64774e-07	11.0262	Significant
TIM44_MOUSE	-4.00265	14.1138	-5.2933	0.000173077	0.00034785	0.710543	Significant
1433T_MOUSE	0.153782	18.414	1.06245	0.308373	0.131242	-6.51307	Not Significant
ALDOB_MOUSE	-3.81407	13.1494	-2.60696	0.0224855	0.0158697	-4.19102	Significant
HSP7C_MOUSE	-0.190899	19.3436	-1.36007	0.198125	0.0915272	-6.16787	Not Significant
OMP_MOUSE		15.8238					Not Significant
STK39_MOUSE	-3.69665	12.9817	-4.84213	0.000372277	0.000622323	-0.0752649	Significant
RAB3D_MOUSE	0.147827	13.4106	0.484816	0.636295	0.228935	-6.96776	Not Significant
HDGR3_MOUSE	-3.6713	14.4762	-5.51633	0.000119766	0.000259443	1.08897	Significant
FYV1_MOUSE	-3.66544	14.485	-3.97112	0.00175868	0.00207734	-1.65833	Significant
TTC7B_MOUSE	-3.52945	16.704	-9.0821	8.08249e-07	6.54652e-06	6.21668	Significant
KPYM_MOUSE	0.154601	19.299	0.934289	0.368069	0.150255	-6.64008	Not Significant
NFH_MOUSE	-3.48511	15.9889	-8.61566	1.42673e-06	1.02179e-05	5.63791	Significant
DNMT1_MOUSE	-3.40648	13.9615	-10.5955	3.1516e-07	3.63433e-06	7.24978	Significant
AINX_MOUSE	-3.38298	17.0439	-15.3335	2.08843e-09	1.83413e-07	12.1031	Significant
CAH2_MOUSE	0.254273	18.6692	1.56357	0.143178	0.0703857	-5.89608	Not Significant
PPIA_MOUSE	-0.0125446	19.1105	-0.0734344	0.942637	0.305114	-7.08986	Not Significant
MLF2_MOUSE	-3.38293	14.7671	-9.82198	3.4293e-07	3.76321e-06	7.08595	Significant
BZW1_MOUSE	-3.34278	12.6562	-7.18604	9.46272e-06	3.78714e-05	3.70013	Significant
MDHC_MOUSE	0.017506	19.5382	0.0923688	0.927887	0.30206	-7.08817	Not Significant
RAB1B_MOUSE	-0.259408	15.8004	-1.30445	0.215874	0.0982437	-6.23737	Not Significant
PRDX1_MOUSE	0.0204077	18.0552	0.111812	0.91277	0.298855	-7.08604	Not Significant
RS28_MOUSE	-3.21438	13.9485	-6.2279	3.87602e-05	0.000108079	2.24975	Significant
CDK13_MOUSE	-3.16851	13.7521	-6.39695	2.9955e-05	8.8227e-05	2.51498	Significant
KCC2B_MOUSE	-3.12688	16.4331	-3.69587	0.00292184	0.00314049	-2.17134	Significant
CHM2B_MOUSE	-3.08579	12.5542	-9.67801	8.00973e-07	6.54652e-06	6.33928	Significant
ACON_MOUSE	0.433403	18.9009	1.39748	0.186877	0.0870858	-6.11994	Not Significant
DPYL1_MOUSE	0.181021	17.7886	1.11745	0.285076	0.122757	-6.45439	Not Significant
ZHX3_MOUSE	-3.06485	14.2107	-9.82622	3.41298e-07	3.76321e-06	7.09077	Significant
DX39A_MOUSE	-3.02418	12.7623	-3.52307	0.0113728	0.00931136	-2.94729	Significant
SODC_MOUSE	-0.0339999	18.7644	-0.216899	0.83183	0.279329	-7.06754	Not Significant
UBE2K_MOUSE	-2.99897	13.3635	-6.95133	1.32182e-05	4.96866e-05	3.35659	Significant
NDKA_MOUSE	-0.0685058	17.8633	-0.384418	0.707208	0.247384	-7.01389	Not Significant
KI21B_MOUSE	-2.96775	13.1461	-5.07085	0.000435682	0.000694204	-0.00993699	Significant
ARF4_MOUSE	-0.268433	13.8087	-0.934184	0.368121	0.150255	-6.64018	Not Significant
KAD1_MOUSE	0.0868589	17.4512	0.540865	0.598224	0.218942	-6.93755	Not Significant
CHM4B_MOUSE	-2.95721	14.9211	-10.4084	1.80087e-07	2.72279e-06	7.73537	Significant
CANB1_MOUSE	0.0521807	17.5293	0.251239	0.805762	0.273424	-7.05895	Not Significant
PGK1_MOUSE	-0.329095	18.6581	-1.65186	0.123753	0.062492	-5.77026	Not Significant
PROF1_MOUSE	-0.112048	17.6136	-0.660439	0.521105	0.197848	-6.86266	Not Significant
LDHA_MOUSE	-0.0885446	18.7551	-0.460865	0.652908	0.232819	-6.9797	Not Significant
PRP4_MOUSE	-2.95576	15.8143	-3.38434	0.00522549	0.0049604	-2.75476	Significant
CH60_MOUSE	0.110845	18.1136	0.467209	0.648489	0.231607	-6.9766	Not Significant
CYTC_MOUSE	-2.92262	15.7006	-9.91536	3.08876e-07	3.62328e-06	7.19163	Significant
KCC2A_MOUSE	-2.90485	17.6492	-3.21501	0.00718145	0.00646302	-3.0716	Significant
M3K12_MOUSE	-2.90276	12.9433	-2.61652	0.0220885	0.0156708	-4.17382	Significant
GDIB_MOUSE	0.357597	17.466	1.40324	0.185192	0.0864785	-6.11247	Not Significant
HXK1_MOUSE	-2.84645	16.2836	-14.6357	3.60934e-09	2.23244e-07	11.5821	Significant
PRDX2_MOUSE	0.45732	18.5912	1.78884	0.0981875	0.0517859	-5.56654	Not Significant
REV1_MOUSE	-2.84497	15.8212	-5.46052	0.00013124	0.000278166	0.994914	Significant
MAP4_MOUSE	-2.84407	15.444	-7.70534	4.62912e-06	2.26583e-05	4.43402	Significant
AATM_MOUSE	0.108579	18.6935	0.416005	0.684547	0.241569	-7.0005	Not Significant
K1C19_MOUSE	-2.84313	15.5262	-7.15507	9.88543e-06	3.88771e-05	3.65522	Significant
ENPP6_MOUSE	-2.80907	12.8178	-6.53089	2.44904e-05	7.75002e-05	2.72225	Significant
PARK7_MOUSE	-0.304606	17.5981	-1.07363	0.303525	0.129554	-6.50134	Not Significant
PROF2_MOUSE	-0.0964665	17.9749	-0.654347	0.524891	0.199061	-6.86682	Not Significant
SCOT1_MOUSE	0.671764	17.2632	1.61206	0.132205	0.0659446	-5.82754	Not Significant
VISL1_MOUSE	0.238678	17.2204	1.15157	0.271312	0.11848	-6.41678	Not Significant
G6PI_MOUSE	0.108023	18.8631	0.445853	0.663422	0.23558	-6.98689	Not Significant
AN32E_MOUSE	-2.80406	14.3733	-7.1516	2.5887e-05	8.04235e-05	2.83145	Significant
MEF2A_MOUSE	-2.79464	12.831	-2.66065	0.0232383	0.0162661	-4.04899	Significant
ODPB_MOUSE	-0.280899	17.502	-0.643218	0.531848	0.200695	-6.87431	Not Significant
GDIR1_MOUSE	-0.197881	17.7107	-1.23172	0.240999	0.10745	-6.32489	Not Significant
SMAP_MOUSE	-2.7687	14.1336	-4.68665	0.000487826	0.000757767	-0.352014	Significant
NFL_MOUSE	-2.75093	17.1088	-11.2786	7.29662e-08	1.6548e-06	8.64008	Significant
RL18_MOUSE	-2.69562	14.6659	-10.037	2.69853e-07	3.39999e-06	7.32797	Significant
DHX15_MOUSE	-2.68182	13.6638	-10.2874	2.05189e-07	2.9389e-06	7.60407	Significant
LRIQ4_MOUSE	-2.67098	15.0997	-6.62987	2.11362e-05	6.93857e-05	2.87381	Significant
KPCB_MOUSE	-2.61648	15.9533	-5.62873	9.9746e-05	0.000225462	1.27707	Significant
LIN7C_MOUSE	-2.61452	14.4255	-4.76256	0.000427341	0.000684118	-0.216537	Significant
AT2A2_MOUSE	-2.58167	13.8761	-2.89192	0.0131875	0.0104209	-3.67171	Significant
STMN1_MOUSE	-2.56493	16.0145	-2.80187	0.0156168	0.0119384	-3.83712	Significant
RLA2_MOUSE	-2.5315	15.1821	-7.58812	5.42429e-06	2.58078e-05	4.27144	Significant
DEST_MOUSE	0.0856396	17.5231	0.536261	0.601307	0.219834	-6.94015	Not Significant
GSTM5_MOUSE	-0.234661	17.3875	-1.48583	0.162407	0.0778145	-6.00303	Not Significant
RL15_MOUSE	-2.52194	14.2661	-7.7113	4.59219e-06	2.26405e-05	4.44223	Significant
DDX6_MOUSE	-2.50365	13.8781	-6.74971	1.7715e-05	6.11813e-05	3.05546	Significant
RS19_MOUSE	-2.49575	13.3776	-7.3455	7.5706e-06	3.21925e-05	3.92927	Significant
UCHL1_MOUSE	0.0690382	18.9099	0.474104	0.643701	0.230702	-6.97318	Not Significant
ANXA5_MOUSE	-0.154758	17.4771	-0.844466	0.414474	0.165296	-6.72064	Not Significant
NDRG1_MOUSE	-2.49242	14.2513	-4.6358	0.000533282	0.00081515	-0.443138	Significant
PSME3_MOUSE	-2.48924	12.2675	-6.18165	6.02399e-05	0.000151496	1.86889	Significant
KPCD_MOUSE	-2.48665	12.8634	-5.04919	0.00026104	0.000467378	0.288652	Significant
FUBP2_MOUSE	-2.48397	16.1417	-9.19628	7.05651e-07	5.9141e-06	6.35465	Significant
PSMA8_MOUSE	-2.47525	11.8959	-4.79246	0.00121584	0.0015589	-0.831057	Significant
BACH_MOUSE	-0.276453	18.273	-1.44929	0.172179	0.0814075	-6.052	Not Significant
RL36_MOUSE	-2.45319	13.9501	-5.62657	0.000193503	0.000380501	0.828381	Significant
NFM_MOUSE	-2.42981	18.0912	-8.52829	1.591e-06	1.11594e-05	5.52671	Significant
ABCAH_MOUSE	-2.42532	12.9535	-3.43468	0.00475521	0.00460869	-2.66045	Significant
COTL1_MOUSE	0.0552952	16.5376	0.276012	0.787105	0.268567	-7.05198	Not Significant
TRIM3_MOUSE	-2.41082	14.108	-6.77979	1.69521e-05	5.99807e-05	3.10074	Significant
EFHD2_MOUSE	-0.0982159	17.215	-0.370413	0.717352	0.250418	-7.0195	Not Significant
GLNA_MOUSE	-0.123343	18.9298	-0.82091	0.427265	0.169404	-6.74057	Not Significant
PP2BA_MOUSE	-0.147681	18.1347	-0.764962	0.458667	0.178935	-6.78588	Not Significant
MA6D1_MOUSE	-2.40104	12.8767	-6.03672	0.000109299	0.000239112	1.33425	Significant
NEUM_MOUSE	0.103004	17.0189	0.303179	0.766802	0.263096	-7.04359	Not Significant
CALL3_MOUSE	0.546459	12.3699	1.54564	0.147431	0.0719048	-5.92108	Not Significant
VAMP3_MOUSE		12.1226					Not Significant
HSP72_MOUSE	0.157299	15.5853	0.71744	0.486456	0.187306	-6.82207	Not Significant
RAB26_MOUSE	-2.39487	13.306	-4.5835	0.000920516	0.00124511	-0.782571	Significant
BCL7A_MOUSE	-2.39032	12.2627	-4.66064	0.000815903	0.00113521	-0.658296	Significant
RASL1_MOUSE	-2.38646	15.0019	-9.70644	3.90729e-07	3.96776e-06	6.95398	Significant
HDGF_MOUSE	-2.3624	15.3365	-6.6433	2.07202e-05	6.84339e-05	2.89426	Significant
EF1D_MOUSE	-2.35681	15.6775	-10.4248	1.76941e-07	2.72279e-06	7.75308	Significant
RS3_MOUSE	-2.35043	15.0089	-13.2894	1.11176e-08	5.81853e-07	10.4955	Significant
RL13_MOUSE	-2.34831	14.6455	-4.09796	0.00139519	0.00172947	-1.42346	Significant
RIDA_MOUSE	0.608729	16.2728	1.44383	0.17368	0.0818328	-6.05924	Not Significant
TPPP_MOUSE	0.13444	17.8767	0.535563	0.601775	0.219887	-6.94054	Not Significant
OTOL1_MOUSE	-2.33628	13.5238	-8.29309	6.90073e-06	3.02906e-05	4.19856	Significant
CNPY3_MOUSE	-2.32059	13.2092	-7.80942	6.79579e-06	3.00237e-05	4.18218	Significant
PFKAP_MOUSE	-0.073888	17.486	-0.411138	0.688018	0.242291	-7.00263	Not Significant
EWS_MOUSE	-2.30794	15.2601	-11.1891	7.98581e-08	1.75268e-06	8.55006	Significant
DTD1_MOUSE	-0.219576	16.1086	-1.16065	0.267734	0.117294	-6.40661	Not Significant
HNRLL_MOUSE	-2.30526	13.452	-7.4993	6.12327e-06	2.81492e-05	4.14708	Significant
OS9_MOUSE	-2.29836	16.6681	-9.27614	6.42229e-07	5.60196e-06	6.45029	Significant
SEP10_MOUSE	-2.28133	12.8047	-1.87364	0.0894758	0.0478966	-5.30105	Significant
NEUA_MOUSE	-2.28037	14.5773	-8.07006	2.85639e-06	1.71982e-05	4.9286	Significant
IPYR_MOUSE	-0.157921	16.4178	-0.76716	0.457407	0.178752	-6.78415	Not Significant
ENSA_MOUSE	-2.27992	14.9257	-6.12617	4.53473e-05	0.000120992	2.0882	Significant
EFTU_MOUSE	0.830959	16.8158	1.64842	0.124464	0.0627735	-5.77524	Not Significant
GMPR2_MOUSE	-2.27633	13.1808	-3.48918	0.00429417	0.00426514	-2.55832	Significant
TAU_MOUSE	0.166517	18.1229	0.929961	0.370219	0.150811	-6.64412	Not Significant
GUAD_MOUSE	0.210829	17.6808	1.02757	0.323864	0.135908	-6.549	Not Significant
RL17_MOUSE	-2.25387	13.837	-3.12359	0.00935705	0.00797776	-3.18938	Significant
PYGB_MOUSE	0.0178975	17.6389	0.098518	0.923103	0.300791	-7.08754	Not Significant
TCPB_MOUSE	-0.330555	16.4343	-1.2948	0.21908	0.0995027	-6.24919	Not Significant
KCC2G_MOUSE	-2.25345	15.1492	-3.94098	0.00185858	0.00215788	-1.7143	Significant
DYL1_MOUSE	-2.25316	15.5417	-2.58576	0.0285709	0.0191139	-4.21323	Significant
ZRAB2_MOUSE	-2.23947	13.1566	-9.36761	5.76997e-07	5.16541e-06	6.559	Significant
AN32A_MOUSE	-2.2357	16.7222	-12.8323	1.66692e-08	6.67131e-07	10.0998	Significant
CNGA2_MOUSE	-2.23565	16.6493	-4.42065	0.000780252	0.00109778	-0.831853	Significant
LSM3_MOUSE	-2.23222	12.9495	-4.90933	0.000424375	0.000680971	-0.0538386	Significant
RBBP4_MOUSE	-2.22937	14.0178	-7.42584	6.7739e-06	3.00237e-05	4.04343	Significant
NUDT3_MOUSE	-0.850498	16.3071	-1.48915	0.161544	0.0774558	-5.99855	Not Significant
DYN1_MOUSE	-0.812674	17.2967	-1.48244	0.163292	0.0781288	-6.00761	Not Significant
DCPS_MOUSE	-2.22794	14.8621	-12.2477	2.85071e-08	9.23589e-07	9.57229	Significant
ANKAR_MOUSE	-2.22312	13.5481	-1.90067	0.0809435	0.0438907	-5.39325	Significant
FRIH_MOUSE	-0.0407791	17.6288	-0.128117	0.90012	0.296103	-7.08395	Not Significant
DX39B_MOUSE	-2.22272	15.2539	-4.68179	0.000491985	0.000760753	-0.360698	Significant
IDH3A_MOUSE	0.462618	18.1883	1.45939	0.169429	0.0804424	-6.03854	Not Significant
GSTM3_MOUSE	0.521912	11.3094	0.844345	0.417573	0.16611	-6.56636	Not Significant
PHS2_MOUSE	-2.22185	14.4514	-4.2138	0.00113094	0.00147688	-1.21002	Significant
TBAL3_MOUSE	-2.21742	16.3336	-5.64178	9.76608e-05	0.000221485	1.2988	Significant
LASP1_MOUSE	-2.19966	16.5115	-8.3281	2.04862e-06	1.36423e-05	5.26853	Significant
SCRN1_MOUSE	0.246723	17.6742	1.47293	0.165801	0.0791833	-6.02041	Not Significant
PURB_MOUSE	-2.19665	15.6103	-9.3759	5.71449e-07	5.16541e-06	6.5688	Significant
PGM1_MOUSE	0.189518	17.2572	1.18485	0.258385	0.113858	-6.37923	Not Significant
NACAM_MOUSE	-2.18796	16.1023	-8.01838	3.05576e-06	1.76464e-05	4.85954	Significant
NDE1_MOUSE	-2.18774	12.3163	-3.88996	0.00238007	0.002681	-1.91698	Significant
IF4A1_MOUSE	-2.1852	15.0519	-5.12169	0.000230851	0.000431495	0.414769	Significant
SRSF7_MOUSE	-2.18149	12.9639	-5.38082	0.00057329	0.000863163	-0.0288204	Significant
NSF_MOUSE	0.14686	17.7652	0.760225	0.461392	0.179761	-6.78958	Not Significant
SF3A1_MOUSE	-2.17864	12.6464	-12.8771	1.6011e-08	6.67131e-07	10.1393	Significant
SF3B3_MOUSE	-2.15995	13.5478	-8.42992	1.80046e-06	1.23735e-05	5.40044	Significant
JUPI1_MOUSE	-2.14671	12.9774	-5.24422	0.00018786	0.000371552	0.626358	Significant
DOC2B_MOUSE	-2.14541	15.7427	-3.98827	0.00170432	0.00203791	-1.62652	Significant
CCSAP_MOUSE	-2.1231	12.2292	-9.46428	4.30997e-06	2.17213e-05	4.8352	Significant
RACK1_MOUSE	-2.11119	14.9609	-4.63466	0.000534352	0.00081515	-0.445188	Significant
RL12_MOUSE	-2.1064	13.5511	-7.57134	5.5495e-06	2.60394e-05	4.24803	Significant
PIPNA_MOUSE	0.389717	16.3457	1.18094	0.259876	0.114441	-6.38368	Not Significant
SH3L3_MOUSE	-0.259946	16.8451	-0.994112	0.339254	0.141297	-6.58252	Not Significant
PDXK_MOUSE	0.0991689	17.7678	0.610632	0.552519	0.206321	-6.89556	Not Significant
CALB1_MOUSE	0.0515513	17.1162	0.191784	0.85103	0.283732	-7.07304	Not Significant
MCES_MOUSE	-2.10605	14.2431	-10.2369	2.16757e-07	2.9389e-06	7.54885	Significant
FUS_MOUSE	-2.08436	15.6295	-6.40059	2.97905e-05	8.81241e-05	2.52064	Significant
PCBP2_MOUSE	-2.07826	14.8843	-8.02373	3.03446e-06	1.76464e-05	4.8667	Significant
GRP75_MOUSE	0.530058	17.1313	1.11545	0.285899	0.122878	-6.45657	Not Significant
RAB6B_MOUSE	0.14014	15.5176	0.637448	0.535476	0.201505	-6.87815	Not Significant
UBCP1_MOUSE	-2.07702	13.6371	-4.34596	0.000891652	0.00121818	-0.96794	Significant
FSCN1_MOUSE	-0.0962448	17.4479	-0.457045	0.655577	0.233282	-6.98156	Not Significant
SMD2_MOUSE	-2.07287	13.4522	-3.29919	0.00613078	0.00567509	-2.9142	Significant
WDR44_MOUSE	-2.06732	14.7273	-3.23506	0.00691572	0.00626531	-3.03413	Significant
2AAA_MOUSE	0.349041	17.6203	1.3182	0.211369	0.0964516	-6.22039	Not Significant
RS8_MOUSE	-2.05796	15.0454	-7.89775	3.5813e-06	1.93047e-05	4.69703	Significant
HPRT_MOUSE	0.0803938	16.8297	0.406731	0.691169	0.24313	-7.00454	Not Significant
AOXD_MOUSE	-2.05731	15.2933	-3.93635	0.00187444	0.00216522	-1.72291	Significant
FA49A_MOUSE	-2.05137	13.7457	-2.81038	0.0153696	0.0117759	-3.82154	Significant
GMFB_MOUSE	0.204049	16.5701	0.902814	0.383901	0.155234	-6.66912	Not Significant
GSTM2_MOUSE	0.183803	13.2454	0.579654	0.572574	0.211489	-6.9148	Not Significant
H4_MOUSE	1.19495	14.2114	0.933356	0.368531	0.150322	-6.64095	Not Significant
RL27A_MOUSE	-2.04305	14.2123	-7.15552	9.87912e-06	3.88771e-05	3.65588	Significant
ACBP_MOUSE	-0.248042	16.9573	-0.600915	0.558768	0.208084	-6.9017	Not Significant
RFOX1_MOUSE	-2.02976	13.1258	-9.19716	7.04917e-07	5.9141e-06	6.3557	Significant
SERC_MOUSE	-0.109922	16.8531	-0.653042	0.525704	0.199061	-6.8677	Not Significant
ARF6_MOUSE	-2.02751	13.5581	-4.66494	0.000810454	0.00112993	-0.74833	Significant
VATG2_MOUSE	0.052397	15.9973	0.155887	0.878642	0.290477	-7.07972	Not Significant
PTMS_MOUSE	-2.02452	17.8148	-4.19548	0.00116901	0.00151065	-1.24369	Significant
SNAA_MOUSE	-2.01722	14.245	-5.57505	0.000108828	0.000238848	1.18745	Significant
FABP5_MOUSE	-0.188673	17.1123	-1.14813	0.272676	0.118923	-6.42062	Not Significant
PSB1_MOUSE	0.136522	16.3109	0.801794	0.437833	0.172789	-6.75638	Not Significant
KCY_MOUSE	-0.141896	17.0395	-0.765897	0.458131	0.178931	-6.78514	Not Significant
CCD91_MOUSE	-2.01248	15.2887	-7.96455	3.27934e-06	1.81395e-05	4.78724	Significant
FA98B_MOUSE	-1.99406	14.685	-2.50437	0.0272087	0.018475	-4.37446	Significant
PSB3_MOUSE	0.0667027	15.8584	0.297042	0.771373	0.264126	-7.04555	Not Significant
NCAN_MOUSE	-1.99178	16.3829	-6.78977	1.67066e-05	5.98246e-05	3.11574	Significant
1433S_MOUSE		11.2983					Not Significant
CDK4_MOUSE	-1.98864	16.835	-3.74065	0.00268905	0.00293197	-2.08764	Significant
PPR1B_MOUSE	-0.343913	17.3471	-1.0766	0.302249	0.129199	-6.49821	Not Significant
TBB6_MOUSE	-1.98815	13.3254	-3.46352	0.00507118	0.00485271	-2.68365	Significant
YBOX1_MOUSE	-1.98513	15.3107	-6.66021	2.02083e-05	6.73977e-05	2.91999	Significant
NGEF_MOUSE	-1.96573	13.1511	-4.37829	0.000841539	0.00116588	-0.908972	Significant
NDRG2_MOUSE	0.161254	17.5016	0.616104	0.549017	0.205691	-6.89207	Not Significant
ELOB_MOUSE	-1.96187	15.1277	-5.28187	0.000176407	0.000351971	0.690966	Significant
RL7_MOUSE	-1.95759	15.1325	-3.001	0.0107418	0.00894541	-3.47008	Significant
ALBU_MOUSE	0.853946	17.9821	1.34526	0.202729	0.0931335	-6.18658	Not Significant
SAE1_MOUSE	-1.94754	14.771	-7.29814	8.08649e-06	3.37534e-05	3.86157	Significant
PP2AA_MOUSE	0.0991785	17.3607	0.576353	0.574734	0.212153	-6.9168	Not Significant
IF5A1_MOUSE	-0.00729462	16.5444	-0.0231789	0.981878	0.314076	-7.09246	Not Significant
SET_MOUSE	-1.9445	17.2773	-10.6551	1.38542e-07	2.47799e-06	7.99879	Significant
ENOB_MOUSE	-0.281841	14.1849	-0.945119	0.362728	0.149027	-6.62988	Not Significant
ATX10_MOUSE	-1.94307	12.6252	-3.24658	0.0074919	0.00667181	-3.07583	Significant
NOVA1_MOUSE	-1.94209	14.4017	-8.78813	1.15332e-06	8.43749e-06	5.85479	Significant
RBBP7_MOUSE	-1.93825	13.3901	-3.26337	0.00655745	0.00598407	-2.9812	Significant
HCDH_MOUSE	-1.93786	16.2421	-2.8649	0.0138742	0.0108376	-3.72145	Significant
RL13A_MOUSE	-1.93768	13.9485	-4.52832	0.000795821	0.00111181	-0.795904	Significant
PRVA_MOUSE	-1.9344	16.0312	-3.5921	0.00354373	0.00368038	-2.36553	Significant
ARC1A_MOUSE	0.165952	17.1383	1.05521	0.311541	0.131982	-6.5206	Not Significant
MYH14_MOUSE	-1.93362	13.0526	-2.81572	0.0152162	0.0116847	-3.81175	Significant
UBC9_MOUSE	-1.91531	14.7371	-8.01485	3.06992e-06	1.76464e-05	4.85481	Significant
RANB3_MOUSE	-1.90976	14.5217	-10.7462	1.2592e-07	2.37979e-06	8.09458	Significant
PLCB1_MOUSE	0.00902342	16.5932	0.0360825	0.971793	0.311761	-7.09205	Not Significant
RAB2A_MOUSE	0.209371	15.1836	0.623127	0.544541	0.204239	-6.88754	Not Significant
RS27_MOUSE	-1.90181	13.7592	-6.88003	1.46514e-05	5.4472e-05	3.25075	Significant
AK1A1_MOUSE	0.0523991	16.5651	0.297158	0.771287	0.264126	-7.04552	Not Significant
ADRM1_MOUSE	-1.89945	14.2817	-10.222	2.20298e-07	2.9389e-06	7.53252	Significant
ILF2_MOUSE	-1.89737	13.5894	-4.52631	0.000646777	0.000946338	-0.640335	Significant
API5_MOUSE	-1.88626	12.5165	-5.59065	0.000203656	0.00039364	0.68655	Significant
PPIB_MOUSE	-1.85548	14.6264	-7.6087	5.27474e-06	2.54523e-05	4.30012	Significant
HNRL2_MOUSE	-1.84688	14.8595	-7.47448	6.33532e-06	2.89286e-05	4.11214	Significant
RL23A_MOUSE	-1.84462	14.1275	-4.98859	0.000289445	0.000507551	0.1827	Significant
RFOX3_MOUSE	-1.84249	11.7254	-3.77335	0.00342988	0.00358462	-2.23536	Significant
CAZA2_MOUSE	-0.0807832	16.6456	-0.474323	0.643549	0.230702	-6.97307	Not Significant
RL10_MOUSE	-1.8382	13.6188	-3.84465	0.00221884	0.00252446	-1.89357	Significant
FABP7_MOUSE	0.260775	15.6793	0.542432	0.597177	0.218676	-6.93666	Not Significant
NCDN_MOUSE	-1.82949	16.4602	-3.09878	0.00893653	0.00769537	-3.2884	Significant
TCPQ_MOUSE	-0.320017	16.3072	-1.44402	0.173627	0.0818328	-6.05898	Not Significant
GALK1_MOUSE	-1.82363	13.1435	-5.30676	0.00016924	0.000343718	0.733577	Significant
RS2_MOUSE	-1.81328	15.1523	-6.04631	5.13454e-05	0.000133418	1.96034	Significant
RFIP2_MOUSE	-1.80291	11.2406	-2.08482	0.0627614	0.0356956	-5.07796	Significant
PSA7_MOUSE	-0.316385	16.76	-1.44166	0.174281	0.0820022	-6.06211	Not Significant
ATOX1_MOUSE	-1.79514	14.2583	-4.22659	0.00110511	0.00145714	-1.18651	Significant
PTPA_MOUSE	-0.0110058	16.5217	-0.0599271	0.953173	0.307496	-7.09082	Not Significant
ADT2_MOUSE	-1.79417	12.9876	-2.99326	0.0108993	0.00904335	-3.48441	Significant
RL6_MOUSE	-1.79267	14.4409	-2.65637	0.0205058	0.0147635	-4.10192	Significant
UBE2N_MOUSE	-0.342753	16.6317	-1.21953	0.245431	0.108855	-6.33919	Not Significant
RMXL1_MOUSE	-1.78595	13.0661	-2.84569	0.0143839	0.0111589	-3.75676	Significant
QKI_MOUSE	-1.78483	12.9487	-5.61513	0.000101969	0.000229724	1.2544	Significant
RS7_MOUSE	-1.77764	14.1278	-7.44102	6.63364e-06	2.9934e-05	4.06491	Significant
RL4_MOUSE	-1.77629	14.3248	-6.15285	4.35123e-05	0.000119373	2.13071	Significant
DLDH_MOUSE	0.201214	17.7209	0.471329	0.645626	0.23107	-6.97456	Not Significant
APOE_MOUSE	-1.77555	15.573	-3.80111	0.00240449	0.00269958	-1.97476	Significant
MYL9_MOUSE		13.2174					Not Significant
ARP2_MOUSE	0.0125893	17.1003	0.0734171	0.94265	0.305114	-7.08986	Not Significant
SRSF2_MOUSE	-1.77549	14.8519	-3.52294	0.00403172	0.00405778	-2.49508	Significant
RAB6A_MOUSE	0.143551	15.5619	0.753792	0.465108	0.180723	-6.79457	Not Significant
CCPG1_MOUSE	-1.77101	13.6443	-3.04155	0.00995268	0.0084118	-3.39483	Significant
PSA_MOUSE	-0.145426	16.8611	-0.907666	0.381431	0.154472	-6.6647	Not Significant
HS12A_MOUSE	-0.0776756	16.7546	-0.322292	0.752624	0.259417	-7.03722	Not Significant
VWA8_MOUSE	-1.77078	14.3338	-2.96051	0.0137872	0.0107945	-3.53308	Significant
ARHG2_MOUSE	-1.76632	12.4112	-4.71444	0.000464708	0.000728509	-0.302337	Significant
ARPC4_MOUSE	-0.0829782	17.0654	-0.46017	0.653394	0.23287	-6.98004	Not Significant
DDX1_MOUSE	-1.75842	15.2777	-9.79058	3.55267e-07	3.79961e-06	7.05022	Significant
FKBP2_MOUSE	-1.75432	15.8994	-7.80579	4.04644e-06	2.07702e-05	4.57192	Significant
RL10A_MOUSE	-1.74941	13.3568	-4.10287	0.00138278	0.00172595	-1.41438	Significant
UBP5_MOUSE	0.199785	17.0631	1.13655	0.277308	0.120064	-6.43346	Not Significant
RL40_MOUSE	-1.74268	17.7055	-6.97199	1.28313e-05	4.8771e-05	3.38714	Significant
K2C1_MOUSE	-1.73346	17.6707	-2.17294	0.0499204	0.0295599	-4.94892	Significant
DNJC7_MOUSE	-1.72895	12.7477	-3.13333	0.00837396	0.00729499	-3.22403	Significant
APLP2_MOUSE	-1.72828	14.4719	-2.497	0.027583	0.0186361	-4.38756	Significant
HDHD2_MOUSE	0.253746	15.8886	0.80552	0.43576	0.172071	-6.75332	Not Significant
GLSK_MOUSE	0.643993	16.9271	1.34959	0.201376	0.0926369	-6.18114	Not Significant
SARG_MOUSE	-1.72562	12.6462	-2.74627	0.0173325	0.0129588	-3.93872	Significant
ALDR_MOUSE	0.018337	16.7647	0.105822	0.917424	0.299444	-7.08674	Not Significant
ACLY_MOUSE	0.319654	16.3207	1.62963	0.128413	0.064431	-5.80236	Not Significant
STMN1_HUMAN	0.757994	15.9449	1.80902	0.106503	0.0553564	-5.51713	Not Significant
MIEN1_MOUSE	-1.71595	14.308	-4.26882	0.00102411	0.0013689	-1.10903	Significant
PCBP1_MOUSE	-1.70324	15.4852	-4.87769	0.000350118	0.000598517	-0.0123903	Significant
RU17_MOUSE	-1.70213	14.2564	-4.19495	0.00117012	0.00151065	-1.24466	Significant
FA49B_MOUSE	-0.0539672	16.314	-0.146762	0.885689	0.292239	-7.0812	Not Significant
RAB35_MOUSE	0.242786	14.2659	1.02726	0.324006	0.135908	-6.54932	Not Significant
DRC1_MOUSE	-1.70036	13.0447	-6.48374	2.62824e-05	8.07575e-05	2.64958	Significant
KCC2D_MOUSE	-0.365994	14.7319	-0.588717	0.566667	0.210111	-6.90927	Not Significant
UB2V1_MOUSE	-0.565423	15.8303	-1.65927	0.122232	0.0620157	-5.75949	Not Significant
SYSC_MOUSE	-0.261359	16.588	-1.61301	0.131997	0.0658892	-5.82618	Not Significant
CBX3_MOUSE	-1.68433	14.8385	-2.61316	0.0222272	0.0157528	-4.17987	Significant
KIF9_MOUSE	-1.6812	14.2996	-2.1746	0.0497716	0.0295232	-4.94614	Significant
2ABD_MOUSE	-1.68027	16.5673	-8.97671	9.17196e-07	7.0116e-06	6.08805	Significant
CSRP1_MOUSE	-1.67621	16.3869	-6.13218	4.49273e-05	0.000120343	2.09778	Significant
TCP4_MOUSE	-1.67608	15.0042	-5.44284	0.000135111	0.000283721	0.965026	Significant
PFKAL_MOUSE	0.3376	16.9386	1.35375	0.20008	0.0922904	-6.17588	Not Significant
USO1_MOUSE	-1.67442	13.1148	-3.54371	0.00387836	0.00393838	-2.45616	Significant
S10A1_MOUSE	-1.67195	16.2141	-4.65156	0.000518735	0.000796684	-0.414854	Significant
SGTB_MOUSE	-1.66913	14.3505	-6.78419	1.68434e-05	5.99807e-05	3.10736	Significant
TPM3_MOUSE	-0.112341	17.0256	-0.563687	0.583062	0.214084	-6.92435	Not Significant
HNRPQ_MOUSE	-1.66573	14.7596	-6.4858	2.62015e-05	8.07575e-05	2.65275	Significant
PAK1_MOUSE	-0.086714	16.3398	-0.336137	0.742412	0.257449	-7.03237	Not Significant
ASGL1_MOUSE	0.0695369	16.2994	0.300741	0.768617	0.263447	-7.04438	Not Significant
FUBP1_MOUSE	-1.66323	14.9216	-9.78461	3.57663e-07	3.79961e-06	7.04342	Significant
SART3_MOUSE	-1.65949	13.3233	-2.87788	0.01354	0.0106377	-3.69756	Significant
PP1B_MOUSE	0.071785	16.0109	0.14927	0.883751	0.291741	-7.0808	Not Significant
HBB2_MOUSE		10.7086					Not Significant
HINT1_MOUSE	-0.563092	17.4534	-1.37938	0.192251	0.0892399	-6.14325	Not Significant
SPRE_MOUSE	-0.222615	15.8167	-1.32644	0.208709	0.0954938	-6.21015	Not Significant
HNRPC_MOUSE	-1.65793	13.656	-5.76559	8.00212e-05	0.000188298	1.50373	Significant
RAB15_MOUSE	-1.18555	12.7991	-0.894668	0.388074	0.156604	-6.67649	Not Significant
DC1L2_MOUSE	-1.65788	15.2338	-2.41152	0.0323022	0.0209908	-4.53844	Significant
ALDH2_MOUSE	0.471707	16.719	1.30839	0.214576	0.0977838	-6.23252	Not Significant
SBNO1_MOUSE	-1.65274	13.345	-4.76811	0.000423235	0.000680747	-0.206651	Significant
DLRB1_MOUSE	-1.65014	15.129	-4.85396	0.000364745	0.000614261	-0.054327	Significant
HPCL1_MOUSE	0.578603	13.726	0.992019	0.340233	0.141494	-6.58458	Not Significant
WBP2_MOUSE	-1.64763	15.6976	-5.93307	6.13288e-05	0.000152356	1.77749	Significant
H2B1B_MOUSE	0.971587	13.7432	1.08946	0.29676	0.126986	-6.48456	Not Significant
TRNT1_MOUSE	-1.64355	14.0191	-6.75413	1.76005e-05	6.10961e-05	3.06213	Significant
HS105_MOUSE	-0.14732	17.1401	-0.616604	0.548698	0.205684	-6.89174	Not Significant
THUM1_MOUSE	-1.64269	14.0721	-8.0625	2.88464e-06	1.7216e-05	4.91853	Significant
TCPG_MOUSE	-0.0704376	16.0899	-0.270551	0.791206	0.269696	-7.05357	Not Significant
GORS2_MOUSE	-1.63596	13.4236	-5.97207	5.76772e-05	0.000146425	1.84066	Significant
PEBP2_MOUSE		11.341					Not Significant
RCC2_MOUSE	-1.63562	12.4192	-3.05673	0.00967236	0.0082157	-3.36662	Significant
PP1G_MOUSE	0.224878	15.6833	0.737451	0.47724	0.184698	-6.59193	Not Significant
MP2K1_MOUSE	-1.62996	16.1173	-2.699	0.0189358	0.0138234	-4.02471	Significant
CPNS1_MOUSE	-1.62911	14.4086	-5.18622	0.000207056	0.00039795	0.526448	Significant
RL5_MOUSE	-1.61071	15.0913	-4.54665	0.000623931	0.000922834	-0.603598	Significant
RL7A_MOUSE	-1.60801	14.3631	-7.74443	4.39243e-06	2.19741e-05	4.48782	Significant
K2C74_MOUSE	-1.60594	16.3392	-3.30948	0.00601345	0.00559694	-2.89494	Significant
K1C10_MOUSE	-1.60208	17.8084	-2.06666	0.0604056	0.0345809	-5.12582	Significant
CRYAB_MOUSE	-1.59534	15.565	-7.84571	3.83707e-06	2.02374e-05	4.62636	Significant
RL8_MOUSE	-1.59528	14.6941	-5.40534	0.000143726	0.000298131	0.901493	Significant
RNF14_MOUSE	-1.59363	12.9567	-2.84097	0.014512	0.0112455	-3.76543	Significant
RANG_MOUSE	-0.320575	16.5208	-1.72611	0.109244	0.0563935	-5.66105	Not Significant
HS71A_MOUSE	0.231735	14.6597	0.97191	0.349753	0.144922	-6.60424	Not Significant
P52K_MOUSE	-1.59303	16.2527	-2.16789	0.0503775	0.0297844	-4.95743	Significant
ATPB_MOUSE	-0.158268	17.6664	-0.851747	0.410572	0.164125	-6.71438	Not Significant
IDHC_MOUSE	0.0958885	16.6623	0.514076	0.616276	0.223624	-6.95239	Not Significant
CHID1_MOUSE	-1.58163	13.7902	-1.90499	0.0803366	0.0436733	-5.38644	Significant
PDIA4_MOUSE	-1.57966	15.9575	-3.42063	0.00488194	0.00469805	-2.68677	Significant
TCTP_MOUSE	0.0835798	16.8986	0.260057	0.799107	0.271708	-7.05655	Not Significant
LIS1_MOUSE	0.295615	16.95	1.78136	0.0994508	0.05229	-5.57791	Not Significant
TIF1B_MOUSE	-1.57842	14.9756	-2.49323	0.027776	0.0187108	-4.39424	Significant
UCHL3_MOUSE	-0.197801	16.4047	-1.05435	0.311921	0.132061	-6.5215	Not Significant
GLOD4_MOUSE	0.218265	16.2917	1.21796	0.246004	0.109038	-6.34101	Not Significant
IF4G1_MOUSE	-1.57394	13.9624	-3.7175	0.00280689	0.00304581	-2.13089	Significant
AL7A1_MOUSE	0.187962	16.2135	0.924526	0.37293	0.151662	-6.64918	Not Significant
HNRH1_MOUSE	-1.56663	15.3754	-3.66686	0.00308355	0.00328318	-2.2256	Significant
2ABA_MOUSE	-0.239827	16.4222	-1.26091	0.230648	0.10365	-6.29023	Not Significant
TCPH_MOUSE	-0.198248	16.3297	-0.820077	0.427722	0.169473	-6.74127	Not Significant
H2A1H_MOUSE	1.03081	14.4233	1.05162	0.316914	0.133842	-6.47849	Not Significant
TCPE_MOUSE	0.101657	16.1459	0.475642	0.642635	0.230606	-6.97241	Not Significant
AL1L1_MOUSE	-0.17514	16.488	-0.593824	0.563352	0.209332	-6.90612	Not Significant
SRSF5_MOUSE	-1.55301	12.5074	-3.44921	0.00462757	0.00451068	-2.63322	Significant
TCPA_MOUSE	0.0121283	16.1363	0.0608872	0.952424	0.307496	-7.09076	Not Significant
TPPP3_MOUSE	0.0639688	15.8482	0.126757	0.901173	0.296198	-7.08413	Not Significant
NP1L1_MOUSE	-1.55133	16.0421	-5.93278	6.13572e-05	0.000152356	1.77701	Significant
CAP1_MOUSE	-0.142278	16.0869	-0.29561	0.772441	0.264359	-7.04601	Not Significant
KPCG_MOUSE	-1.54742	15.844	-4.36565	0.000860762	0.00118434	-0.932	Significant
PLCD_MOUSE	-1.54418	15.3243	-4.53618	0.00063558	0.000933973	-0.622497	Significant
F169A_MOUSE	-1.54	14.1029	-4.49475	0.000683964	0.000981748	-0.697426	Significant
RAB4A_MOUSE	0.287274	13.6744	1.43745	0.17545	0.0824384	-6.06768	Not Significant
RTN1_MOUSE	-1.5394	15.9081	-4.24592	0.00106725	0.00141544	-1.15103	Significant
PDIA6_MOUSE	-1.53899	15.3536	-7.07348	1.10981e-05	4.29021e-05	3.53631	Significant
CDK18_MOUSE	-1.52885	11.4006	-1.87454	0.0868196	0.0466583	-5.39874	Significant
HNRPD_MOUSE	-1.52459	15.6016	-5.10489	0.000237504	0.000439778	0.385609	Significant
SARNP_MOUSE	-1.52355	13.0825	-6.05962	5.02906e-05	0.000131601	1.98171	Significant
LUZP1_MOUSE	-1.5216	12.1391	-2.38733	0.0337727	0.0217388	-4.5808	Significant
FAK2_MOUSE	-1.52024	13.8714	-2.71136	0.018503	0.0136063	-4.00225	Significant
MARE2_MOUSE	0.109089	15.5836	0.249446	0.807118	0.273611	-7.05943	Not Significant
CRIP2_MOUSE	-0.150725	15.8274	-0.962105	0.354463	0.14625	-6.61369	Not Significant
SYVC_MOUSE	-1.51878	14.9818	-5.95534	5.92147e-05	0.000149769	1.81359	Significant
PC4L1_MOUSE	-1.51647	14.0235	-2.58449	0.0286315	0.0191356	-4.21676	Significant
MYL6_MOUSE	-1.51155	16.4693	-8.01075	3.08644e-06	1.76464e-05	4.84931	Significant
RAB43_MOUSE	-0.118317	11.7451	-0.346828	0.734561	0.255507	-7.02849	Not Significant
RS3A_MOUSE	-1.50671	14.7272	-6.30422	3.44864e-05	9.77646e-05	2.36999	Significant
TCEA1_MOUSE	-1.50615	13.6279	-6.81949	1.59979e-05	5.78963e-05	3.16032	Significant
PP4C_MOUSE	-1.50143	12.8068	-3.28109	0.01258	0.0100106	-3.1523	Significant
A1AT5_MOUSE	4.72961	13.1803					Not Significant
SNAB_MOUSE	-1.50128	16.4294	-2.75695	0.0169891	0.0127863	-3.91923	Significant
IF4A3_MOUSE	-1.49954	12.8408	-4.31646	0.000940073	0.00126653	-1.02183	Significant
RL22_MOUSE	-1.49831	13.856	-4.27055	0.00190725	0.00219938	-1.46059	Significant
RAB12_MOUSE	0.0623136	12.4952	0.187881	0.854022	0.284521	-7.07383	Not Significant
K2C1B_MOUSE	-1.49631	15.1651	-4.10304	0.00138236	0.00172595	-1.41407	Significant
AFG2H_MOUSE	-1.48858	14.5259	-4.45529	0.000733593	0.00104636	-0.768933	Significant
SYWC_MOUSE	-0.408944	15.9248	-1.13299	0.278744	0.120488	-6.43738	Not Significant
ASAP1_MOUSE	-1.48829	11.8843	-3.26544	0.00724114	0.00649954	-3.04173	Significant
RSMN_MOUSE	-1.48316	13.7695	-5.76373	8.02601e-05	0.000188298	1.50067	Significant
RAB30_MOUSE		12.6592					Not Significant
U520_MOUSE	-1.48281	12.5176	-2.02005	0.0656234	0.036991	-5.20206	Significant
IF4H_MOUSE	-1.47723	16.4812	-8.53482	1.57804e-06	1.11594e-05	5.53506	Significant
PRS6B_MOUSE	-1.47376	14.9375	-4.99971	0.000283997	0.000499284	0.202188	Significant
LC7L2_MOUSE	-1.47108	13.1702	-4.1345	0.00130556	0.00164799	-1.35601	Significant
EFHD1_MOUSE		11.2099					Not Significant
HS71L_MOUSE		11.6091					Not Significant
TAGL2_MOUSE	-1.46591	14.6405	-7.22953	8.90139e-06	3.67045e-05	3.76295	Significant
NQO1_MOUSE	-1.46414	14.261	-2.22658	0.0453033	0.0273982	-4.85816	Significant
IF4A2_MOUSE	-1.46376	16.4809	-3.94425	0.00184749	0.00215378	-1.70824	Significant
K2C73_MOUSE	0.0731507	15.9659	0.111121	0.913307	0.298881	-7.08613	Not Significant
RS16_MOUSE	-1.46323	14.337	-5.41907	0.000140505	0.000293805	0.924787	Significant
TERA_HUMAN		15.6005					Not Significant
HNRH2_MOUSE	0.598681	15.2411	0.955875	0.357479	0.147226	-6.61966	Not Significant
ROA1_MOUSE	-0.106634	16.6777	-0.390197	0.70304	0.246179	-7.01152	Not Significant
TCPZ_MOUSE	-0.25329	16.1783	-0.918344	0.376032	0.152741	-6.6549	Not Significant
UBXN1_MOUSE	-1.45731	13.5066	-6.42978	2.85057e-05	8.52678e-05	2.56601	Significant
HDAC2_MOUSE	-1.45545	14.4306	-4.15551	0.00125674	0.00160353	-1.31727	Significant
MY18A_MOUSE	-1.45152	15.0789	-2.1177	0.0551363	0.0319804	-5.04138	Significant
EF1B_MOUSE	-1.44463	17.2344	-6.33546	3.28837e-05	9.52044e-05	2.41897	Significant
PGM2_MOUSE	-1.44044	12.72	-3.45953	0.00453907	0.00444352	-2.61389	Significant
NUDC3_MOUSE	-1.43791	12.3994	-3.48208	0.00435162	0.00430962	-2.57163	Significant
SF3A3_MOUSE	-1.43569	12.8286	-6.21498	3.95374e-05	0.00010935	2.22931	Significant
BUB3_MOUSE	-1.41691	14.0883	-4.55792	0.000611634	0.000910585	-0.583261	Significant
ARP3_MOUSE	0.0708904	16.7729	0.404008	0.693117	0.243457	-7.00571	Not Significant
PHAR1_MOUSE	-1.41584	14.5089	-5.0373	0.000266374	0.000475676	0.267901	Significant
NP1L4_MOUSE	-0.191977	15.2701	-1.20845	0.24951	0.110448	-6.35207	Not Significant
OLA1_MOUSE	0.265455	16.5234	1.38273	0.191246	0.0888783	-6.13895	Not Significant
HGB1A_HUMAN	-1.41537	15.2252	-4.0959	0.00140042	0.00172947	-1.42726	Significant
IF4E_MOUSE	-1.41277	14.2764	-3.7873	0.00246664	0.00274219	-2.00052	Significant
RL24_MOUSE	-1.41233	13.4636	-5.9754	5.73755e-05	0.000146316	1.84606	Significant
PHIPL_MOUSE	-0.16594	16.8345	-0.993473	0.339553	0.141297	-6.58315	Not Significant
NFL_HUMAN		15.3734					Not Significant
DDX5_MOUSE	-1.40216	13.6916	-5.20835	0.000199498	0.000387807	0.564625	Significant
ISC2A_MOUSE		13.5955					Not Significant
AN32B_MOUSE	-1.38805	14.9893	-5.16614	0.00021417	0.000407387	0.49176	Significant
BPNT1_MOUSE	-0.125141	16.3153	-0.883309	0.393945	0.158596	-6.68668	Not Significant
CAPZB_MOUSE	-0.224207	16.4577	-0.848731	0.412186	0.164673	-6.71698	Not Significant
RTRAF_MOUSE	0.14298	15.0695	0.654558	0.52476	0.199061	-6.86667	Not Significant
RS18_MOUSE	-1.38404	14.7661	-5.8001	7.57289e-05	0.000180785	1.56046	Significant
T2FA_MOUSE	-1.37939	15.5633	-2.5211	0.0263775	0.0180719	-4.3447	Significant
PYGM_MOUSE	0.0630491	16.0945	0.201469	0.843613	0.281771	-7.071	Not Significant
SLU7_MOUSE	-1.37706	12.3996	-2.37934	0.0359048	0.0228091	-4.61489	Significant
PUF60_MOUSE	-1.37242	14.2556	-6.14361	4.41392e-05	0.000120124	2.11599	Significant
PSB2_MOUSE	0.349683	15.8825	1.58988	0.13713	0.0679031	-5.85906	Not Significant
TALDO_MOUSE	-1.36541	17.5089	-5.45846	0.000131685	0.000278244	0.991428	Significant
MP2K6_MOUSE	-1.36066	12.6189	-3.22689	0.00702276	0.00633696	-3.0494	Significant
DBNL_MOUSE	0.141922	15.7543	0.798923	0.439435	0.173321	-6.75872	Not Significant
PPID_MOUSE	-0.232379	16.4	-1.16769	0.264988	0.116336	-6.39869	Not Significant
BNIPL_MOUSE	-1.34522	12.4943	-2.47663	0.0301617	0.0199055	-4.44748	Significant
TRIM9_MOUSE	-1.33518	12.7721	-2.75522	0.0170443	0.0128137	-3.92239	Significant
RET1_MOUSE	-1.33497	14.0256	-4.89744	0.000338411	0.00057996	0.0224644	Significant
RAB5C_MOUSE	-1.33444	15.326	-6.86188	1.5042e-05	5.52573e-05	3.22369	Significant
K1C13_MOUSE	-0.737116	13.7052	-1.53775	0.149336	0.0725224	-5.93202	Not Significant
SND1_MOUSE	-1.3324	14.6784	-6.42757	2.86005e-05	8.52678e-05	2.5626	Significant
PURA_MOUSE	-1.33033	16.7498	-5.77716	7.85545e-05	0.000186874	1.52276	Significant
MYH8_MOUSE	-1.32705	15.0723	-2.46375	0.0293334	0.0194329	-4.44645	Significant
SRR_MOUSE	0.0569625	15.7588	0.239201	0.814875	0.275282	-7.06211	Not Significant
AMPL_MOUSE	0.00187861	15.8784	0.00868317	0.993211	0.316511	-7.09271	Not Significant
SUMO2_MOUSE	-1.32061	16.8002	-3.66246	0.00310885	0.00329979	-2.23383	Significant
CNDP2_MOUSE	-0.270027	16.211	-1.60964	0.132733	0.0661594	-5.83098	Not Significant
BAG5_MOUSE	-1.31857	11.8521	-3.85417	0.00253442	0.00280381	-1.87725	Significant
CPLX2_MOUSE	0.0646662	16.4872	0.0776076	0.939776	0.304645	-6.8749	Not Significant
GFAP_MOUSE	0.0960403	15.4975	0.151649	0.881914	0.291275	-7.08042	Not Significant
RL3_MOUSE	-1.31816	15.1121	-5.75462	8.14397e-05	0.000189757	1.48565	Significant
RB39A_MOUSE	-1.31237	11.8778	-2.46043	0.0381068	0.0239397	-4.52573	Significant
NCALD_MOUSE	-0.336732	14.3165	-0.568038	0.580194	0.213376	-6.92177	Not Significant
ANM1_MOUSE	-1.3115	15.2887	-7.60228	5.32096e-06	2.54945e-05	4.29117	Significant
ODP2_MOUSE	-0.00346259	16.5293	-0.00728418	0.994305	0.316642	-7.09272	Not Significant
SNX3_MOUSE	-1.30873	13.6639	-5.31926	0.000165758	0.000337654	0.754937	Significant
UB2D2_MOUSE	-1.30836	15.6547	-3.03548	0.010067	0.0084768	-3.40609	Significant
GPD1L_MOUSE	0.0224004	15.8999	0.119471	0.906825	0.297481	-7.08509	Not Significant
TCPD_MOUSE	0.200743	15.8902	0.719516	0.485221	0.186936	-6.82053	Not Significant
PSB4_MOUSE	0.154122	16.2691	1.00658	0.333456	0.139443	-6.57013	Not Significant
SAHH_MOUSE	-0.229256	16.4877	-1.22137	0.244758	0.108698	-6.33704	Not Significant
DNJC2_MOUSE	-1.30283	16.5236	-7.57269	5.53933e-06	2.60394e-05	4.24991	Significant
GNAI2_MOUSE		12.808					Not Significant
PPP5_MOUSE	-0.270846	15.9572	-1.33931	0.204606	0.0938692	-6.19407	Not Significant
PPAC_MOUSE	0.812397	15.8162	1.75764	0.103555	0.0541136	-5.6138	Not Significant
DYN3_MOUSE	0.355588	14.4951	0.608275	0.554032	0.206772	-6.89706	Not Significant
PRPS1_MOUSE	0.139657	16.2824	0.778679	0.450836	0.176691	-6.77504	Not Significant
SKP1_MOUSE	-1.29943	16.6952	-5.71349	8.69956e-05	0.000200641	1.41776	Significant
SRSF3_MOUSE	-1.2927	14.3524	-4.12043	0.00133935	0.00168438	-1.38197	Significant
CSN5_MOUSE	-0.19377	14.9104	-0.870666	0.40055	0.160685	-6.69788	Not Significant
DIRA2_MOUSE	-0.158149	16.022	-0.528692	0.606393	0.220899	-6.94438	Not Significant
RS9_MOUSE	-1.29066	14.6759	-4.72093	0.000459475	0.000721969	-0.290747	Significant
UBQL1_MOUSE	-0.302012	15.1509	-1.43913	0.174982	0.0822752	-6.06546	Not Significant
KT33B_MOUSE	0.0383619	14.6216	0.0565428	0.955814	0.308056	-7.09104	Not Significant
ROA3_MOUSE	-1.28784	16.5686	-5.35224	0.000156923	0.000321583	0.811216	Significant
ACYP1_MOUSE	-0.625274	14.827	-1.77713	0.100171	0.0525875	-5.58433	Not Significant
K1C14_MOUSE	0.189883	14.2882	0.470372	0.64629	0.231186	-6.97503	Not Significant
RAB13_MOUSE	0.101803	13.9514	0.202581	0.842763	0.281626	-7.07076	Not Significant
SH3L1_MOUSE	0.2519	15.0034	0.889916	0.390523	0.15741	-6.68077	Not Significant
RL18A_MOUSE	-1.27816	13.0293	-4.49561	0.000682921	0.000981748	-0.695867	Significant
PRS8_MOUSE	-0.0630199	15.098	-0.269907	0.791691	0.269726	-7.05376	Not Significant
K1C17_MOUSE	-0.553435	15.6087	-0.58811	0.567061	0.210111	-6.90964	Not Significant
NMT1_MOUSE	-1.27774	15.5384	-7.80325	4.0602e-06	2.07702e-05	4.56844	Significant
CNTN1_MOUSE	-1.27475	16.9769	-7.04935	1.14863e-05	4.41522e-05	3.50097	Significant
NUDC1_MOUSE	-1.27225	12.554	-3.68934	0.00339041	0.00355429	-2.17164	Significant
RS12_MOUSE	-1.27157	14.068	-4.21381	0.00113091	0.00147688	-1.21	Significant
SYFA_MOUSE	-1.27034	14.3314	-6.39078	3.02358e-05	8.86704e-05	2.50537	Significant
SYK_MOUSE	-1.26708	14.5198	-5.14594	0.00022159	0.000416472	0.456798	Significant
KATL2_MOUSE	-1.2662	12.832	-2.12462	0.0544566	0.0316672	-5.02987	Significant
PLCG2_MOUSE	-1.26441	12.1834	-1.87174	0.0851182	0.0457801	-5.43863	Significant
K1C15_MOUSE	0.271935	14.1734	0.610972	0.552301	0.206321	-6.89535	Not Significant
APEX1_MOUSE	-1.26366	14.8955	-4.78553	0.000410623	0.000664299	-0.175676	Significant
PURA1_MOUSE	-1.26362	15.5086	-5.29608	0.000172278	0.000347812	0.715299	Significant
POLK_MOUSE	-1.26358	15.0864	-3.31849	0.00591257	0.00552923	-2.87807	Significant
SC22B_MOUSE	-1.26262	12.0787	-2.51582	0.0266374	0.0181778	-4.35411	Significant
PTGDS_MOUSE	-1.26113	14.3685	-3.50603	0.00416106	0.00415721	-2.52675	Significant
ATPA_MOUSE	-0.712659	15.3173	-1.6132	0.131955	0.0658892	-5.8259	Not Significant
MYEF2_MOUSE	-1.24906	13.271	-2.78742	0.0160459	0.0121843	-3.86357	Significant
CK068_MOUSE	-1.24719	14.0737	-4.69263	0.00048275	0.000753322	-0.341312	Significant
HNRPK_MOUSE	-1.24534	17.2688	-5.69044	9.02842e-05	0.000206129	1.37959	Significant
RS11_MOUSE	-1.24395	14.4702	-4.67752	0.000495678	0.000762995	-0.368348	Significant
DOPD_MOUSE	-0.12073	16.2222	-0.375354	0.713767	0.249373	-7.01755	Not Significant
AIMP1_MOUSE	-1.24344	15.1991	-6.7174	1.85752e-05	6.31901e-05	3.00668	Significant
FTO_MOUSE	-1.24197	12.2624	-3.46582	0.00448597	0.00441058	-2.6021	Significant
UBE3A_MOUSE	-1.24176	14.2953	-4.80282	0.000398489	0.00064962	-0.144961	Significant
DNM1L_MOUSE	-0.989488	14.8473	-1.78593	0.098677	0.0519635	-5.57097	Not Significant
ACTZ_MOUSE	0.0435542	15.329	0.131609	0.897414	0.295677	-7.08346	Not Significant
GEPH_MOUSE	-1.2364	15.5032	-4.54446	0.000626349	0.000923432	-0.607551	Significant
PSD3_MOUSE	-1.23524	16.0007	-5.29246	0.000173319	0.00034785	0.709109	Significant
SC31A_MOUSE	-1.22946	14.1375	-4.75924	0.000429813	0.000686459	-0.222441	Significant
FMO4_MOUSE	-1.22798	11.968	-3.09164	0.0109807	0.00907883	-3.4161	Significant
DCLK1_MOUSE	-0.435905	15.9693	-1.54668	0.147181	0.0718347	-5.91963	Not Significant
FBX22_MOUSE	-1.22308	13.1572	-5.39551	0.000146079	0.00030209	0.884805	Significant
DC1L1_MOUSE	-1.21781	14.8798	-2.56393	0.0243606	0.016947	-4.26823	Significant
HNRPM_MOUSE	-1.21394	14.6073	-4.45215	0.000737705	0.00105003	-0.774638	Significant
UBP2L_MOUSE	-1.21259	14.5422	-4.79282	0.00040546	0.000658383	-0.162719	Significant
CACP_MOUSE	-1.21101	16.4665	-2.37163	0.0347614	0.022228	-4.60821	Significant
MTAP2_MOUSE	-1.20969	18.3117	-6.67094	1.98907e-05	6.69951e-05	2.93629	Significant
MYO1D_MOUSE	-1.20319	12.687	-3.00057	0.0116928	0.00948958	-3.41031	Significant
AN32C_MOUSE	0.544041	13.9697	1.3522	0.200562	0.0924502	-6.17784	Not Significant
PTN12_MOUSE	-1.1979	13.7624	-3.25672	0.00825561	0.00723822	-3.02115	Significant
KDM3B_MOUSE	-1.19693	13.1726	-1.84331	0.0915423	0.0487344	-5.37339	Significant
PDE4A_MOUSE	-1.19584	14.3087	-2.26381	0.0423395	0.0260221	-4.79461	Significant
ENPL_MOUSE	-1.19459	17.2033	-5.77033	7.94166e-05	0.000188267	1.51154	Significant
DP13A_MOUSE	-1.19332	13.3353	-1.90854	0.0798409	0.0434918	-5.38084	Significant
EHD3_MOUSE	-0.2967	15.4384	-1.09647	0.2938	0.125877	-6.47706	Not Significant
HPCA_MOUSE	-1.19123	16.0079	-2.91725	0.0125742	0.0100106	-3.62498	Significant
PDIA3_MOUSE	-1.18575	17.5061	-7.9119	3.51493e-06	1.92859e-05	4.71619	Significant
MYH10_MOUSE	-1.18451	15.9561	-5.94061	6.06036e-05	0.000151591	1.78973	Significant
PGAM2_MOUSE	0.771252	12.3306	1.76948	0.101488	0.0532375	-5.59592	Not Significant
HEXB_MOUSE	-1.17476	15.0645	-3.58185	0.00361206	0.00373486	-2.38472	Significant
FXL16_MOUSE	-0.304373	14.2439	-1.2538	0.233137	0.104561	-6.29873	Not Significant
ARHL2_MOUSE	-1.16929	13.5073	-5.20248	0.000201476	0.000390535	0.554498	Significant
K1C42_MOUSE	-0.491	15.5735	-0.94654	0.362032	0.148831	-6.62854	Not Significant
THOC4_MOUSE	-1.16028	13.3567	-2.93023	0.0122711	0.00983379	-3.60103	Significant
HAP28_MOUSE	0.339273	16.1224	0.845855	0.413728	0.165095	-6.71945	Not Significant
SYUB_MOUSE	-1.15902	17.8065	-4.23105	0.00109627	0.00144828	-1.17834	Significant
CYC2_MOUSE		13.2176					Not Significant
MAT2B_MOUSE	-1.14774	14.2923	-6.00909	5.44226e-05	0.000139726	1.90044	Significant
PSB7_MOUSE	-0.220729	15.6291	-0.951315	0.359698	0.14805	-6.62401	Not Significant
SEPT8_MOUSE	-2.11741	16.3073	-0.968001	0.351625	0.14552	-6.60802	Not Significant
SNRPA_MOUSE	-1.13926	13.4799	-5.16673	0.000213957	0.000407387	0.492782	Significant
ARFP2_MOUSE	-1.13747	16.4428	-4.06495	0.00148161	0.0018163	-1.48447	Significant
ACYP2_MOUSE	-0.0979937	14.7325	-0.186903	0.854773	0.284521	-7.07402	Not Significant
COR1A_MOUSE	-0.127898	17.1358	-0.502908	0.62388	0.225661	-6.95836	Not Significant
ANX11_MOUSE	-1.13154	13.283	-2.2836	0.0408399	0.0252602	-4.76065	Significant
TPH2_MOUSE	-1.13039	15.7268	-2.30805	0.0390565	0.0243788	-4.71853	Significant
KIF5A_MOUSE	-1.12445	13.6088	-3.56348	0.00373788	0.00382881	-2.41912	Significant
PTMA_MOUSE	-1.11974	17.6865	-5.85244	6.96751e-05	0.000171136	1.64619	Significant
PGCB_MOUSE	-1.11884	17.5663	-6.32475	3.34241e-05	9.59044e-05	2.40219	Significant
NUCB1_MOUSE	-1.11539	16.231	-3.85925	0.00215993	0.00246569	-1.86636	Significant
EZRI_MOUSE	0.0639316	15.6217	0.322237	0.752665	0.259417	-7.03724	Not Significant
UB2V2_MOUSE	-1.11366	14.8353	-2.26844	0.041984	0.0258738	-4.78667	Significant
PEX5R_MOUSE	-1.11324	12.2061	-3.36668	0.00540143	0.00511834	-2.78784	Significant
HSPB1_MOUSE	-1.11274	12.8514	-3.41371	0.00494563	0.00474592	-2.69973	Significant
FARP1_MOUSE	-1.112	14.2158	-2.75943	0.0169104	0.0127412	-3.91471	Significant
MAK_MOUSE	-1.10762	13.9841	-2.18828	0.0485567	0.0290048	-4.92307	Significant
RUXF_MOUSE	-1.10759	13.5391	-3.17223	0.0077831	0.00689503	-3.15149	Significant
METK2_MOUSE	-1.10386	15.874	-7.32401	7.80017e-06	3.29627e-05	3.89859	Significant
DLG3_MOUSE	-1.10281	15.2339	-4.42944	0.000768126	0.00108651	-0.815872	Significant
K2C5_MOUSE	-1.06837	15.854	-1.17916	0.260559	0.114594	-6.3857	Not Significant
KHDR1_MOUSE	-1.10256	15.1019	-2.90592	0.012845	0.0101739	-3.6459	Significant
GNAI3_MOUSE	1.35115	11.112					Not Significant
PYC_MOUSE	0.342945	16.4522	1.16377	0.266517	0.116912	-6.40312	Not Significant
COPZ1_MOUSE	-1.10031	13.0153	-5.03343	0.000268135	0.000477568	0.261139	Significant
MTPN_MOUSE	-1.09568	17.4003	-3.88627	0.00205514	0.00236192	-1.81606	Significant
SPRL1_MOUSE	-1.09392	15.466	-6.14734	4.38848e-05	0.000119911	2.12194	Significant
GLO2_MOUSE	0.133388	16.7941	0.838298	0.417798	0.16611	-6.72591	Not Significant
HPLN1_MOUSE	-1.09217	16.9303	-5.53048	0.000117028	0.000254384	1.11275	Significant
PPCEL_MOUSE	-1.08727	15.0352	-5.19249	0.000204885	0.000394894	0.537266	Significant
SAR1A_MOUSE	-0.371322	13.203	-0.608816	0.55464	0.206886	-6.89568	Not Significant
RS24_MOUSE	-1.08576	13.5122	-2.94181	0.0120067	0.00966874	-3.57963	Significant
IF2A_MOUSE	-0.158317	15.2527	-0.809691	0.433447	0.171456	-6.74989	Not Significant
TBB5_MOUSE	-1.08522	18.9507	-5.10017	0.00023941	0.000440236	0.377407	Significant
MAP7_MOUSE	-1.08311	12.8177	-3.07954	0.00926602	0.00791999	-3.32421	Significant
VAPB_MOUSE	-1.07968	13.8248	-3.49798	0.00422416	0.00421406	-2.54184	Significant
MTND_MOUSE	-1.06896	11.3914	-3.63837	0.00984548	0.00834192	-2.79445	Significant
NNRE_MOUSE	0.12885	15.7102	0.451253	0.659631	0.234479	-6.98433	Not Significant
PFD2_MOUSE	-0.164363	14.6132	-0.699796	0.497029	0.190191	-6.83497	Not Significant
RCN2_MOUSE	0.0878315	15.0058	0.205813	0.840292	0.281284	-7.07005	Not Significant
BLMH_MOUSE	-0.367727	15.876	-1.55655	0.144829	0.0710436	-5.90589	Not Significant
ARP3B_MOUSE	-0.0657821	15.0592	-0.271858	0.790224	0.269496	-7.05319	Not Significant
TRFE_MOUSE	0.280824	15.4352	0.529592	0.605788	0.220899	-6.94388	Not Significant
LEG1_MOUSE	-1.06595	14.3102	-2.36276	0.0353322	0.0225084	-4.62367	Significant
PSB6_MOUSE	-0.210874	16.4083	-1.28945	0.220875	0.100084	-6.25573	Not Significant
ATX2_MOUSE	-1.06086	13.4964	-2.8722	0.0147572	0.0113965	-3.74992	Significant
C10_MOUSE	-1.05831	13.2608	-3.57241	0.00367617	0.00378236	-2.4024	Significant
CUTA_MOUSE	-1.05429	15.279	-3.44441	0.00466936	0.00454491	-2.64222	Significant
ML12B_MOUSE	-1.05372	15.9793	-3.97444	0.00174801	0.00207194	-1.65217	Significant
PLAP_MOUSE	-1.04821	12.7946	-2.2953	0.0399772	0.0249078	-4.74052	Significant
DDX17_MOUSE	-1.03882	13.9923	-4.552	0.000618067	0.000917948	-0.593952	Significant
RAC2_MOUSE		13.7363					Not Significant
SYNC_MOUSE	-0.0171638	16.145	-0.108268	0.915523	0.299324	-7.08646	Not Significant
KT33A_MOUSE	-0.0854267	14.4862	-0.0527498	0.959553	0.308822	-6.84826	Not Significant
KCC1D_MOUSE	-0.240896	14.576	-0.889857	0.390553	0.15741	-6.68082	Not Significant
NUDC_MOUSE	-0.205753	15.2898	-1.0593	0.309747	0.131468	-6.51635	Not Significant
CLUS_MOUSE	-1.03742	15.3571	-4.58018	0.000588084	0.000879372	-0.543137	Significant
HMGB2_MOUSE	-1.03385	15.3584	-2.0933	0.0575998	0.0332111	-5.08187	Significant
MLP3A_MOUSE	-1.01907	15.5938	-3.80116	0.00240427	0.00269958	-1.97467	Significant
KAD5_MOUSE	-1.01622	13.2126	-1.93605	0.0760919	0.0418517	-5.33722	Significant
TGM2_MOUSE	-1.01415	12.9847	-4.09775	0.00139573	0.00172947	-1.42385	Significant
ODO1_MOUSE	0.924409	16.2366	1.5217	0.153276	0.0740655	-5.95414	Not Significant
RLA1_MOUSE		14.6102					Not Significant
ODPA_MOUSE	-1.01341	17.1935	-4.95039	0.000308995	0.000537674	0.115681	Significant
ODO2_MOUSE	-0.0720029	16.4564	-0.127692	0.900449	0.296103	-7.084	Not Significant
DIRA1_MOUSE	0.930218	12.6728	1.55293	0.145689	0.0713327	-5.91094	Not Significant
ROAA_MOUSE	-1.0132	15.4015	-4.81113	0.000392793	0.000642414	-0.130215	Significant
UGPA_MOUSE	0.0694671	15.3578	0.379608	0.710685	0.248473	-7.01584	Not Significant
CC150_MOUSE	-1.01309	13.4231	-2.83619	0.0146427	0.0113338	-3.7742	Significant
NUCB2_MOUSE	-1.01185	12.5777	-2.63543	0.0213233	0.0152232	-4.13975	Significant
SETD7_MOUSE	0.018496	15.0133	0.0848532	0.933739	0.303095	-7.08889	Not Significant
FBX2_MOUSE	0.463826	14.991	1.76371	0.10249	0.0535982	-5.60464	Not Significant
PLST_MOUSE	0.118264	15.3209	0.473301	0.644258	0.230702	-6.97358	Not Significant
K1C16_MOUSE	-0.939227	14.7924	-0.966083	0.352547	0.145739	-6.60987	Not Significant
ARPC5_MOUSE	-0.117446	15.583	-0.43422	0.671621	0.237871	-6.9923	Not Significant
CDV3_MOUSE	-1.00891	13.1111	-2.16402	0.0507306	0.0299354	-4.96394	Significant
CYTB_MOUSE	0.13413	15.7925	0.50661	0.621355	0.225107	-6.95639	Not Significant
SYTC2_MOUSE	-1.00697	13.5267	-4.93502	0.00031725	0.000546449	0.0886487	Significant
RAB7A_MOUSE	-0.9982	15.8456	-5.57674	0.000108528	0.000238848	1.19029	Significant
PDIA1_MOUSE	-0.992216	16.6809	-5.80213	7.54842e-05	0.000180785	1.56379	Significant
IMPCT_MOUSE	-0.425003	14.7304	-0.767155	0.45741	0.178752	-6.78416	Not Significant
ARFG1_MOUSE	-0.266443	15.7339	-0.419063	0.682369	0.240925	-6.99914	Not Significant
DNJA1_MOUSE	-0.990753	14.7821	-2.13067	0.0538677	0.0315133	-5.01977	Significant
PSD11_MOUSE	-0.989384	15.7522	-5.15704	0.000217481	0.000412166	0.476012	Significant
GGCT_MOUSE	0.0230587	14.8492	0.12039	0.906111	0.297399	-7.08498	Not Significant
PAK2_MOUSE	0.794152	13.1842	1.24938	0.234693	0.105121	-6.30399	Not Significant
SMRC2_MOUSE	-0.987634	13.2245	-2.95548	0.0117021	0.00948958	-3.55436	Significant
UFM1_MOUSE	-0.983037	13.4978	-3.72094	0.00374504	0.00382881	-2.22073	Significant
ADHX_MOUSE	0.475706	15.7811	1.4579	0.169833	0.0805784	-6.04054	Not Significant
SAE2_MOUSE	-0.981494	14.463	-3.72784	0.00275364	0.0029928	-2.11158	Significant
ULA1_MOUSE	-0.98074	15.3591	-5.23321	0.000191354	0.000377366	0.607431	Significant
PBDC1_MOUSE	-0.979827	12.7486	-2.74866	0.0172548	0.0129434	-3.93435	Significant
DYN2_MOUSE	-0.630346	12.7912	-1.52109	0.155605	0.0749778	-5.95564	Not Significant
UBP14_MOUSE	-0.0782523	15.4494	-0.457731	0.655097	0.233233	-6.98122	Not Significant
PUR9_MOUSE	0.125801	15.1825	0.727138	0.480703	0.185616	-6.81486	Not Significant
GELS_MOUSE	-0.979224	14.4884	-3.93679	0.00187292	0.00216522	-1.72209	Significant
TENR_MOUSE	-0.968576	17.334	-6.95296	1.31873e-05	4.96866e-05	3.359	Significant
EIF3E_MOUSE	-0.967507	13.636	-2.91012	0.012744	0.0101056	-3.63815	Significant
LYN_MOUSE	-0.962784	15.6452	-4.13242	0.00131051	0.00165117	-1.35985	Significant
DDB1_MOUSE	-0.955174	15.1561	-5.01943	0.000274604	0.000485279	0.236686	Significant
ANXA7_MOUSE	0.127418	15.3382	0.25318	0.804296	0.273199	-7.05843	Not Significant
DJB11_MOUSE	-0.955015	12.4383	-2.98924	0.0109821	0.00907883	-3.49187	Significant
PSDE_MOUSE	-0.952707	13.8882	-4.54383	0.00062705	0.000923432	-0.608693	Significant
RAB5B_MOUSE	-0.950866	15.0036	-3.97726	0.00173903	0.00206489	-1.64695	Significant
CING_MOUSE	-0.946625	16.8409	-2.19439	0.048023	0.0287624	-4.91274	Significant
EF1A1_MOUSE	-0.945492	18.5653	-6.24254	3.78988e-05	0.000106112	2.27288	Significant
FGF12_MOUSE	-0.940535	13.3729	-1.88474	0.0832189	0.0449362	-5.41829	Significant
PSMD4_MOUSE	-0.938845	14.4134	-3.88022	0.00207814	0.00238432	-1.82732	Significant
FKBP3_MOUSE	-0.416518	15.4778	-1.56544	0.142741	0.0702724	-5.89346	Not Significant
RL28_MOUSE	-0.937616	13.5858	-2.55062	0.0249707	0.0172951	-4.29203	Significant
PSMD2_MOUSE	-0.935738	15.9841	-3.66569	0.00309022	0.00328514	-2.22778	Significant
RBNS5_MOUSE	-0.932101	11.8274	-2.36549	0.0351556	0.0224169	-4.61891	Significant
SERA_MOUSE	-0.210444	15.9285	-0.504147	0.623034	0.225475	-6.9577	Not Significant
PABP1_MOUSE	-0.383602	15.3634	-1.75113	0.104708	0.0545484	-5.6236	Not Significant
SYMC_MOUSE	-0.931592	14.6226	-4.38406	0.000832906	0.0011565	-0.898458	Significant
NUDT5_MOUSE	-0.931565	12.9664	-2.4482	0.0301887	0.0199055	-4.47391	Significant
EF1G_MOUSE	-0.929959	17.5236	-4.85907	0.000361546	0.000611902	-0.0452991	Significant
MK13_MOUSE	-0.928935	16.6561	-3.31815	0.00591631	0.00552923	-2.8787	Significant
TBA8_MOUSE	-0.923351	14.2184	-2.96348	0.0115274	0.0094152	-3.53956	Significant
K2C71_MOUSE	-0.91691	14.4709	-2.51343	0.0267554	0.0182218	-4.35835	Significant
CYB5_MOUSE	-0.913921	12.5471	-2.24823	0.0435568	0.0266979	-4.82126	Significant
MATR3_HUMAN	-0.912361	15.8949	-3.98442	0.00171638	0.00204156	-1.63366	Significant
PDE12_MOUSE	-0.906555	12.0772	-2.24489	0.0438219	0.0268211	-4.82696	Significant
CPLX1_MOUSE	-0.905993	17.3788	-3.47681	0.00439467	0.00433333	-2.5815	Significant
TPD52_MOUSE	-0.244892	13.7337	-0.74188	0.472038	0.182893	-6.80372	Not Significant
RS17_MOUSE	-0.413953	13.2865	-1.80305	0.0958253	0.0506972	-5.54484	Not Significant
TIM13_MOUSE	0.327421	13.5959	0.846289	0.413495	0.165095	-6.71908	Not Significant
HYOU1_MOUSE	-0.0649445	16.7175	-0.252204	0.805033	0.273313	-7.05869	Not Significant
ADK_MOUSE	-0.90415	16.1694	-6.08942	4.801e-05	0.000126607	2.02947	Significant
IF1AX_MOUSE	-0.466914	14.5091	-1.19395	0.254936	0.11272	-6.36881	Not Significant
MET16_MOUSE	-0.901924	12.5421	-2.1366	0.0637146	0.0360345	-4.924	Significant
GLU2B_MOUSE	-0.895815	15.2073	-3.82025	0.002321	0.00262199	-1.93906	Significant
CSN3_MOUSE	-0.27398	15.4622	-0.742823	0.471487	0.182784	-6.803	Not Significant
PLCG1_MOUSE	-0.88724	13.2634	-1.97297	0.0713144	0.0396407	-5.27818	Significant
TMOD1_MOUSE	-0.885146	12.0696	-2.04026	0.0787827	0.0430879	-5.00236	Significant
CSN8_MOUSE	-0.397712	14.3534	-1.15654	0.269348	0.11785	-6.41122	Not Significant
SYUA_MOUSE	-0.883331	17.5467	-4.15471	0.00125856	0.00160353	-1.31875	Significant
HOOK3_MOUSE	-0.881377	12.963	-3.57146	0.00368271	0.00378236	-2.40418	Significant
ACOT2_MOUSE		13.2727					Not Significant
SEC13_MOUSE	-0.871815	13.7262	-1.93216	0.0766116	0.0420695	-5.34341	Significant
RCN3_MOUSE	-0.87133	14.0993	-1.9617	0.0727423	0.0403026	-5.29626	Significant
EPDR1_MOUSE	0.0584439	15.4394	0.202598	0.84275	0.281626	-7.07075	Not Significant
PCBP3_MOUSE	-0.634517	12.9735	-1.22187	0.244573	0.108687	-6.33644	Not Significant
HNRPF_MOUSE	-0.266555	14.7458	-1.00716	0.333189	0.139417	-6.56955	Not Significant
SYYC_MOUSE	-0.257948	15.4348	-1.46085	0.169035	0.0804239	-6.0366	Not Significant
RS14_MOUSE	-0.868634	14.3222	-3.5114	0.00411955	0.00412179	-2.51669	Significant
OTUB1_MOUSE	-0.861595	17.3147	-2.8075	0.0154529	0.0118264	-3.82682	Significant
THOP1_MOUSE	-0.855886	15.6676	-4.21499	0.0011285	0.00147688	-1.20782	Significant
MYPT1_MOUSE	-0.854261	14.0709	-3.59579	0.00351943	0.00366694	-2.35861	Significant
ILEUA_MOUSE	0.109562	15.1247	0.238884	0.815115	0.275282	-7.06219	Not Significant
LIN7B_MOUSE	0.410537	13.1893	1.28594	0.222058	0.100395	-6.26	Not Significant
S14L2_MOUSE	0.292516	14.9929	1.7204	0.110305	0.0568114	-5.66956	Not Significant
PAIRB_MOUSE	-0.852794	12.9178	-1.98762	0.069497	0.0387571	-5.2546	Significant
K2C6A_MOUSE	0.577069	14.452	0.530362	0.606085	0.220899	-6.94262	Not Significant
FKB1A_MOUSE	-0.852461	17.8222	-3.42201	0.00486932	0.00469254	-2.68418	Significant
SNX12_MOUSE	-0.852208	13.8772	-2.64331	0.0210121	0.0150521	-4.12553	Significant
K2C75_MOUSE	1.2055	15.4634	1.62566	0.12926	0.064808	-5.80805	Not Significant
GSK3B_MOUSE	-0.369358	14.9369	-1.45001	0.17198	0.0813701	-6.05104	Not Significant
MYL6B_MOUSE	-0.849925	13.1105	-2.12777	0.0541489	0.0315692	-5.0246	Significant
SFPQ_MOUSE	-0.111991	16.0904	-0.405184	0.692276	0.243287	-7.0052	Not Significant
LSM12_MOUSE	-0.849759	13.7852	-1.94298	0.0751736	0.0414282	-5.32619	Significant
K22E_MOUSE	-1.10831	17.0091	-1.53404	0.150239	0.0727771	-5.93714	Not Significant
ACOT1_MOUSE	0.0817049	15.7166	0.446172	0.663197	0.23558	-6.98674	Not Significant
KRT81_MOUSE		13.8215					Not Significant
SYDC_MOUSE	-0.846495	15.8115	-5.28987	0.00017407	0.000348329	0.704668	Significant
TPM2_MOUSE	0.315406	14.4095	1.56171	0.143614	0.0704982	-5.89868	Not Significant
OSBL1_MOUSE	-0.84524	15.4057	-5.21374	0.000197704	0.000387642	0.573904	Significant
DENR_MOUSE	0.272244	13.915	0.543694	0.596334	0.218485	-6.93594	Not Significant
OGFD1_MOUSE	-0.843309	12.5685	-3.06559	0.00951248	0.00810013	-3.35015	Significant
CDC42_MOUSE		14.4046					Not Significant
PDE1B_MOUSE	-0.473405	15.8094	-0.872752	0.399455	0.160435	-6.69604	Not Significant
ENOPH_MOUSE	0.522739	14.8295	1.31917	0.211055	0.0964308	-6.21918	Not Significant
IGKC_MOUSE	2.01388	12.692	1.66116	0.126644	0.0636372	-5.64633	Not Significant
KPRB_MOUSE	0.166639	14.2892	0.871119	0.400312	0.160684	-6.69748	Not Significant
UBQL4_MOUSE	-0.465366	12.8946	-0.841964	0.41582	0.16571	-6.72278	Not Significant
SAFB2_MOUSE	-0.841999	17.1562	-4.82087	0.000386225	0.000634724	-0.112944	Significant
CCAR2_MOUSE	-0.841961	14.7742	-1.96405	0.072443	0.0402023	-5.2925	Significant
CSN7A_MOUSE	-0.840841	14.5325	-2.29025	0.0403475	0.0250696	-4.74922	Significant
GD1L1_MOUSE	-0.159955	13.6353	-0.394262	0.700113	0.245625	-7.00983	Not Significant
NFASC_MOUSE	-0.839828	15.0108	-3.78568	0.00247403	0.00274587	-2.00354	Significant
RTCB_MOUSE	-0.835818	15.8363	-5.44493	0.000134648	0.000283624	0.968556	Significant
PABP2_MOUSE	-0.832572	12.7604	-2.72758	0.0179497	0.0133006	-3.97275	Significant
CAPR1_MOUSE	-0.831226	14.1669	-2.06641	0.0604328	0.0345809	-5.12624	Significant
GLRX1_MOUSE	-0.830783	14.5795	-3.39401	0.00513155	0.00489671	-2.73663	Significant
E2F8_MOUSE	-0.82742	12.5448	-2.20519	0.0470937	0.0283299	-4.89446	Significant
BIEA_MOUSE	-0.826522	15.0263	-4.42317	0.000776757	0.00109643	-0.827272	Significant
MOES_MOUSE	0.204643	14.4034	0.603781	0.556921	0.207509	-6.8999	Not Significant
K2C6B_MOUSE		14.3235					Not Significant
SYFB_MOUSE	-0.825538	14.9367	-2.16778	0.0503871	0.0297844	-4.9576	Significant
H2AV_MOUSE		13.0019					Not Significant
RL19_MOUSE	-0.823534	13.9512	-2.78457	0.0161318	0.0122359	-3.86878	Significant
GUAA_MOUSE	-0.388556	15.1207	-1.70281	0.113627	0.0582579	-5.69565	Not Significant
H31_MOUSE		13.3194					Not Significant
AN13D_MOUSE	-0.823521	13.851	-2.33172	0.0374019	0.0235621	-4.6776	Significant
PSMD3_MOUSE	-0.820378	15.5615	-4.57588	0.000592558	0.000884119	-0.550883	Significant
CBR3_MOUSE	-0.415779	14.2283	-1.55239	0.145817	0.0713327	-5.91169	Not Significant
RL11_MOUSE	-0.817111	14.157	-2.258	0.0427899	0.0262752	-4.80456	Significant
PRS7_MOUSE	-0.815886	15.5334	-3.03066	0.0101587	0.00851188	-3.41504	Significant
LNEBL_MOUSE	-0.81586	15.7291	-2.24292	0.0439792	0.026837	-4.83032	Significant
PRS10_MOUSE	0.339798	15.0356	1.62132	0.130195	0.0651328	-5.81429	Not Significant
HS71L_HUMAN		12.7161					Not Significant
RU2B_MOUSE	-0.812385	12.524	-2.65666	0.0204947	0.0147635	-4.1014	Significant
PI51C_MOUSE	-0.0820024	15.9782	-0.345066	0.735852	0.255695	-7.02914	Not Significant
RAB18_MOUSE	-0.807588	13.8037	-2.23101	0.0449403	0.0272271	-4.85061	Significant
CRTC1_MOUSE	-0.804049	13.5433	-2.87817	0.0135327	0.0106377	-3.69703	Significant
PFD1_MOUSE	-0.47913	13.9808	-1.47128	0.166241	0.0793167	-6.02264	Not Significant
AAK1_MOUSE	0.15801	15.5828	0.67526	0.51196	0.19492	-6.85241	Not Significant
2A5A_MOUSE	-0.80233	11.9443	-2.35046	0.0361388	0.0229149	-4.64507	Significant
PSMD6_MOUSE	-0.485177	15.446	-1.73177	0.108204	0.056146	-5.65262	Not Significant
NPM_MOUSE	-0.800824	15.5787	-3.14136	0.00824842	0.00723822	-3.20906	Significant
SMD1_MOUSE	-0.79792	13.854	-2.35211	0.0360299	0.0228672	-4.64221	Significant
RSSA_MOUSE	-0.797802	15.0065	-3.13864	0.00829069	0.00725963	-3.21413	Significant
THIO_MOUSE	-0.794315	17.1445	-2.72711	0.0179656	0.0133006	-3.97361	Significant
TBB2A_MOUSE	-0.785921	18.898	-5.01551	0.000276446	0.000487269	0.229827	Significant
HS90B_MOUSE	-0.783525	18.5582	-3.51228	0.0041128	0.00412179	-2.51505	Significant
S10AB_MOUSE		12.5831					Not Significant
CALU_MOUSE	-0.774673	15.0839	-3.8731	0.00210556	0.00241172	-1.84058	Significant
ACTN2_MOUSE	1.4154	12.3008	1.16194	0.27741	0.120064	-6.24518	Not Significant
TBCA_MOUSE	-0.0500151	14.1032	-0.172663	0.865715	0.287741	-7.07677	Not Significant
MPI_MOUSE	0.336731	15.1068	1.5523	0.145838	0.0713327	-5.91181	Not Significant
OGA_MOUSE	-0.771736	14.1022	-3.78959	0.00245622	0.00273957	-1.99625	Significant
PEPL_MOUSE	-0.771029	13.9003	-2.55025	0.024988	0.0172951	-4.2927	Significant
YKT6_MOUSE	-0.541761	13.4233	-0.730282	0.478847	0.18511	-6.8125	Not Significant
COPD_MOUSE	-0.768519	13.893	-2.97001	0.0113866	0.00931142	-3.52748	Significant
ITPA_MOUSE	0.706712	14.6925	1.45693	0.170096	0.0806469	-6.04183	Not Significant
CALR_MOUSE	-0.768394	18.4205	-4.85439	0.000364476	0.000614261	-0.0535703	Significant
MYH4_MOUSE	-0.766956	16.1717	-2.38107	0.0341638	0.0219467	-4.59174	Significant
NUCL_MOUSE	-0.76594	16.7341	-3.95197	0.00182152	0.00214042	-1.6939	Significant
PA2G4_MOUSE	-0.764655	14.1322	-2.63372	0.0213914	0.0152527	-4.14283	Significant
KPCA_MOUSE	-0.763776	14.4529	-3.94388	0.00184872	0.00215378	-1.70891	Significant
MYG1_MOUSE	-0.758628	13.1727	-3.15997	0.0079646	0.00701926	-3.17435	Significant
GPKOW_MOUSE	-0.755481	14.771	-2.43914	0.030698	0.0201797	-4.48988	Significant
CYH3_MOUSE	-0.745322	12.2925	-2.01762	0.0659065	0.037066	-5.20601	Significant
SPS1_MOUSE	-0.74142	12.6509	-2.5193	0.0264657	0.0180969	-4.3479	Significant
CORO7_MOUSE	-0.740074	13.2353	-2.47461	0.0287505	0.0191586	-4.42725	Significant
APOA1_MOUSE	5.36498	13.0577					Not Significant
CNN3_MOUSE	-0.738179	14.1214	-3.56017	0.00376105	0.00383643	-2.42532	Significant
RS20_MOUSE	-0.732174	14.8623	-2.58411	0.0234632	0.0163583	-4.23208	Significant
SGT1_MOUSE	0.871885	14.8988	0.475702	0.642593	0.230606	-6.97238	Not Significant
6PGL_MOUSE	-0.729725	13.7331	-3.23888	0.00686624	0.00622877	-3.02699	Significant
SPA3M_MOUSE		10.6538					Not Significant
PSME1_MOUSE	-0.728885	14.0226	-2.44823	0.0301871	0.0199055	-4.47386	Significant
MP2K4_MOUSE	-0.726775	15.0372	-2.01497	0.0662163	0.0371712	-5.21031	Significant
ARL3_MOUSE	-0.725846	14.4583	-4.80193	0.000399108	0.00064962	-0.14655	Significant
CC182_MOUSE	0.132592	12.7381	0.573852	0.576374	0.212316	-6.9183	Not Significant
ARLY_MOUSE	0.420002	13.8922	0.755286	0.464244	0.18049	-6.79342	Not Significant
IF4G2_MOUSE	-0.72498	12.1877	-3.35236	0.00619147	0.00570026	-2.88457	Significant
TBA4A_MOUSE	-0.719897	19.1681	-3.83724	0.00224938	0.00255494	-1.90739	Significant
RUSC2_MOUSE	-0.715604	13.0916	-3.44285	0.00468297	0.00455164	-2.64513	Significant
MLP3B_MOUSE	0.197753	14.9619	0.407385	0.690701	0.24311	-7.00425	Not Significant
PRDX4_MOUSE	-0.715349	13.3538	-3.34201	0.00565724	0.00533104	-2.83403	Significant
KT222_MOUSE	0.298823	13.1669	1.17996	0.260252	0.114533	-6.38479	Not Significant
RUVB1_MOUSE	-0.714412	13.579	-1.99198	0.0689633	0.0385226	-5.24755	Significant
PSMD7_MOUSE	-0.0514246	14.1686	-0.164027	0.872364	0.289135	-7.07832	Not Significant
K1C20_MOUSE	0.796643	12.495	1.79961	0.0985457	0.0519345	-5.55463	Not Significant
ROA2_MOUSE	-0.71291	16.977	-3.9687	0.0017665	0.00208297	-1.66283	Significant
MGT4C_MOUSE	-0.710619	13.8555	-1.93692	0.0805235	0.0437237	-5.14548	Significant
CYBP_MOUSE	0.291597	16.134	1.10734	0.289255	0.124243	-6.46536	Not Significant
SYHC_MOUSE	-0.172618	15.277	-0.712988	0.489111	0.188009	-6.82535	Not Significant
PHP14_MOUSE	-0.710041	15.4205	-2.13201	0.0537386	0.0314648	-5.01754	Significant
RS10_MOUSE	0.850937	13.4686	1.62427	0.12956	0.0648628	-5.81006	Not Significant
CFA65_MOUSE	-0.70979	12.3629	-3.0246	0.0102753	0.00858842	-3.4263	Significant
AHSA1_MOUSE	-0.338888	14.6245	-0.699341	0.497304	0.190191	-6.8353	Not Significant
IPP2_MOUSE	0.396515	14.7228	1.35109	0.200907	0.092484	-6.17924	Not Significant
RUVB2_MOUSE	-0.70849	13.5438	-4.55089	0.000619278	0.000917948	-0.595952	Significant
SYEP_MOUSE	-0.706078	15.1931	-3.22727	0.00701774	0.00633696	-3.04869	Significant
FRIL1_MOUSE	-0.369389	15.2411	-1.44284	0.173953	0.0819048	-6.06055	Not Significant
ANXA2_MOUSE	-0.704136	14.4935	-2.16305	0.0508192	0.0299617	-4.96556	Significant
NAMPT_MOUSE	-0.204365	15.7344	-0.96361	0.353737	0.146127	-6.61225	Not Significant
HPLN4_MOUSE	-0.637502	13.3316	-0.943337	0.363604	0.149229	-6.63157	Not Significant
CAN2_MOUSE	0.30111	15.4608	1.17784	0.261068	0.114743	-6.38721	Not Significant
RS4X_MOUSE	-0.702801	14.4765	-2.41539	0.0320725	0.0209215	-4.53164	Significant
CATB_MOUSE	-0.438414	15.4234	-0.841633	0.415999	0.16571	-6.72306	Not Significant
P5CR3_MOUSE	-0.701729	14.0439	-2.04054	0.0632798	0.0358481	-5.16865	Significant
TTHY_MOUSE	-0.701137	14.6961	-2.51489	0.0266831	0.0181907	-4.35575	Significant
TAGL_MOUSE	0.357863	14.597	0.755449	0.464149	0.18049	-6.79329	Not Significant
DCNL1_MOUSE	0.53423	13.6654	1.79872	0.0965395	0.0510354	-5.55147	Not Significant
FKBP4_MOUSE	0.0172125	15.5495	0.0897613	0.929917	0.302407	-7.08843	Not Significant
RUFY3_MOUSE	-0.33515	14.3643	-0.538582	0.599752	0.219383	-6.93884	Not Significant
CSN1_MOUSE	-0.246218	14.9026	-1.04196	0.317405	0.133966	-6.5343	Not Significant
PSA5_MOUSE	-0.700831	16.7584	-4.67848	0.000494846	0.000762995	-0.36663	Significant
SYIC_MOUSE	-0.699902	14.2426	-3.28356	0.00631335	0.00579677	-2.94343	Significant
TPD54_MOUSE	-0.698632	13.7573	-2.19438	0.048024	0.0287624	-4.91276	Significant
ERH_MOUSE	-0.698058	14.5646	-2.70942	0.0185703	0.0136063	-4.00578	Significant
CAND1_MOUSE	-0.00542238	15.6732	-0.0148268	0.988407	0.315571	-7.09263	Not Significant
EHD1_MOUSE	0.212543	14.549	0.574283	0.576091	0.212316	-6.91804	Not Significant
KRT84_MOUSE	-0.69735	12.3051	-2.0537	0.061816	0.0352538	-5.1471	Significant
DDX3L_MOUSE	-0.696665	16.3005	-4.32952	0.000918302	0.00124511	-0.997953	Significant
SF01_MOUSE	-0.690397	15.3267	-2.084	0.0585652	0.0336821	-5.09725	Significant
NCAM1_MOUSE	0.0919068	16.1476	0.479448	0.640001	0.230025	-6.97049	Not Significant
ZSWM6_MOUSE	1.11768	14.8259	1.59627	0.135695	0.0673498	-5.85	Not Significant
LA_MOUSE	-0.688272	15.0846	-2.31473	0.0385826	0.0241716	-4.70699	Significant
IMB1_MOUSE	-0.135137	15.1998	-0.426254	0.67726	0.239494	-6.99593	Not Significant
PDCD5_MOUSE	-0.679958	13.9437	-2.54617	0.0251783	0.0173914	-4.3	Significant
ERP44_MOUSE	-0.677587	13.7963	-2.04107	0.0632205	0.0358444	-5.16778	Significant
PRUN1_MOUSE	-0.13131	12.5846	-0.219258	0.830714	0.279107	-7.06663	Not Significant
GLRX5_MOUSE		14.3742					Not Significant
EIF3C_MOUSE	-0.67717	14.0843	-3.00948	0.0105717	0.00881452	-3.45434	Significant
GAS7_MOUSE	0.445711	13.7932	1.01993	0.327332	0.137219	-6.55673	Not Significant
ERI3_MOUSE	-0.669511	13.5234	-2.15086	0.0519471	0.0305473	-4.98601	Significant
AL1A7_MOUSE		12.2233					Not Significant
PSMD8_MOUSE	-0.669169	14.4911	-4.43147	0.000765357	0.00108485	-0.812188	Significant
UBQL2_MOUSE	-0.668644	16.0407	-3.20432	0.00732721	0.00654227	-3.09157	Significant
K22O_MOUSE	-0.409867	16.4125	-0.49378	0.630129	0.227317	-6.96314	Not Significant
5NT3A_MOUSE	-0.659751	12.6649	-2.33234	0.0373591	0.023557	-4.67652	Significant
EIF3A_MOUSE	-0.658667	13.7979	-2.04626	0.0626399	0.0356639	-5.15929	Significant
BIP_MOUSE	-0.658632	17.2892	-3.59397	0.00353139	0.00367377	-2.36202	Significant
ABR_MOUSE	-0.157731	14.5797	-0.634136	0.537565	0.202068	-6.88034	Not Significant
PRPS2_MOUSE	-0.311557	12.8568	-1.08945	0.296762	0.126986	-6.48456	Not Significant
PSMD5_MOUSE	-0.655191	13.9482	-2.5519	0.0249116	0.0172774	-4.28976	Significant
CFDP1_MOUSE	-0.655118	14.4307	-2.46004	0.0295354	0.0195476	-4.45301	Significant
C1QC_MOUSE	-0.655051	13.6752	-2.63089	0.0215046	0.0153044	-4.14793	Significant
DC1I1_MOUSE	-0.640456	16.4952	-1.14015	0.275861	0.119926	-6.42947	Not Significant
CDK5_MOUSE	-0.646555	15.3588	-3.58513	0.00359004	0.00371774	-2.37858	Significant
RS15A_MOUSE	-0.323327	14.807	-1.23048	0.241447	0.107579	-6.32635	Not Significant
KPCE_MOUSE	-0.263194	15.3048	-0.641349	0.533022	0.201027	-6.87556	Not Significant
GNAT1_MOUSE		10.9815					Not Significant
PEX19_MOUSE	-0.644515	15.3895	-1.90055	0.0809602	0.0438907	-5.39343	Significant
CSN2_MOUSE	-0.238566	15.1897	-1.13437	0.278183	0.120322	-6.43585	Not Significant
EIF3I_MOUSE	-0.642956	14.0096	-3.16506	0.0078887	0.00696139	-3.16486	Significant
ST4A1_MOUSE	0.634659	14.1388	1.76395	0.102449	0.0535982	-5.60429	Not Significant
GNAS1_MOUSE	0.396142	12.6893	0.390747	0.702643	0.246167	-7.01129	Not Significant
AGFG1_MOUSE	-0.638426	14.0868	-2.92121	0.0124811	0.00995517	-3.61769	Significant
TXNL1_MOUSE	-0.638267	16.1424	-3.68304	0.00299225	0.00320604	-2.19533	Significant
MK10_MOUSE	-0.536327	13.4582	-0.934137	0.368145	0.150255	-6.64022	Not Significant
PSA3_MOUSE	-0.637019	15.9186	-2.55466	0.0247839	0.0172064	-4.28481	Significant
INPP_MOUSE	0.669081	14.9107	1.36463	0.196725	0.0911135	-6.16208	Not Significant
KT3K_MOUSE	-0.496628	16.8971	-1.76681	0.101951	0.0534392	-5.59996	Not Significant
PICAL_MOUSE	0.66792	14.0867	1.5405	0.148668	0.0723529	-5.9282	Not Significant
IP3KA_MOUSE	-0.563129	15.6949	-0.958074	0.356412	0.146965	-6.61756	Not Significant
2ABB_MOUSE	3.66697	14.041					Not Significant
RBM8A_MOUSE	-0.636085	13.049	-2.42623	0.0314381	0.0206065	-4.5126	Significant
QOR_MOUSE	-0.636064	14.3701	-2.5861	0.0233762	0.016329	-4.2285	Significant
TERA_MOUSE	-0.635779	17.8179	-4.09615	0.00139979	0.00172947	-1.4268	Significant
GNAT3_MOUSE	-0.357116	12.4938	-0.358054	0.726876	0.252964	-6.90586	Not Significant
OMGP_MOUSE	-0.632526	15.0095	-2.64858	0.0208064	0.0149483	-4.11601	Significant
PPM1G_MOUSE	-0.630692	15.6284	-3.13702	0.00831606	0.00726834	-3.21716	Significant
GNAT2_MOUSE		12.307					Not Significant
KKCC2_MOUSE	-0.630662	14.1148	-2.35799	0.0356433	0.0226853	-4.63198	Significant
RD23B_MOUSE	-0.627972	16.1233	-2.80078	0.0156488	0.0119494	-3.83912	Significant
K1107_MOUSE	-0.62641	14.3296	-2.1269	0.0542334	0.0315914	-5.02605	Significant
ARP19_MOUSE		12.327					Not Significant
LZIC_MOUSE	-0.624078	13.2179	-2.61874	0.0219975	0.0156225	-4.16983	Significant
RBX1_MOUSE	-0.623784	14.0919	-2.46022	0.0329253	0.0212817	-4.50218	Significant
TIM8A_MOUSE	-0.268163	15.0891	-0.575951	0.574997	0.212153	-6.91704	Not Significant
PPM1B_MOUSE	-0.623079	13.554	-2.71115	0.0185101	0.0136063	-4.00263	Significant
HKDC1_MOUSE	-0.619364	12.531	-2.09274	0.0682897	0.038247	-4.93122	Significant
KGUA_MOUSE	0.715439	15.1558	1.5422	0.148259	0.0722052	-5.92585	Not Significant
KCRU_MOUSE	-0.617941	18.0119	-2.21578	0.0461993	0.0278658	-4.87651	Significant
CSN6_MOUSE	0.0864736	14.4048	0.311247	0.760806	0.261652	-7.04095	Not Significant
MK06_MOUSE	-0.16558	15.9396	-0.344537	0.73624	0.2557	-7.02933	Not Significant
IMPA1_MOUSE	-0.616721	17.1793	-3.16841	0.00783919	0.00693569	-3.15861	Significant
ATG3_MOUSE	-0.615082	13.8543	-2.0179	0.0658739	0.037066	-5.20556	Significant
EIF3F_MOUSE	-0.612949	13.018	-2.89084	0.0132143	0.0104299	-3.6737	Significant
DUS3_MOUSE	-0.612585	15.8439	-3.24976	0.0067273	0.00611905	-3.00665	Significant
ERO1A_MOUSE	-0.61137	13.4152	-2.70918	0.0185786	0.0136063	-4.00621	Significant
MK04_MOUSE	0.452234	11.957	1.49075	0.161127	0.0773104	-5.99637	Not Significant
KCTD6_MOUSE	-0.609826	13.7117	-3.33569	0.00572468	0.00538714	-2.84586	Significant
PRS6A_MOUSE	-0.601477	15.5618	-3.09006	0.00908425	0.00777936	-3.30462	Significant
PRDX6_MOUSE	-0.599669	18.2516	-4.09582	0.00140061	0.00172947	-1.4274	Significant
PTGR2_MOUSE	0.268255	14.1504	1.26578	0.228956	0.103094	-6.28438	Not Significant
SNX1_MOUSE	-0.598557	13.8873	-2.68918	0.0192865	0.0140342	-4.04251	Significant
SYAC_MOUSE	-0.59771	16.1067	-3.6303	0.00330042	0.0034814	-2.29401	Significant
RPGP1_MOUSE	-0.59576	15.1123	-1.92558	0.0774995	0.0424886	-5.35386	Significant
GMFG_MOUSE		12.1832					Not Significant
CUX2_MOUSE	-0.594508	14.8556	-2.63873	0.0211925	0.0151457	-4.1338	Significant
NT5C_MOUSE	-0.593376	15.5053	-2.49878	0.027492	0.0185997	-4.38439	Significant
DNPEP_MOUSE	-0.178337	14.9335	-0.756686	0.463434	0.180381	-6.79233	Not Significant
GBRL1_MOUSE	0.419697	13.9568	1.65383	0.123346	0.0623704	-5.76739	Not Significant
KCRS_MOUSE	-0.774007	16.3414	-1.64656	0.124848	0.0629208	-5.77792	Not Significant
RAN_MOUSE	-0.592866	17.8315	-3.97185	0.00175632	0.00207734	-1.65698	Significant
SGTA_MOUSE	-0.586017	15.5555	-2.73064	0.0178473	0.0132563	-3.96719	Significant
TIPRL_MOUSE	-0.311563	13.7003	-0.577249	0.576117	0.212316	-6.91416	Not Significant
TOM34_MOUSE	-0.583808	13.6089	-2.0824	0.0587324	0.0337498	-5.09988	Significant
YTDC2_MOUSE	-0.733198	12.8612	-0.902627	0.383997	0.155234	-6.66929	Not Significant
GARS_MOUSE	-0.58199	15.6666	-3.18623	0.00758074	0.0067333	-3.12534	Significant
HSBP1_MOUSE		13.0367					Not Significant
ARL8A_MOUSE	1.66894	12.7913					Not Significant
LKHA4_MOUSE	-0.581543	16.0126	-3.47814	0.0043838	0.00432889	-2.57902	Significant
RRAGA_MOUSE	-0.581047	14.035	-3.05102	0.00977686	0.00829411	-3.37723	Significant
COR1B_MOUSE	0.171757	14.8945	0.528061	0.606818	0.220899	-6.94473	Not Significant
UBN1_MOUSE	-0.474253	13.3666	-0.522881	0.610313	0.221934	-6.94759	Not Significant
LGUL_MOUSE	-0.572769	16.8694	-3.49216	0.00427036	0.00425391	-2.55274	Significant
TEX10_MOUSE		11.2134					Not Significant
TKT_MOUSE	-0.571268	17.9407	-2.93973	0.012054	0.00969403	-3.58349	Significant
PFD6_MOUSE	-0.570734	13.9321	-2.14365	0.0526255	0.0308662	-4.99808	Significant
SBP1_MOUSE	-0.0415045	14.4351	-0.0985308	0.923093	0.300791	-7.08754	Not Significant
ERF3A_HUMAN	-0.563792	13.6081	-2.42459	0.0315333	0.020649	-4.51549	Significant
E41L2_MOUSE	0.957597	15.2528	1.66365	0.12134	0.0617474	-5.75311	Not Significant
NSF1C_MOUSE	-0.561213	16.4377	-2.66258	0.0202695	0.0146554	-4.0907	Significant
SAR1B_MOUSE	-0.814565	13.5091	-1.44569	0.173169	0.0817617	-6.05678	Not Significant
PSA6_MOUSE	-0.560416	16.7751	-3.73082	0.00273845	0.00298105	-2.106	Significant
CDK12_MOUSE	-0.260467	13.4515	-0.598977	0.560019	0.208435	-6.90291	Not Significant
CPSF5_MOUSE	-0.559779	13.1911	-2.17471	0.0497617	0.0295232	-4.94595	Significant
ESTD_MOUSE	-0.546855	16.7189	-2.08104	0.0588748	0.0338031	-5.10212	Significant
UBA1Y_MOUSE	-1.0579	12.3213					Not Significant
ERP29_MOUSE	-0.544885	15.3126	-2.24218	0.0440381	0.0268478	-4.83158	Significant
SYNRG_MOUSE	-0.544179	13.0049	-2.23487	0.044627	0.0271097	-4.84405	Significant
FABPH_MOUSE	-0.54153	16.8949	-2.42949	0.0312496	0.0205027	-4.50687	Significant
NKTR_MOUSE	-0.541527	15.2482	-2.09805	0.0571124	0.032986	-5.07401	Significant
UBE4B_MOUSE	-0.264398	13.4102	-0.611108	0.552214	0.206321	-6.89526	Not Significant
CAB39_MOUSE	0.38303	14.358	0.806147	0.435412	0.172033	-6.75281	Not Significant
COQ5_MOUSE		12.3301					Not Significant
KI16B_MOUSE	-1.07554	12.2944	-1.23421	0.242076	0.107789	-6.3207	Not Significant
RGS7_MOUSE		13.7752					Not Significant
PSA1_MOUSE	-0.526185	16.0303	-2.83035	0.0148041	0.0114198	-3.78492	Significant
TXD17_MOUSE	-0.223067	14.5973	-1.0471	0.315122	0.13325	-6.529	Not Significant
ARL8B_MOUSE		13.0031					Not Significant
MYH9_MOUSE	-0.165136	15.334	-0.747693	0.468648	0.18189	-6.79927	Not Significant
LANC1_MOUSE	-0.24455	16.2812	-0.650844	0.527075	0.199447	-6.86919	Not Significant
GSTM6_MOUSE	-0.525289	14.5109	-1.97116	0.0715425	0.039735	-5.28109	Significant
PPM1E_MOUSE	-0.172028	15.8113	-1.18608	0.257917	0.113726	-6.37782	Not Significant
UBA3_MOUSE	-0.268748	14.8638	-1.49867	0.159087	0.0764393	-5.98562	Not Significant
NCHL1_MOUSE	-0.522818	12.9836	-2.52893	0.025997	0.0178662	-4.33075	Significant
C1QB_MOUSE	-0.521669	13.568	-2.14813	0.0522028	0.0306447	-4.99058	Significant
UFD1_MOUSE	-0.520591	13.1093	-2.3372	0.0370283	0.0233917	-4.6681	Significant
TNNC2_MOUSE		11.8678					Not Significant
OXSR1_MOUSE	-1.38595	11.5322					Not Significant
TSR2_MOUSE	-0.506887	14.2509	-2.44054	0.0306187	0.0201471	-4.48741	Significant
ARF5_MOUSE	-0.502945	16.7975	-2.79496	0.0158205	0.012067	-3.84977	Significant
TADBP_MOUSE	-0.458837	15.0278	-0.833121	0.420602	0.167055	-6.7303	Not Significant
RL23_MOUSE	-0.502887	14.4491	-2.87418	0.0136345	0.0106996	-3.70438	Significant
DLG5_MOUSE	-0.502066	17.1004	-2.86563	0.0138552	0.0108352	-3.7201	Significant
HNRPU_MOUSE	-0.500436	16.2874	-2.85749	0.0140688	0.0109519	-3.73508	Significant
SYUG_MOUSE	0.740243	13.1409	1.36681	0.198157	0.0915272	-6.04242	Not Significant
GANAB_MOUSE	-0.500113	15.6129	-2.68065	0.0195965	0.0142445	-4.05798	Significant
HS90A_MOUSE	-0.495145	18.7144	-2.81728	0.015172	0.0116639	-3.8089	Significant
NECA1_MOUSE	-0.181575	13.7151	-0.597135	0.561209	0.208764	-6.90406	Not Significant
HAT1_MOUSE		10.3151					Not Significant
G6PD1_MOUSE	0.524784	14.9872	1.68492	0.117094	0.059676	-5.722	Not Significant
GSTA4_MOUSE	-0.492985	16.0955	-2.20145	0.0474139	0.0284973	-4.9008	Significant
F10A1_MOUSE	-0.48767	16.8636	-3.51264	0.00411	0.00412179	-2.51437	Significant
SPTC2_MOUSE	0.0996545	11.333					Not Significant
STRAP_MOUSE	-0.485671	15.8479	-2.82376	0.0149885	0.0115358	-3.79701	Significant
LDHC_MOUSE		11.0945					Not Significant
DTNA_MOUSE	-0.000915362	13.2725	-0.00118145	0.999076	0.317728	-7.09275	Not Significant
SPA3G_MOUSE	-1.02145	13.1224	-1.49941	0.158897	0.076402	-5.98462	Not Significant
CNPY2_MOUSE	-0.485626	15.7081	-2.54852	0.0250686	0.0173333	-4.2958	Significant
CAP2_MOUSE	-0.48516	16.3275	-1.85649	0.0873977	0.0468655	-5.46241	Significant
DNJA2_MOUSE	-0.124611	14.8728	-0.326724	0.749349	0.258537	-7.03569	Not Significant
TRAP1_MOUSE	-0.48302	16.521	-2.21611	0.0461718	0.0278658	-4.87595	Significant
PGM2L_MOUSE	-0.481452	16.4166	-2.24026	0.0441918	0.0268974	-4.83485	Significant
SPEE_MOUSE	-0.731402	14.7036	-1.71728	0.110888	0.0570686	-5.6742	Not Significant
DPP3_MOUSE	0.230076	14.6512	1.28644	0.22189	0.100395	-6.2594	Not Significant
CSN4_MOUSE	-0.475718	15.0466	-2.21906	0.0459256	0.0277499	-4.87094	Significant
ACOC_MOUSE	-0.315882	14.7108	-1.58513	0.138205	0.0682865	-5.86577	Not Significant
SPB6_MOUSE	-0.460672	15.2563	-2.65	0.0207511	0.0149243	-4.11343	Significant
SNP47_MOUSE	1.82806	14.1536	1.58899	0.137331	0.0679534	-5.86032	Not Significant
PSD13_MOUSE	-0.448066	15.0825	-2.1774	0.0495204	0.0294414	-4.94142	Significant
MA7D2_MOUSE	-0.447456	13.9584	-1.94232	0.0752609	0.0414282	-5.32724	Significant
TWF2_MOUSE	0.198301	14.3147	0.925942	0.372222	0.151465	-6.64786	Not Significant
PPM1A_MOUSE	-0.444775	15.4407	-1.85854	0.0870883	0.0467657	-5.45923	Significant
NUDT9_MOUSE	-0.443509	14.532	-2.49513	0.0276787	0.018672	-4.39088	Significant
TRIM2_MOUSE	0.628079	16.1057	1.61352	0.131885	0.0658892	-5.82544	Not Significant
GNA12_MOUSE		12.4777					Not Significant
PSD12_MOUSE	-0.443237	15.1969	-2.52094	0.0263855	0.0180719	-4.34499	Significant
NOL3_MOUSE	-0.439418	14.6331	-2.4641	0.0293145	0.0194329	-4.44583	Significant
GNA13_MOUSE		10.6216					Not Significant
MCF2L_MOUSE	0.380503	14.4388	1.0459	0.315654	0.133392	-6.53024	Not Significant
RLA0_MOUSE	-0.350664	14.5697	-1.31352	0.212896	0.097083	-6.22619	Not Significant
KLH29_MOUSE	-0.349717	11.8033	-1.01373	0.331841	0.139024	-6.56131	Not Significant
HNRPL_MOUSE	-0.580294	15.0616	-1.12797	0.280776	0.121213	-6.44289	Not Significant
PHYIP_MOUSE	-0.43834	17.5735	-2.59756	0.022883	0.0160504	-4.20793	Significant
ARHGH_MOUSE	-0.437668	14.9465	-1.99502	0.0685947	0.0383482	-5.24264	Significant
DCTN1_MOUSE	0.0583693	14.5208	0.110579	0.913727	0.298881	-7.08619	Not Significant
RB11B_MOUSE	-0.433486	15.8526	-2.16096	0.0510111	0.0300488	-4.96908	Significant
CYB5B_MOUSE		13.2522					Not Significant
LDHB_MOUSE	-0.428864	19.2765	-2.70184	0.0188354	0.0137648	-4.01954	Significant
NP1L5_MOUSE	-0.267511	14.5195	-0.790815	0.443978	0.174607	-6.7653	Not Significant
PSMD1_MOUSE	-0.427788	14.8447	-2.24421	0.0438759	0.0268211	-4.82811	Significant
CDC23_MOUSE	0.453058	12.7296	0.441191	0.666703	0.236622	-6.98908	Not Significant
GDIR2_MOUSE	0.311179	13.3812	0.793746	0.442332	0.17406	-6.76293	Not Significant
KIF1A_MOUSE	-0.426924	13.8181	-1.99744	0.0683013	0.038247	-5.23872	Significant
DC1I2_MOUSE	-0.426526	14.6694	-2.53029	0.0259318	0.0178395	-4.32834	Significant
UBC12_MOUSE	-0.351228	13.9441	-0.624243	0.543831	0.204085	-6.88681	Not Significant
C1TC_MOUSE	0.0293006	15.2322	0.164151	0.872269	0.289135	-7.0783	Not Significant
CDK3_MOUSE	-0.423034	11.3314	-1.87054	0.0874119	0.0468655	-5.44637	Significant
SBP2_MOUSE		13.5844					Not Significant
PSA4_MOUSE	-0.421324	15.9545	-2.66407	0.020213	0.0146301	-4.088	Significant
FGFR2_MOUSE	1.59308	16.6427	1.06774	0.306074	0.130478	-6.50753	Not Significant
PURA2_MOUSE	-0.421241	15.4083	-1.81998	0.0930803	0.0494758	-5.51889	Significant
LORF2_MOUSE	-0.419874	14.4708	-2.35496	0.0358418	0.0227903	-4.63725	Significant
GSTM1_MOUSE	-0.41511	18.4305	-2.58404	0.0234663	0.0163583	-4.23221	Significant
RN214_MOUSE	-0.195774	14.5651	-0.522088	0.610849	0.22201	-6.94802	Not Significant
PRS4_MOUSE	-0.414039	15.133	-2.18238	0.0490776	0.0292519	-4.93303	Significant
SCRN3_MOUSE	0.440271	14.751	1.29112	0.220315	0.0999305	-6.2537	Not Significant
SEP14_MOUSE	-0.831074	11.3984	-1.2495	0.245387	0.108855	-6.14737	Not Significant
RUXE_MOUSE	-0.910398	13.5453	-1.64139	0.125928	0.063324	-5.7854	Not Significant
ATPD_MOUSE	-0.723656	13.9762	-1.3102	0.218469	0.0992915	-6.07856	Not Significant
PSB8_MOUSE		10.9244					Not Significant
SYRC_MOUSE	-0.404774	15.5828	-2.23173	0.0448816	0.0272157	-4.84938	Significant
NPL4_MOUSE	-0.397386	12.9676	-2.17323	0.0498944	0.0295599	-4.94844	Significant
EF2_MOUSE	-0.382368	17.3084	-2.37503	0.0345453	0.0221106	-4.60229	Significant
PFKAM_MOUSE	-0.370769	17.7675	-1.81353	0.0941175	0.0499101	-5.52879	Significant
CHSP1_MOUSE	0.402837	13.852	0.723167	0.483054	0.186312	-6.81782	Not Significant
HYES_MOUSE	0.315365	13.6138	1.07645	0.302312	0.129199	-6.49836	Not Significant
AMPB_MOUSE	-0.366095	15.768	-2.04279	0.0630269	0.0357645	-5.16496	Significant
PPME1_MOUSE	-0.359371	15.6588	-1.83315	0.090992	0.0485936	-5.49858	Significant
CALX_MOUSE	-0.54016	14.4349	-1.14014	0.275866	0.119926	-6.42949	Not Significant
MGDP1_MOUSE	0.750215	12.6703	1.76869	0.106369	0.0553289	-5.60565	Not Significant
UBA1_MOUSE	-0.353176	18.203	-2.47574	0.02869	0.0191558	-4.42524	Significant
HSP74_MOUSE	-0.3501	17.6518	-2.28901	0.0404388	0.025082	-4.75135	Significant
SPA3B_MOUSE	-0.342361	18.4295	-1.90477	0.0803667	0.0436733	-5.38678	Significant
TPIS_MOUSE	-0.337264	19.1887	-2.05649	0.0615095	0.0351378	-5.14252	Significant
PP1R7_MOUSE	-0.336355	16.9058	-1.8431	0.0894441	0.0478966	-5.4832	Significant
LXN_MOUSE	0.290261	14.7372	1.16757	0.265034	0.116336	-6.39883	Not Significant
PSB5_MOUSE	-0.332564	16.4651	-1.98402	0.0699395	0.0389719	-5.2604	Significant
HEM2_MOUSE	0.336251	14.2859	1.35656	0.199208	0.0919506	-6.17232	Not Significant
RHOA_MOUSE	0.457641	14.6714	1.66262	0.12155	0.0618027	-5.75462	Not Significant
1433F_MOUSE	-0.328801	18.4364	-2.27842	0.0412271	0.0254765	-4.76954	Significant
STIP1_MOUSE	-0.317175	17.5169	-2.01403	0.0663261	0.0372022	-5.21184	Significant
HBAZ_MOUSE	1.16987	11.6996					Not Significant
PEBP1_MOUSE	-0.305484	19.1242	-2.02895	0.0645953	0.0364417	-5.18756	Significant
HP1B3_MOUSE	-0.254989	14.9114	-1.82064	0.0929745	0.0494582	-5.51787	Significant
GSTO1_MOUSE	0.284268	14.3115	1.91524	0.078912	0.0431239	-5.37024	Significant
ARPC2_MOUSE	0.316196	17.2696	1.99628	0.0684417	0.0382941	-5.2406	Significant
NDKB_MOUSE	0.318939	17.4969	1.87366	0.084836	0.0456644	-5.43564	Significant
THOC5_MOUSE	2.11114	12.2528					Not Significant
DDAH1_MOUSE	0.321338	17.1848	2.0175	0.0659199	0.037066	-5.2062	Significant
CUL3_MOUSE	-0.360978	14.3691	-1.50179	0.158289	0.0761633	-5.98138	Not Significant
TRPC1_MOUSE	0.323943	16.6373	1.95867	0.0731318	0.0404525	-5.30113	Significant
ANXA3_MOUSE	0.170285	13.4875	0.533518	0.603148	0.22027	-6.94169	Not Significant
SPIR2_MOUSE	0.312745	12.1769	0.575222	0.578725	0.212951	-6.76204	Not Significant
RAC1_MOUSE	0.336274	17.2767	2.11264	0.055639	0.0322171	-5.04979	Significant
1433G_MOUSE	0.366465	19.0597	2.07918	0.0590717	0.0338875	-5.1052	Significant
LCK_MOUSE	-0.277117	11.5606	-0.410932	0.691471	0.24313	-6.8476	Not Significant
NUD10_MOUSE	0.184563	13.4802	0.484115	0.636778	0.228988	-6.96812	Not Significant
RS6_MOUSE	-0.192805	13.5643	-0.303159	0.766817	0.263096	-7.0436	Not Significant
CDK17_MOUSE		10.4651					Not Significant
GSTP1_MOUSE	0.402815	18.4949	2.05384	0.0618002	0.0352538	-5.14687	Significant
CDK20_MOUSE		10.6804					Not Significant
BLK_MOUSE	-0.0204999	13.4791	-0.0225904	0.982407	0.314098	-6.94053	Not Significant
STRN4_MOUSE	0.100758	14.0589	0.310889	0.761072	0.261652	-7.04107	Not Significant
CRK_MOUSE	0.404108	15.6177	2.14296	0.0526913	0.0308782	-4.99924	Significant
NHRF1_MOUSE	0.420517	15.9159	1.83165	0.0912289	0.0486056	-5.50091	Significant
FGFR4_MOUSE	-0.0694467	14.6996	-0.128782	0.899604	0.296103	-7.08385	Not Significant
DHPR_MOUSE	0.42649	17.5241	2.25702	0.0428659	0.0262982	-4.80623	Significant
DLG2_MOUSE	0.435803	14.9574	2.13007	0.0539257	0.0315201	-5.02077	Significant
FYN_MOUSE	1.14689	11.6482					Not Significant
MARE1_MOUSE	0.441733	14.9664	2.30825	0.0390424	0.0243788	-4.71818	Significant
PPP6_MOUSE	0.230441	14.1215	0.874546	0.398515	0.160152	-6.69446	Not Significant
S10AD_MOUSE	0.303136	12.6129	1.03365	0.32283	0.135666	-6.54115	Not Significant
ODPX_MOUSE	0.593385	14.9032	0.903608	0.383496	0.155217	-6.6684	Not Significant
KCC1A_MOUSE	0.447139	14.0621	2.28519	0.0407216	0.0252099	-4.75792	Significant
SNX4_MOUSE	0.45337	12.2315	1.88224	0.0835808	0.0450601	-5.4222	Significant
WDR13_MOUSE	0.464299	13.1542	1.9298	0.0769287	0.0422096	-5.34716	Significant
MARE3_MOUSE	0.468763	16.2071	2.1259	0.0543308	0.0316211	-5.02772	Significant
RPAB3_MOUSE	-0.112007	13.7031	-0.24603	0.809702	0.274257	-7.06034	Not Significant
ACTB_MOUSE	0.472388	19.9594	2.55812	0.0246253	0.0171137	-4.27863	Significant
HS74L_MOUSE	0.474061	16.5688	2.33411	0.0372383	0.0235026	-4.67346	Significant
TEBP_MOUSE	0.47732	14.581	1.81365	0.0940985	0.0499101	-5.52861	Significant
ICK_MOUSE	-0.33873	12.8498	-0.854398	0.409158	0.163656	-6.71208	Not Significant
PRDX5_MOUSE	0.479503	18.3185	2.18213	0.0490993	0.0292519	-4.93345	Significant
CLIC1_MOUSE	-0.147125	13.2225	-0.432295	0.672982	0.238229	-6.99318	Not Significant
YES_MOUSE		12.5728					Not Significant
CCDC6_MOUSE	0.482736	12.8646	2.60178	0.0227035	0.0160016	-4.20033	Significant
PLPP_MOUSE	0.489008	16.6631	3.12031	0.0085817	0.00746641	-3.2483	Significant
CBPE_MOUSE	0.490007	14.5052	1.88642	0.0829766	0.0448409	-5.41566	Significant
COF1_MOUSE	0.499131	18.5014	2.23298	0.0447799	0.0271783	-4.84726	Significant
PNPH_MOUSE	0.502099	14.5482	2.70296	0.0187962	0.0137509	-4.01752	Significant
NKX28_MOUSE	0.502196	17.6416	1.94824	0.0744834	0.0410999	-5.3178	Significant
TAGL3_MOUSE	0.510376	17.3911	3.30477	0.00606681	0.00563426	-2.90374	Significant
SORCN_MOUSE	0.513095	15.3911	1.95582	0.0734988	0.0406226	-5.30569	Significant
CLU_MOUSE	0.462526	14.0005	1.4505	0.171848	0.0813642	-6.0504	Not Significant
PNPO_MOUSE	0.217802	14.2235	0.237596	0.816091	0.275282	-7.06252	Not Significant
KIF3A_MOUSE	0.321713	13.4606	1.54896	0.146635	0.071671	-5.91646	Not Significant
FGR_MOUSE	3.24548	13.8848	1.26312	0.229881	0.103442	-6.28758	Not Significant
CRYM_MOUSE	0.515849	17.4689	2.77938	0.0162895	0.0123418	-3.87826	Significant
CDK16_MOUSE		14.2944					Not Significant
SRC8_MOUSE	0.53338	15.7881	2.04482	0.0628007	0.0356956	-5.16165	Significant
ATG7_MOUSE	0.543147	14.248	2.60076	0.0227467	0.0160016	-4.20217	Significant
PHF24_MOUSE	0.5568	16.6756	2.24431	0.0438681	0.0268211	-4.82795	Significant
VATA_MOUSE	0.560453	18.2357	3.49137	0.00427666	0.00425396	-2.55422	Significant
MK01_MOUSE	0.570747	16.815	2.36994	0.0348695	0.0222762	-4.61116	Significant
CAH8_MOUSE		12.9537					Not Significant
GPX1_MOUSE	0.573967	14.4882	2.60016	0.0227722	0.0160016	-4.20325	Significant
OTU6B_MOUSE	-0.429066	14.137	-1.73055	0.108426	0.0561844	-5.65443	Not Significant
CBX1_MOUSE	0.0259648	12.7914	0.0654511	0.948863	0.306542	-7.09045	Not Significant
FOCAD_MOUSE	0.323732	14.5798	0.672618	0.513583	0.195319	-6.85425	Not Significant
DPYL4_MOUSE	0.578737	16.4967	3.14823	0.00814256	0.00715756	-3.19626	Significant
PGP_MOUSE	0.578901	15.473	2.31137	0.0388204	0.0242759	-4.7128	Significant
NDRG3_MOUSE	-0.264442	14.3299	-1.00076	0.336155	0.140313	-6.57593	Not Significant
VCIP1_MOUSE	0.580651	12.5293	2.96136	0.0115734	0.00944144	-3.54348	Significant
CFA58_MOUSE	0.0678221	13.6716	0.304369	0.765916	0.263052	-7.04321	Not Significant
K2C4_MOUSE	-0.484095	13.7356	-1.05637	0.311034	0.131849	-6.5194	Not Significant
FGFR1_MOUSE		11.6218					Not Significant
INO1_MOUSE	0.589731	14.1571	2.38621	0.0338423	0.021763	-4.58275	Significant
BLVRB_MOUSE	0.593438	14.3121	1.83188	0.0911922	0.0486056	-5.50055	Significant
PKHA7_MOUSE	0.87574	13.928	1.78418	0.0989718	0.0520784	-5.57362	Not Significant
PUR2_MOUSE	0.600085	13.8975	2.47957	0.0284875	0.0190768	-4.41846	Significant
KAD3_MOUSE	0.60348	13.8882	2.12807	0.0541203	0.0315692	-5.02411	Significant
KTN1_MOUSE	0.277035	16.5431	1.4014	0.185729	0.0866102	-6.11486	Not Significant
MYO1F_MOUSE	0.604691	16.9242	2.30062	0.0395909	0.0246896	-4.73136	Significant
DHE3_MOUSE	0.604726	18.3718	2.54022	0.0254578	0.0175311	-4.31061	Significant
LEGL_MOUSE	0.605713	16.103	2.97934	0.0111886	0.00922711	-3.51021	Significant
CH037_MOUSE	0.235296	13.4772	1.28053	0.223895	0.101083	-6.26658	Not Significant
PEF1_MOUSE	0.612786	14.294	1.92457	0.0776366	0.0425294	-5.35547	Significant
AL9A1_MOUSE	0.615712	15.0701	2.03564	0.0638335	0.0360718	-5.17666	Significant
ACO10_MOUSE	0.615725	14.1486	2.77604	0.0163921	0.0123919	-3.88438	Significant
DCTN3_MOUSE	0.616589	14.8345	3.09161	0.00991464	0.00839007	-3.35567	Significant
PDE1A_MOUSE	0.386384	14.7226	1.69786	0.114576	0.058656	-5.70295	Not Significant
SQSTM_MOUSE	0.618553	12.8587	1.88109	0.0837484	0.0451147	-5.42401	Significant
MED23_MOUSE	0.250738	12.3034	0.594809	0.562714	0.20921	-6.90551	Not Significant
GSH1_MOUSE	-0.0147571	13.9162	-0.0892883	0.930285	0.302407	-7.08847	Not Significant
ARK72_MOUSE	0.620946	15.1542	2.12197	0.0547163	0.031791	-5.03428	Significant
CDK14_MOUSE		12.4411					Not Significant
KCTD8_MOUSE	0.62233	12.8854	1.84126	0.0897284	0.0479564	-5.48604	Significant
KBTBB_MOUSE	0.62606	14.4787	3.94986	0.00182857	0.00214107	-1.69782	Significant
PPCE_MOUSE	0.627253	15.0951	3.17256	0.00777829	0.00689503	-3.15087	Significant
PCY2_MOUSE	0.627955	14.1683	2.49193	0.0278432	0.0187375	-4.39655	Significant
PYGL_MOUSE	0.628198	16.0591	2.94174	0.0120083	0.00966874	-3.57976	Significant
DHX30_MOUSE	0.220713	14.7584	0.660674	0.520959	0.197848	-6.8625	Not Significant
DNJC5_MOUSE		13.8524					Not Significant
CLYBL_MOUSE	-0.204356	15.2621	-1.13928	0.276209	0.119926	-6.43043	Not Significant
ALPK3_MOUSE	-0.168486	13.946	-0.582132	0.570956	0.211005	-6.9133	Not Significant
PPT1_MOUSE	0.32333	14.8124	1.27438	0.225993	0.101894	-6.27402	Not Significant
DDX3X_MOUSE	0.28284	12.3228	0.336672	0.742018	0.257443	-7.03218	Not Significant
CDK6_MOUSE		11.6557					Not Significant
PTN11_MOUSE	0.629648	15.1228	2.95867	0.0116321	0.00946662	-3.54846	Significant
RHEB_MOUSE	0.41107	12.8639	1.11599	0.285677	0.122861	-6.45598	Not Significant
NEUL_MOUSE	0.630577	13.7445	2.1771	0.0495472	0.0294414	-4.94192	Significant
CDK1_MOUSE		13.3647					Not Significant
EEA1_MOUSE	0.6309	15.4077	2.06833	0.060226	0.0345206	-5.12307	Significant
ACADM_MOUSE	0.63506	14.1347	1.88726	0.0828551	0.0448109	-5.41434	Significant
UACA_MOUSE	0.342341	12.4221	0.500866	0.625275	0.226046	-6.95944	Not Significant
ZPR1_MOUSE		10.9384					Not Significant
PDE4C_MOUSE		10.8281					Not Significant
PEPD_MOUSE	0.638035	14.5627	2.86897	0.0137686	0.0107923	-3.71397	Significant
SMAP1_MOUSE	0.638776	15.1849	3.10868	0.00877154	0.0076024	-3.26996	Significant
VATB2_MOUSE	0.639125	18.0393	3.87005	0.0021174	0.0024212	-1.84625	Significant
ZC21A_MOUSE	0.639696	13.8552	2.26737	0.0420656	0.0258807	-4.7885	Significant
RTN3_MOUSE	-0.441497	15.4548	-1.22505	0.243416	0.108315	-6.33273	Not Significant
2AAB_MOUSE	0.640933	14.0244	2.33956	0.0368681	0.0233122	-4.664	Significant
GSK3A_MOUSE	-0.0619002	14.4363	-0.287715	0.778338	0.266109	-7.04846	Not Significant
CDK15_MOUSE		11.6026					Not Significant
CDK2_MOUSE		12.8188					Not Significant
WDR1_MOUSE	0.643031	17.4907	3.33103	0.00577502	0.00542699	-2.85459	Significant
VP26B_MOUSE	0.649061	16.5563	2.39928	0.0330384	0.0213267	-4.55989	Significant
EIF1B_MOUSE	-0.501882	12.4614	-1.35114	0.200892	0.092484	-6.17918	Not Significant
TM1L2_MOUSE	0.652289	14.9504	2.67571	0.0197784	0.0143614	-4.06693	Significant
CSDE1_MOUSE	-0.12817	15.0923	-0.640277	0.533695	0.201169	-6.87627	Not Significant
SMD3_MOUSE	-0.130165	14.2158	-0.226687	0.824377	0.277664	-7.06522	Not Significant
ADDB_MOUSE	0.653584	16.0619	2.40449	0.0327231	0.0212036	-4.55077	Significant
EPN1_MOUSE	0.654848	15.3419	2.41398	0.0321556	0.0209356	-4.53411	Significant
KCD12_MOUSE	0.660481	13.599	2.48253	0.0283321	0.0189914	-4.41322	Significant
TTC1_MOUSE	0.660608	13.5693	3.38414	0.00522747	0.0049604	-2.75514	Significant
CBR1_MOUSE	0.661508	16.532	4.03179	0.001574	0.00190552	-1.54585	Significant
RINI_MOUSE	0.0263894	15.2969	0.13989	0.891003	0.293849	-7.08225	Not Significant
CDC37_MOUSE	-0.279155	15.1639	-0.729693	0.479194	0.185139	-6.81294	Not Significant
MK08_MOUSE	-0.0390158	13.4659	-0.0528475	0.958699	0.308822	-7.09125	Not Significant
KCC4_MOUSE	0.433521	16.0248	0.343878	0.736724	0.255737	-7.02957	Not Significant
CFA36_MOUSE	-0.882967	13.2242	-1.33407	0.206267	0.0945034	-6.20062	Not Significant
PAK3_MOUSE	0.665475	14.5091	2.24018	0.0441986	0.0268974	-4.83499	Significant
ADPRH_MOUSE	0.0277407	14.2105	0.106457	0.91693	0.299444	-7.08667	Not Significant
PI42B_MOUSE	0.668991	15.9357	3.76993	0.00254717	0.00281334	-2.03296	Significant
HMGCL_MOUSE		13.9668					Not Significant
RS13_MOUSE	-0.0765952	13.8046	-0.205541	0.8405	0.281284	-7.07011	Not Significant
PUR8_MOUSE	-0.0586838	14.8332	-0.212728	0.835011	0.279998	-7.0685	Not Significant
SELM_MOUSE		12.7424					Not Significant
STK24_MOUSE	-0.696379	13.7684	-1.42709	0.178354	0.0837449	-6.08133	Not Significant
LRC47_MOUSE	-0.0927257	14.052	-0.397802	0.697569	0.244894	-7.00834	Not Significant
SYNJ1_MOUSE	0.669442	17.147	3.32414	0.00585019	0.00549005	-2.86749	Significant
CISY_MOUSE	0.669486	18.4609	2.09748	0.0571704	0.0329915	-5.07495	Significant
GNPI2_MOUSE	0.472745	13.6461	1.62511	0.129379	0.0648198	-5.80885	Not Significant
AUHM_MOUSE	0.673889	15.5571	2.37753	0.0343865	0.0220297	-4.59791	Significant
GPX4_MOUSE	0.67967	15.2884	2.64025	0.0211324	0.0151187	-4.13105	Significant
KPRA_MOUSE	-0.40698	15.094	-1.36072	0.197925	0.0915272	-6.16705	Not Significant
HPS6_MOUSE	0.685861	12.1699	1.87223	0.0896854	0.0479564	-5.33437	Significant
PLPHP_MOUSE	0.689957	14.8149	2.03424	0.0639919	0.0361312	-5.17894	Significant
TWF1_MOUSE	0.691868	14.9026	2.91315	0.0126716	0.0100717	-3.63256	Significant
ARRB1_MOUSE	0.692791	14.5495	3.02775	0.0102145	0.00854811	-3.42045	Significant
HYPK_MOUSE	-0.354632	12.2625	-1.01843	0.33411	0.139545	-6.55222	Not Significant
AL1A2_MOUSE	0.693943	15.6284	2.41193	0.0322775	0.0209908	-4.53771	Significant
MPP6_MOUSE	0.697478	13.7739	2.04917	0.0623166	0.0355095	-5.15453	Significant
PR40B_MOUSE	0.70091	13.6846	2.67244	0.0198996	0.014434	-4.07285	Significant
ALD1_MOUSE	0.95162	13.619	1.40207	0.185534	0.0865787	-6.11399	Not Significant
AT1A4_MOUSE	-0.0852862	12.9631	-0.235366	0.817783	0.275716	-7.06308	Not Significant
SCG2_MOUSE	0.308344	15.4738	1.49416	0.160246	0.0769419	-5.99175	Not Significant
TCPW_MOUSE	0.706399	13.0778	2.48434	0.0282374	0.0189466	-4.41002	Significant
FAAA_MOUSE	0.709114	15.4351	2.76234	0.0168182	0.0126858	-3.90939	Significant
TSNAX_MOUSE	0.710565	15.2361	3.3156	0.0059447	0.00554054	-2.88347	Significant
PIPNB_MOUSE	-0.173075	15.2425	-0.614447	0.550076	0.205771	-6.89313	Not Significant
ROA0_MOUSE	0.712441	14.1107	2.60975	0.0223691	0.0158204	-4.18601	Significant
PACS1_MOUSE	0.309627	16.6736	1.10233	0.291344	0.124911	-6.47076	Not Significant
RAP2A_MOUSE		11.7407					Not Significant
IF6_MOUSE	-0.200736	12.6858	-0.708104	0.492034	0.188706	-6.82893	Not Significant
ADDA_MOUSE	0.713182	16.6521	2.60911	0.0223958	0.0158228	-4.18716	Significant
IMDH2_MOUSE	0.71346	15.5435	3.57398	0.00366542	0.00377855	-2.39946	Significant
UBE2O_MOUSE	0.715266	14.4863	2.99248	0.0109154	0.00904567	-3.48587	Significant
EF1A2_MOUSE	0.718228	18.6289	2.7443	0.0173964	0.0129923	-3.9423	Significant
CD47_MOUSE	0.775233	13.5068	0.948401	0.361121	0.148546	-6.62678	Not Significant
ARAF_MOUSE	0.71833	12.7895	2.54145	0.0253997	0.0175088	-4.30841	Significant
VATG1_MOUSE		12.6008					Not Significant
K2C79_MOUSE	1.57973	15.106	1.04009	0.31824	0.134235	-6.53622	Not Significant
TPMT_MOUSE	0.379852	12.3795	1.33786	0.205063	0.0940153	-6.19588	Not Significant
SOGA1_MOUSE	0.722258	14.394	2.31261	0.0387327	0.0242434	-4.71066	Significant
STX12_MOUSE	0.724868	13.0951	2.12016	0.0548933	0.0318667	-5.03728	Significant
NIT2_MOUSE	0.451509	13.4803	1.37926	0.192286	0.0892399	-6.1434	Not Significant
DDX3Y_MOUSE		11.069					Not Significant
H12_MOUSE		14.2187					Not Significant
EP15R_MOUSE	0.727568	15.4525	4.27541	0.00101205	0.00135812	-1.09697	Significant
KAD2_MOUSE	0.733845	13.1021	3.0311	0.0101503	0.00851188	-3.41423	Significant
K1C40_MOUSE		10.9549					Not Significant
PMM1_MOUSE	0.736391	14.1216	1.88818	0.0827225	0.0447748	-5.41289	Significant
TPP2_MOUSE	0.357166	15.2407	1.69593	0.11495	0.0588032	-5.7058	Not Significant
UBA6_MOUSE	0.738585	13.1381	2.08458	0.0585047	0.0336758	-5.09629	Significant
RM12_MOUSE	0.791251	13.7452	0.990983	0.340719	0.14161	-6.5856	Not Significant
PP2BB_MOUSE	0.740625	15.5156	3.43155	0.00478308	0.0046291	-2.6663	Significant
AP1M1_MOUSE	0.742085	13.9359	2.1855	0.0488017	0.0291256	-4.92777	Significant
NIT1_MOUSE	0.743208	13.8069	2.86265	0.013933	0.0108711	-3.72559	Significant
KI21A_MOUSE	0.743359	14.9354	3.4513	0.00460947	0.00450595	-2.6293	Significant
MAP6_MOUSE	0.746214	17.3995	4.49585	0.000682621	0.000981748	-0.695418	Significant
NTF2_MOUSE	0.747324	15.7374	2.42312	0.0316184	0.0206848	-4.51806	Significant
TRXR1_MOUSE	0.7511	15.2023	2.71077	0.0185234	0.0136063	-4.00333	Significant
BIN1_MOUSE	0.757145	16.7325	2.74659	0.017322	0.0129588	-3.93812	Significant
PGTB2_MOUSE	0.161309	14.774	0.769746	0.455927	0.178381	-6.78212	Not Significant
RAB37_MOUSE	0.757688	14.14	4.00827	0.0016431	0.0019689	-1.58943	Significant
PDCD6_MOUSE	0.764865	13.512	2.23871	0.0443168	0.0269453	-4.8375	Significant
NDRG4_MOUSE	-0.605322	14.0551	-1.15428	0.270238	0.118163	-6.41375	Not Significant
CNRP1_MOUSE	0.765722	15.778	2.44812	0.0301931	0.0199055	-4.47405	Significant
E41L3_MOUSE	0.770251	16.7029	2.97117	0.0113618	0.00931136	-3.52533	Significant
EFCB6_MOUSE	-0.135925	15.9918	-0.279294	0.784643	0.267861	-7.05101	Not Significant
MANF_MOUSE	0.771949	13.8028	3.07519	0.00934214	0.00797504	-3.33229	Significant
TBC8B_MOUSE	-1.58534	11.8011	-1.30263	0.220949	0.100084	-6.08777	Not Significant
LC7L3_MOUSE		10.0444					Not Significant
CLIP1_MOUSE	0.0704885	15.1502	0.36333	0.722503	0.25173	-7.02226	Not Significant
PDE2A_MOUSE	0.77235	13.6004	2.40675	0.0325872	0.0211357	-4.5468	Significant
ASSY_MOUSE	0.774602	15.4935	3.09817	0.00894667	0.00769537	-3.28952	Significant
NASP_MOUSE	-0.847173	14.0621	-1.72459	0.109525	0.0564956	-5.66332	Not Significant
SAFB1_MOUSE	0.276662	14.437	1.23479	0.239895	0.107098	-6.32128	Not Significant
DCLK2_MOUSE	0.775864	13.1059	2.93783	0.0120969	0.00970563	-3.58698	Significant
CDS2_MOUSE	0.175459	12.2604	0.321481	0.753224	0.259479	-7.0375	Not Significant
MRCKG_MOUSE	0.780519	14.1443	1.91311	0.079207	0.0432504	-5.37362	Significant
PXL2B_MOUSE	0.781488	14.0363	2.74777	0.0172837	0.0129507	-3.93597	Significant
ACADV_MOUSE	0.917361	16.3509	0.956462	0.357194	0.147198	-6.6191	Not Significant
CPIN1_MOUSE	-0.389574	14.4458	-1.37336	0.194066	0.0900046	-6.15095	Not Significant
CK054_MOUSE	0.262387	13.4733	0.855822	0.408399	0.163448	-6.71085	Not Significant
AT1A2_MOUSE	0.78597	14.0292	2.16704	0.0504551	0.0297987	-4.95886	Significant
CE57L_MOUSE		10.187					Not Significant
ANXA6_MOUSE	0.788923	16.684	4.18097	0.00120011	0.00154603	-1.2704	Significant
DDAH2_MOUSE	0.789857	15.3235	2.99481	0.0108676	0.00902809	-3.48155	Significant
SYPM_MOUSE		11.3256					Not Significant
MDHM_MOUSE	0.794791	19.137	2.94796	0.0118688	0.00958202	-3.56827	Significant
AMPH_MOUSE	0.796145	16.9615	4.37726	0.000843087	0.00116588	-0.910847	Significant
RS25_MOUSE	0.168126	13.6125	0.58279	0.570526	0.210961	-6.9129	Not Significant
CALB2_MOUSE	0.798819	17.5144	2.12861	0.054068	0.0315692	-5.02322	Significant
KS6A2_MOUSE	0.800632	12.0822	1.81753	0.0934731	0.0496458	-5.52265	Significant
THTR_MOUSE	0.804017	15.7538	2.33088	0.037459	0.0235763	-4.67905	Significant
SC23A_MOUSE	0.808254	13.4472	2.71404	0.0184105	0.0136015	-3.99739	Significant
IF2B_MOUSE	-0.375353	14.1608	-1.65156	0.123814	0.062492	-5.77069	Not Significant
GRB2_MOUSE	0.808338	15.0758	3.11277	0.00870433	0.00756342	-3.26235	Significant
2ABG_MOUSE	1.37514	11.3572					Not Significant
PLK2_MOUSE		11.3174					Not Significant
CAH1_MOUSE		12.537					Not Significant
KRT36_MOUSE	0.814575	13.3322	2.10607	0.0562979	0.0325432	-5.06071	Significant
DEUP1_MOUSE	0.927172	13.0264	1.44734	0.172714	0.0816035	-6.05459	Not Significant
DAZP1_MOUSE	0.205478	13.9785	0.911278	0.379598	0.153822	-6.66139	Not Significant
G2E3_MOUSE		11.0735					Not Significant
DCTN2_MOUSE	0.816631	15.7411	4.27321	0.00101606	0.00136081	-1.10099	Significant
CC148_MOUSE		11.751					Not Significant
DCTN4_MOUSE	0.817995	15.9974	2.34114	0.0367621	0.0232668	-4.66127	Significant
SYTC_MOUSE	-0.308305	14.4904	-1.1318	0.279222	0.120618	-6.43868	Not Significant
PSPC1_MOUSE	0.263483	15.6994	0.765333	0.458455	0.178935	-6.78559	Not Significant
SNP23_MOUSE	0.274267	13.3349	0.361554	0.723797	0.252021	-7.02295	Not Significant
NPTXR_MOUSE	0.822053	13.1153	3.28436	0.00630385	0.00579588	-2.94193	Significant
AL1A1_MOUSE	0.82216	15.868	2.11689	0.0552163	0.0319996	-5.04272	Significant
PITH1_MOUSE	0.833027	14.0781	3.23062	0.0069738	0.00630952	-3.04244	Significant
STX11_MOUSE		10.4878					Not Significant
ORN_MOUSE		12.8481					Not Significant
CTSEL_MOUSE		10.5741					Not Significant
GRD2I_MOUSE	0.571151	13.1195	1.03822	0.319075	0.134352	-6.53813	Not Significant
LMNB1_MOUSE	1.05226	14.4542	1.00586	0.333789	0.139496	-6.57085	Not Significant
PGK2_MOUSE	0.833579	12.2438	2.17287	0.0783175	0.0428679	-4.80114	Significant
THIOM_MOUSE	4.37835	13.6884					Not Significant
TOM1_MOUSE	0.541671	14.7119	1.73141	0.10827	0.056146	-5.65315	Not Significant
MK12_MOUSE	0.836835	12.6699	2.19814	0.0476987	0.0286432	-4.9064	Significant
INT5_MOUSE	6.35331	14.7145					Not Significant
GMPR1_MOUSE	0.269882	13.269	0.810389	0.43306	0.171403	-6.74931	Not Significant
NWD1_MOUSE	0.116934	13.5254	0.192627	0.850384	0.283732	-7.07286	Not Significant
VATC1_MOUSE	0.838833	16.6224	3.29934	0.00612902	0.00567509	-2.91391	Significant
MTAP_MOUSE	0.840545	13.4878	2.69255	0.0191655	0.0139611	-4.03641	Significant
NRDC_MOUSE	0.842414	14.4345	3.29426	0.00618774	0.00570026	-2.92341	Significant
LYPA2_MOUSE	0.747889	14.2006	1.47277	0.165846	0.0791833	-6.02064	Not Significant
NEDD4_MOUSE	0.843614	14.1243	2.8347	0.0146839	0.0113528	-3.77695	Significant
P66A_MOUSE		10.6821					Not Significant
LANC2_MOUSE	0.850349	15.1717	3.78814	0.00246282	0.00274219	-1.99896	Significant
HNRDL_MOUSE	0.851992	13.7973	3.2155	0.00717479	0.00646302	-3.07068	Significant
FHAD1_MOUSE	-0.124192	14.1612	-0.439496	0.667897	0.236834	-6.98987	Not Significant
WASF1_MOUSE	0.854804	15.0843	2.499	0.027481	0.0185997	-4.38401	Significant
ACADL_MOUSE	0.855208	16.1408	2.17991	0.0492965	0.0293437	-4.93719	Significant
PRAL7_MOUSE	1.13024	11.9162					Not Significant
CTSRE_MOUSE		12.3355					Not Significant
FERM2_MOUSE	0.857671	14.0419	2.97547	0.0112702	0.00926074	-3.51736	Significant
FIBG_MOUSE		12.719					Not Significant
SNX5_MOUSE	-0.204052	15.137	-0.749413	0.467648	0.181606	-6.79795	Not Significant
ACTN3_MOUSE	-0.198395	13.6768	-0.52826	0.606685	0.220899	-6.94462	Not Significant
VATE1_MOUSE	0.858153	17.368	3.7517	0.00263456	0.00288654	-2.06699	Significant
RGS6_MOUSE	0.861904	14.6357	1.97461	0.0711084	0.0395585	-5.27554	Significant
IFIH1_MOUSE	0.462763	12.8278	0.505574	0.622061	0.225243	-6.95694	Not Significant
ERF3B_MOUSE	0.863432	11.8736	2.04386	0.0629071	0.0357263	-5.16321	Significant
PPR1A_MOUSE	-0.118921	14.9631	-0.492236	0.631189	0.227579	-6.96395	Not Significant
MTMR6_MOUSE	-0.744033	12.0759					Not Significant
DEMA_MOUSE	0.802895	14.8079	1.59241	0.136559	0.0676699	-5.85547	Not Significant
PA1B3_MOUSE	0.863781	13.8449	2.77133	0.0165373	0.0124877	-3.89298	Significant
AIFM1_MOUSE	0.865156	12.2976	2.4449	0.0319291	0.020848	-4.50231	Significant
IDI1_MOUSE	0.866055	14.1801	2.3261	0.0377884	0.0237616	-4.68733	Significant
KCNA5_MOUSE		12.1034					Not Significant
ITSN1_MOUSE	0.870562	13.8548	2.47044	0.0289728	0.0192879	-4.43462	Significant
ERCC6_MOUSE	0.0510105	12.6212	0.163607	0.872688	0.289135	-7.0784	Not Significant
CTR9_MOUSE	1.92755	12.7118	1.55323	0.145618	0.0713327	-5.91052	Not Significant
CROCC_MOUSE	-0.0205603	18.0755	-0.0868934	0.93215	0.302724	-7.0887	Not Significant
RFC1_MOUSE	0.870999	11.8003	2.52798	0.0275016	0.0185997	-4.35834	Significant
KAP1_MOUSE	0.872724	13.2532	2.41478	0.0321086	0.020925	-4.53272	Significant
XPP1_MOUSE	0.874126	14.6829	3.65586	0.0031472	0.00333529	-2.24617	Significant
NRBP2_MOUSE	-0.360331	15.7103	-0.614349	0.550139	0.205771	-6.89319	Not Significant
GSHR_MOUSE	0.876412	14.8085	5.10631	0.000236933	0.000439778	0.38808	Significant
RAB10_MOUSE	0.879319	16.18	4.41584	0.000786978	0.00110399	-0.840608	Significant
RAB5A_MOUSE	0.879434	15.7594	2.71022	0.0185425	0.0136063	-4.00432	Significant
OXR1_MOUSE	0.881284	16.1185	5.08778	0.000244487	0.000447154	0.355872	Significant
IF4B_MOUSE	0.385222	15.5797	1.72187	0.110031	0.0567133	-5.66737	Not Significant
CSPP1_MOUSE	-0.307011	14.2551	-0.332249	0.745274	0.258047	-7.03376	Not Significant
ARSB_MOUSE	0.892133	13.5088	2.01647	0.0660402	0.037103	-5.20787	Significant
PGTA_MOUSE	-0.0745121	14.4116	-0.38773	0.704818	0.246675	-7.01254	Not Significant
RTN4_MOUSE	0.892764	15.3833	2.34868	0.0362574	0.0229687	-4.64817	Significant
NLR9B_MOUSE	0.377664	12.4311	0.900263	0.385205	0.15563	-6.67143	Not Significant
RCN1_MOUSE	-0.127076	14.3859	-0.51219	0.617557	0.22385	-6.9534	Not Significant
M3K13_MOUSE		11.6303					Not Significant
OSTF1_MOUSE	0.896052	12.7021	1.99863	0.0726042	0.0402589	-5.25539	Significant
CONA1_MOUSE	-0.171025	13.7103	-0.415164	0.685146	0.241573	-7.00087	Not Significant
TAF7L_MOUSE		12.6329					Not Significant
GLYM_MOUSE	0.907346	13.9194	2.85755	0.0140671	0.0109519	-3.73497	Significant
AP3M2_MOUSE	0.404343	12.7782	0.726502	0.481079	0.185656	-6.81533	Not Significant
EIF3L_MOUSE	-0.457893	13.3852	-1.6086	0.132962	0.0662249	-5.83246	Not Significant
VTA1_MOUSE	-0.425552	13.3919	-1.63081	0.128162	0.0643525	-5.80066	Not Significant
JIP4_MOUSE	0.909099	15.2729	2.82392	0.014984	0.0115358	-3.79672	Significant
RPGP2_MOUSE	0.294848	14.2301	1.39333	0.188097	0.0875944	-6.1253	Not Significant
EI3JA_MOUSE	0.567277	13.9918	1.72756	0.108978	0.0563412	-5.6589	Not Significant
COR2B_MOUSE	0.912886	14.1389	2.50482	0.0271863	0.018475	-4.37367	Significant
PFD3_MOUSE	0.919815	14.3773	2.77625	0.0163855	0.0123919	-3.88399	Significant
NU107_MOUSE	0.54299	12.3316	0.721156	0.48846	0.187865	-6.66332	Not Significant
AP180_MOUSE	0.919866	16.5867	3.30448	0.0060701	0.00563426	-2.90428	Significant
VINC_MOUSE	-0.0744959	14.363	-0.285589	0.779928	0.266519	-7.04911	Not Significant
GSTM7_MOUSE	0.920449	13.6816	4.16873	0.00122699	0.00156918	-1.29292	Significant
DLGP3_MOUSE	-0.0972673	12.1044	-0.164768	0.871793	0.289135	-7.07819	Not Significant
K1C18_MOUSE	0.920812	13.4872	3.03353	0.0101039	0.00849737	-3.40971	Significant
ALS2_MOUSE	0.419492	13.1709	0.824889	0.425086	0.168737	-6.73724	Not Significant
DOCK4_MOUSE	-0.412948	12.9953	-1.30512	0.215652	0.0982082	-6.23654	Not Significant
AT8B2_MOUSE	1.2068	15.4761	1.47006	0.166564	0.0794151	-6.02427	Not Significant
ESPL1_MOUSE	-0.189294	13.0908	-0.330084	0.746871	0.258175	-7.03452	Not Significant
E41L1_MOUSE	0.921401	16.1323	3.20801	0.00727662	0.00652278	-3.08468	Significant
ARP5L_MOUSE	0.925526	15.5599	4.41005	0.000795136	0.00111181	-0.851128	Significant
VATE2_MOUSE	0.92712	14.9343	2.61944	0.0219685	0.0156182	-4.16856	Significant
ACBD6_MOUSE	0.396519	12.9873	1.72857	0.108791	0.0563305	-5.65739	Not Significant
RL27_MOUSE	-0.484861	13.2293	-1.02903	0.323204	0.13574	-6.54751	Not Significant
DAPLE_MOUSE	1.02174	14.6052	1.54427	0.14776	0.0720141	-5.92298	Not Significant
ROCK2_MOUSE	0.927893	15.3151	3.26142	0.00658152	0.00599446	-2.98485	Significant
CHMP5_MOUSE	0.9308	12.8378	2.71833	0.0210173	0.0150521	-4.06261	Significant
PACN2_MOUSE	0.933401	14.2978	3.79916	0.00241316	0.00270485	-1.97839	Significant
RICTR_MOUSE	0.934159	13.3483	4.25645	0.00104718	0.00139426	-1.13171	Significant
MYH3_MOUSE	0.935485	14.1428	2.70994	0.0185523	0.0136063	-4.00484	Significant
OTU7A_MOUSE	-0.569578	11.6553					Not Significant
AKCL2_MOUSE	0.102911	14.0005	0.329687	0.747163	0.258175	-7.03466	Not Significant
PCM1_MOUSE	-0.500502	12.0904	-0.986765	0.342703	0.14226	-6.58975	Not Significant
INP4A_MOUSE	0.941038	13.4845	3.09411	0.00901542	0.00773904	-3.2971	Significant
UBA5_MOUSE	0.950422	14.9131	1.96083	0.0728539	0.0403316	-5.29766	Significant
ADAP2_MOUSE	0.281325	13.5297	0.497302	0.628473	0.226927	-6.91803	Not Significant
GLYG_MOUSE	0.951229	12.4975	2.61101	0.0223167	0.0157998	-4.18375	Significant
COR1C_MOUSE	0.955512	15.5538	3.95208	0.00182113	0.00214042	-1.69369	Significant
MATR3_MOUSE	0.959867	14.3382	2.65734	0.0204687	0.0147635	-4.10017	Significant
SLTM_MOUSE		11.6076					Not Significant
WAPL_MOUSE		12.1996					Not Significant
ATPF1_MOUSE	0.959937	12.9016	4.98296	0.000292242	0.000511138	0.172838	Significant
TOLIP_MOUSE	0.961658	15.1239	4.87076	0.000354324	0.000602678	-0.0246256	Significant
STK26_MOUSE		12.3566					Not Significant
TBCB_MOUSE	0.961977	15.4899	2.51666	0.0265958	0.0181677	-4.35261	Significant
RABE1_MOUSE	-0.231875	14.1559	-1.07581	0.302588	0.129235	-6.49904	Not Significant
AP1S1_MOUSE	-0.11989	12.2862	-0.394714	0.700373	0.245625	-7.00914	Not Significant
SRSF4_MOUSE	1.10467	12.9634					Not Significant
AKA12_MOUSE	0.965971	12.7196	3.93701	0.00187217	0.00216522	-1.72168	Significant
NIPS2_MOUSE	0.96768	14.6393	2.94779	0.0118724	0.00958202	-3.56857	Significant
NFU1_MOUSE	0.981883	13.5726	1.88933	0.082557	0.0447207	-5.41108	Significant
EHD4_MOUSE	0.112239	14.2335	0.266028	0.794608	0.270449	-7.05487	Not Significant
MA7D1_MOUSE	0.983914	14.8293	3.44947	0.00462533	0.00451068	-2.63273	Significant
FGF1_MOUSE	0.610223	12.9756	0.785145	0.447174	0.175559	-6.76987	Not Significant
MED11_MOUSE	0.618909	14.6221	1.42019	0.180311	0.0844307	-6.09038	Not Significant
KIF1B_MOUSE		15.9281					Not Significant
VWDE_MOUSE	0.307629	16.1339	0.468713	0.647443	0.231355	-6.97586	Not Significant
AUXI_MOUSE	0.985247	15.4512	3.76705	0.00256077	0.00282378	-2.03833	Significant
ATN1_MOUSE		10.2715					Not Significant
GRHPR_MOUSE	0.987166	14.8071	4.23149	0.00109539	0.00144828	-1.17752	Significant
BPHL_MOUSE	0.991429	14.9664	2.40929	0.0324349	0.021057	-4.54234	Significant
RBCC1_MOUSE	0.991989	15.0816	5.09708	0.000240668	0.000441356	0.372029	Significant
PCX3_MOUSE	0.993183	14.5611	2.71144	0.0185002	0.0136063	-4.00211	Significant
ARPC3_MOUSE	0.996144	17.0235	5.2098	0.000199015	0.000387807	0.567119	Significant
RS15_MOUSE		12.9037					Not Significant
NOD1_MOUSE		12.9627					Not Significant
AP1B1_MOUSE	0.996542	15.1518	3.70635	0.00286555	0.00308975	-2.15174	Significant
UBX2B_MOUSE	0.996769	11.7496	3.12751	0.013347	0.0105225	-3.36613	Significant
ERF3A_MOUSE	0.0620259	13.3408	0.23782	0.815922	0.275282	-7.06246	Not Significant
COASY_MOUSE	0.658833	12.5109	1.54815	0.149012	0.0724166	-5.91853	Not Significant
ANFB_MOUSE		11.3243					Not Significant
AASD1_MOUSE	0.997004	13.0843	1.9065	0.080125	0.0436117	-5.38405	Significant
NRIP2_MOUSE	0.997744	12.4173	2.75042	0.0171983	0.0129152	-3.93115	Significant
SH3G3_MOUSE	0.0673547	15.7178	0.163352	0.872885	0.289135	-7.07844	Not Significant
EIF3H_MOUSE	-0.533121	13.3168	-0.785683	0.44687	0.175541	-6.76943	Not Significant
NTRI_MOUSE	0.9985	13.3025	2.85394	0.0141627	0.0109998	-3.74159	Significant
CZIB_MOUSE	-0.323418	14.0281	-0.722183	0.483637	0.186432	-6.81856	Not Significant
FSD1_MOUSE	0.99954	13.9455	5.69882	8.90736e-05	0.00020405	1.39348	Significant
PTBP2_MOUSE	1.00579	14.773	2.46529	0.0292499	0.0194329	-4.44372	Significant
LPPRC_MOUSE	0.0240073	15.9648	0.035958	0.971891	0.311761	-7.09206	Not Significant
KCNS1_MOUSE		10.1624					Not Significant
PK3C3_MOUSE	1.01224	12.6005	3.94254	0.00185327	0.00215539	-1.7114	Significant
SNX2_MOUSE	0.445764	13.8902	1.36672	0.196086	0.0908792	-6.15942	Not Significant
EPMIP_MOUSE	-0.194481	14.3915	-0.709685	0.491087	0.188556	-6.82778	Not Significant
GAMT_MOUSE	1.01379	12.542	2.16978	0.0520704	0.0305934	-4.96748	Significant
RAB8A_MOUSE	1.01521	13.0549	4.08741	0.00142223	0.0017498	-1.44295	Significant
G3PT_MOUSE	0.772493	12.439	0.90352	0.386804	0.156184	-6.54762	Not Significant
PIMT_MOUSE	1.01862	16.3688	3.39188	0.0051521	0.00490943	-2.74063	Significant
CUL5_MOUSE	0.227634	13.7797	0.943227	0.363658	0.149229	-6.63167	Not Significant
B4GN3_MOUSE	1.019	15.3259	2.58627	0.0233691	0.016329	-4.2282	Significant
IDHG1_MOUSE	1.02412	17.1065	2.28898	0.0404412	0.025082	-4.7514	Significant
DNJB1_MOUSE	1.03346	13.0667	2.90092	0.0129663	0.010258	-3.65512	Significant
AP2B1_MOUSE	1.03498	16.6459	4.0468	0.00153145	0.00187064	-1.51805	Significant
PCCA_MOUSE	1.04071	14.7451	1.9091	0.0797631	0.0434843	-5.37996	Significant
VIME_MOUSE	1.0426	15.4234	3.13664	0.008322	0.00726834	-3.21786	Significant
K1C28_MOUSE	-0.498552	13.1952	-1.80865	0.0949101	0.0502521	-5.53628	Not Significant
CLIP2_MOUSE	1.0464	15.3135	5.92422	6.21912e-05	0.000153865	1.76312	Significant
ALR_MOUSE	1.04719	13.1008	2.8295	0.0159447	0.0121482	-3.7862	Significant
BCAT1_MOUSE	1.05001	15.6748	5.2101	0.000198914	0.000387807	0.567639	Significant
RECQ1_MOUSE		11.4068					Not Significant
GRDN_MOUSE	0.38186	13.5756	0.591408	0.564919	0.2098	-6.90761	Not Significant
AK1CD_MOUSE	-0.539673	12.7516	-0.708422	0.49799	0.190347	-6.66862	Not Significant
NUDT4_MOUSE	0.0297276	12.2926	0.075574	0.941074	0.304894	-6.97155	Not Significant
FYB2_MOUSE	1.05224	15.019	2.37937	0.034271	0.0219764	-4.59471	Significant
PMM2_MOUSE	0.0167529	13.6983	0.0176888	0.98617	0.315005	-7.09258	Not Significant
DYL2_MOUSE	1.05665	15.9741	5.91659	6.29449e-05	0.000155166	1.75072	Significant
DRC2_MOUSE	1.05749	16.3371	3.27458	0.00642073	0.00587159	-2.96023	Significant
CAMKV_MOUSE	1.06026	16.2679	2.46435	0.0293007	0.0194329	-4.44538	Significant
PTGR3_MOUSE	1.06591	12.6571	2.2429	0.043981	0.026837	-4.83036	Significant
ASNA_MOUSE	1.06799	13.1645	2.59974	0.02279	0.0160016	-4.204	Significant
SPN90_MOUSE	1.07244	13.3628	3.15709	0.00800791	0.0070483	-3.17973	Significant
HMCS1_MOUSE	-0.481217	14.7203	-1.72638	0.109195	0.0563935	-5.66066	Not Significant
GLRA3_MOUSE	1.07245	16.2057	3.3512	0.00556056	0.0052545	-2.81683	Significant
AMPD3_MOUSE	1.07536	12.2714	2.21001	0.0466849	0.0281088	-4.8863	Significant
MADD_MOUSE	-0.153137	13.3858	-0.333053	0.744682	0.257973	-7.03347	Not Significant
KCD16_MOUSE	1.07593	13.5032	2.32015	0.0382019	0.0239773	-4.69762	Significant
MCA3_MOUSE	-0.446824	13.5554	-1.12083	0.28369	0.122238	-6.45071	Not Significant
PRDX3_MOUSE	1.08249	16.9995	2.16043	0.0510601	0.0300516	-4.96997	Significant
ACADS_MOUSE	1.08304	12.8396	2.52417	0.0276909	0.018672	-4.25307	Significant
ITPI2_MOUSE		11.595					Not Significant
NRCAM_MOUSE	1.08418	16.6286	3.94962	0.00182939	0.00214107	-1.69827	Significant
RAB21_MOUSE	1.08604	12.9486	4.49686	0.000681409	0.000981748	-0.693603	Significant
VAPA_MOUSE	0.291389	13.9992	0.747092	0.468998	0.181923	-6.79974	Not Significant
MK09_MOUSE	1.09108	14.0626	2.40094	0.0329375	0.0212817	-4.55698	Significant
ECI2_MOUSE	1.09449	13.1772	2.66184	0.0202975	0.0146601	-4.09204	Significant
FCL_MOUSE	1.09992	13.1904	5.12421	0.000229869	0.000430843	0.419145	Significant
RS21_MOUSE		14.0261					Not Significant
GNAL_MOUSE	1.10169	16.4234	1.83267	0.0910684	0.0485962	-5.49933	Significant
GNL1_MOUSE	0.376295	14.0645	1.40951	0.183375	0.0857476	-6.10433	Not Significant
HPCL4_MOUSE	1.10281	14.3554	2.73294	0.0177705	0.0132281	-3.96299	Significant
RET1_HUMAN		10.1293					Not Significant
HPLN2_MOUSE	-0.716236	14.1284	-1.58826	0.137496	0.0679854	-5.86135	Not Significant
ATP4A_MOUSE	-0.132397	16.2256	-0.302146	0.76757	0.263221	-7.04392	Not Significant
MMSA_MOUSE	1.10578	15.817	3.68001	0.00300912	0.00321399	-2.20099	Significant
NAGK_MOUSE	1.10944	13.6538	3.56204	0.00374795	0.00382881	-2.42182	Significant
HDHD3_MOUSE	1.10953	13.3199	3.78481	0.00247802	0.00274587	-2.00517	Significant
ASNS_MOUSE	-0.0236275	14.2082	-0.118087	0.907899	0.29769	-7.08527	Not Significant
MGT5A_MOUSE		13.0306					Not Significant
M3K9_MOUSE	1.11088	14.2714	3.27865	0.00637188	0.00583477	-2.95262	Significant
UBP25_MOUSE	-1.04341	13.8693	-1.50437	0.157633	0.0759015	-5.97787	Not Significant
KLH20_MOUSE	1.11465	12.6479	3.20162	0.0073646	0.00656703	-3.09662	Significant
GNPI1_MOUSE	1.11631	13.9366	4.00806	0.00164372	0.0019689	-1.58981	Significant
BT3L4_MOUSE	1.11679	13.709	1.90932	0.0797318	0.0434843	-5.3796	Significant
GIT1_MOUSE	0.640136	13.0506	1.5398	0.148838	0.0723839	-5.92917	Not Significant
FGD6_MOUSE	1.1177	15.1523	1.98948	0.0692693	0.0386618	-5.2516	Significant
CLIC5_MOUSE	2.07886	11.7294					Not Significant
FUMH_MOUSE	1.12153	17.2002	3.21358	0.0072008	0.00647187	-3.07428	Significant
CHIP_MOUSE	0.348865	13.0758	0.678786	0.509798	0.194206	-6.84994	Not Significant
OTU7B_MOUSE	1.12409	12.7428	3.67538	0.00303512	0.00323668	-2.20966	Significant
RL35_MOUSE	-0.523137	13.8898	-1.65362	0.12339	0.0623704	-5.7677	Not Significant
TY3H_MOUSE		13.3913					Not Significant
SODM_MOUSE	1.12828	17.5864	2.63327	0.0214094	0.0152527	-4.14365	Significant
CPNE9_MOUSE	1.12925	14.4826	2.31428	0.0403219	0.0250696	-4.68477	Significant
ELOC_MOUSE	1.13315	15.1034	2.26849	0.0419805	0.0258738	-4.7866	Significant
THIM_MOUSE	1.13481	15.8162	3.3986	0.00508763	0.00486161	-2.72804	Significant
SSDH_MOUSE	1.13499	17.0779	2.31928	0.0382631	0.0239936	-4.69914	Significant
PSA2_MOUSE	1.1415	15.6191	4.42016	0.00078094	0.00109778	-0.832752	Significant
SAHH2_MOUSE	1.14342	16.2456	5.07146	0.000251351	0.000453611	0.32746	Significant
DPYL3_MOUSE	1.14476	16.6518	4.58962	0.00057839	0.000866782	-0.52615	Significant
CMBL_MOUSE	1.1452	13.3339	2.39664	0.033199	0.0214101	-4.56451	Significant
PZP_MOUSE		13.7813					Not Significant
DDX17_HUMAN		11.6069					Not Significant
SUCB1_MOUSE	1.15024	17.3384	2.46426	0.0293058	0.0194329	-4.44555	Significant
OTOF_MOUSE	-0.458853	13.6749	-0.662537	0.519804	0.197575	-6.86122	Not Significant
IF5_MOUSE	0.131108	13.7548	0.54624	0.594635	0.21798	-6.93449	Not Significant
AKT3_MOUSE	-0.0709077	15.0341	-0.153883	0.880189	0.290847	-7.08005	Not Significant
TMOD2_MOUSE	1.15152	15.3226	5.16561	0.000214361	0.000407387	0.490847	Significant
DCTN5_MOUSE	1.155	14.4658	4.50177	0.000675504	0.00097994	-0.684716	Significant
KS6B1_MOUSE		11.9347					Not Significant
CHRD1_MOUSE	-0.0153199	14.6527	-0.0418466	0.96729	0.310578	-7.09181	Not Significant
CBR4_MOUSE	1.16492	12.3797	3.03638	0.0100499	0.0084768	-3.40442	Significant
RHG39_MOUSE	-0.439084	12.8816	-0.866686	0.402644	0.161339	-6.70138	Not Significant
KAP3_MOUSE	1.16705	15.948	3.53114	0.00397045	0.00400798	-2.47971	Significant
ESCO1_MOUSE	0.136014	16.2771	0.424669	0.678385	0.239768	-6.99664	Not Significant
FDX2_MOUSE	1.2049	12.2524	1.65082	0.135814	0.0673498	-5.74038	Not Significant
AL4A1_MOUSE	0.316371	15.6328	0.375045	0.713991	0.249373	-7.01767	Not Significant
FPPS_MOUSE	1.16728	15.4513	6.66539	2.00545e-05	6.72142e-05	2.92785	Significant
NCS1_MOUSE	-0.500024	14.8844	-1.34541	0.202683	0.0931335	-6.1864	Not Significant
GPDA_MOUSE	1.16918	15.6896	2.54151	0.0253969	0.0175088	-4.30831	Significant
FHL1_MOUSE	0.131224	14.7035	0.689946	0.502992	0.192043	-6.84204	Not Significant
HGS_MOUSE	0.152037	14.313	0.638339	0.534915	0.201406	-6.87756	Not Significant
GLRX3_MOUSE	1.17067	14.8078	5.58318	0.000107398	0.000237241	1.20105	Significant
TPM1_MOUSE	1.17164	14.832	3.7114	0.00283886	0.00306583	-2.14231	Significant
NFS1_MOUSE	1.178	13.7518	1.93451	0.0762977	0.041931	-5.33968	Significant
COF2_MOUSE	1.17953	16.6142	4.86197	0.000359737	0.000610359	-0.0401608	Significant
MCCB_MOUSE	1.18808	13.6905	3.03174	0.010138	0.00851188	-3.41304	Significant
EAA2_MOUSE	1.18819	13.4797	2.38061	0.0341925	0.0219467	-4.59254	Significant
HOMEZ_MOUSE	0.0706039	12.648	0.206124	0.840054	0.281284	-7.06998	Not Significant
BRCA1_MOUSE	-0.968689	16.5282	-1.4595	0.169399	0.0804424	-6.0384	Not Significant
FBX5_MOUSE	1.1885	12.0871	4.0092	0.0016403	0.0019689	-1.5877	Significant
CRBN_MOUSE	1.18963	12.5763	3.53202	0.00396395	0.00400736	-2.47807	Significant
ECHB_MOUSE	1.19076	12.1708	2.49048	0.0279181	0.0187694	-4.39913	Significant
GMDS_MOUSE	1.19283	12.9859	4.6851	0.00048915	0.000758092	-0.354785	Significant
ELAV4_MOUSE	0.321607	12.5327					Not Significant
RT25_MOUSE		13.6526					Not Significant
MSRA_MOUSE	1.19384	13.3815	4.32863	0.000919774	0.00124511	-0.999584	Significant
LMNA_MOUSE	-0.102122	15.3691	-0.48768	0.634322	0.228467	-6.9663	Not Significant
ECHD1_MOUSE	0.580182	13.0274	0.806937	0.434973	0.17196	-6.75216	Not Significant
CEBPZ_MOUSE	-0.290854	14.0997	-1.51574	0.154764	0.0746786	-5.96233	Not Significant
EXPH5_MOUSE	1.19549	12.8328	2.97483	0.0112838	0.00926076	-3.51855	Significant
PURG_MOUSE	0.731628	14.5107	1.33271	0.2067	0.0946384	-6.20233	Not Significant
UAP1L_MOUSE	1.20025	12.8485	4.83767	0.000375163	0.000625177	-0.0831783	Significant
CC157_MOUSE	1.20326	13.6949	3.10037	0.0108159	0.00899608	-3.26155	Significant
GLTP_MOUSE	1.20527	15.0355	2.50118	0.02737	0.018566	-4.38013	Significant
RENR_MOUSE		13.9819					Not Significant
PR40A_MOUSE	1.21385	12.7276	3.62281	0.0038157	0.00388055	-2.2909	Significant
RASK_MOUSE		11.9152					Not Significant
PI42C_MOUSE	1.21599	14.6515	4.63109	0.00053771	0.00081661	-0.451593	Significant
MINK1_MOUSE	1.21614	14.5345	4.52346	0.000650042	0.000949074	-0.645477	Significant
BIG2_MOUSE	-0.0697983	12.2773	-0.093607	0.926923	0.301891	-7.08805	Not Significant
PACN1_MOUSE	1.21734	18.0284	7.82205	3.95976e-06	2.05656e-05	4.59411	Significant
UBL4A_MOUSE	-0.273275	12.3346	-0.643278	0.531811	0.200695	-6.87427	Not Significant
ACY1_MOUSE	1.21977	14.4615	7.37758	7.24111e-06	3.1581e-05	3.97496	Significant
TPM4_MOUSE	-0.1002	13.5617	-0.414991	0.68527	0.241573	-7.00094	Not Significant
MK03_MOUSE	1.22045	14.992	4.5945	0.000573438	0.000863163	-0.517361	Significant
EVL_MOUSE	1.22357	13.1416	4.63213	0.000536729	0.00081661	-0.449727	Significant
CSK21_MOUSE	1.2236	15.7497	6.56143	2.33989e-05	7.50938e-05	2.76916	Significant
CAR11_MOUSE	-4.71028	13.0409					Not Significant
DCUP_MOUSE	-0.0856406	12.7824	-0.284186	0.780978	0.266744	-7.04954	Not Significant
STAM1_MOUSE	0.0393015	14.575	0.253268	0.804229	0.273199	-7.05841	Not Significant
LIPA3_MOUSE	0.163524	14.3827	0.797805	0.440059	0.173466	-6.75963	Not Significant
KAPCB_MOUSE	1.22841	16.1264	5.15312	0.00021892	0.000413741	0.46924	Significant
AP2M1_MOUSE	1.22919	16.5075	5.58827	0.000106513	0.00023659	1.20956	Significant
GMPPA_MOUSE	1.2304	12.6626	4.82263	0.000385049	0.000634323	-0.10982	Significant
EMAL2_MOUSE	0.90441	14.0387	1.80915	0.0948276	0.0502475	-5.53551	Not Significant
TXD12_MOUSE	-0.446682	13.0267	-0.819689	0.427935	0.169473	-6.74159	Not Significant
THIKA_MOUSE	1.23049	13.2205	4.10918	0.001367	0.00171599	-1.40273	Significant
BRAF_MOUSE	0.352691	13.8376	1.57486	0.140555	0.0693466	-5.88024	Not Significant
WDR54_MOUSE	1.23614	13.3386	3.74309	0.00267689	0.00292339	-2.08307	Significant
RAB14_MOUSE	1.24535	16.0651	6.3047	3.44608e-05	9.77646e-05	2.37076	Significant
KDM3A_MOUSE	1.24763	11.4061	2.13702	0.0739712	0.0408505	-4.97198	Significant
LYSM2_MOUSE	-0.169512	12.3782	-0.250528	0.8063	0.273471	-7.05914	Not Significant
OSBL2_MOUSE	1.24849	12.4832	4.32986	0.00111272	0.00146434	-1.13996	Significant
PP1A_MOUSE	1.24896	15.5921	3.94898	0.00183151	0.00214107	-1.69944	Significant
SC23B_MOUSE		11.4452					Not Significant
DEN4B_MOUSE	1.25003	12.2643	1.88351	0.0833977	0.044997	-5.42023	Significant
CH10_MOUSE	1.25368	17.1582	2.64643	0.0208898	0.0149924	-4.11988	Significant
MERL_MOUSE		13.1097					Not Significant
WDR37_MOUSE	1.26687	15.5598	4.82464	0.000383714	0.000633658	-0.106262	Significant
KLC2_MOUSE	1.26954	12.8397	7.12992	1.02435e-05	4.00538e-05	3.61866	Significant
RP3A_MOUSE	1.27073	15.2889	3.26306	0.00656131	0.00598407	-2.98179	Significant
AP3S1_MOUSE	1.27357	13.4581	3.76352	0.00257755	0.00283768	-2.04492	Significant
IVD_MOUSE	1.27436	15.5881	3.46426	0.00449909	0.00441072	-2.60502	Significant
PITC1_MOUSE	-1.08702	12.752	-1.34118	0.204015	0.0936608	-6.19172	Not Significant
ATLA1_MOUSE	1.00481	13.05	1.26517	0.231176	0.103819	-6.28398	Not Significant
CPNE6_MOUSE	1.27678	15.3875	4.21811	0.00112217	0.00147392	-1.2021	Significant
RS23_MOUSE	-0.209448	13.3377	-0.414369	0.685713	0.241604	-7.00121	Not Significant
CEAM5_MOUSE		12.4538					Not Significant
LYPA1_MOUSE	-0.0797069	14.2134	-0.133878	0.895657	0.295241	-7.08314	Not Significant
IGHA_MOUSE		13.6593					Not Significant
DHSO_MOUSE	1.28	16.1479	3.28062	0.00634834	0.00582105	-2.94894	Significant
CE152_MOUSE	1.00188	13.4153	0.840516	0.41798	0.16611	-6.72248	Not Significant
CAZA1_MOUSE	1.28027	16.0599	3.82729	0.00229103	0.00259359	-1.92593	Significant
NEGR1_MOUSE	-0.154542	12.9228	-0.548877	0.592878	0.217453	-6.93297	Not Significant
AGAP3_MOUSE	1.28085	14.3527	3.06115	0.00959218	0.00815778	-3.35839	Significant
LONM_MOUSE	0.640043	14.6598	1.53384	0.150289	0.0727771	-5.93742	Not Significant
PSMD9_MOUSE	-0.309267	13.7304	-0.759904	0.461577	0.179761	-6.78983	Not Significant
T22D3_MOUSE		10.5265					Not Significant
NLTP_MOUSE	1.28108	14.6198	2.19071	0.0483437	0.028903	-4.91896	Significant
AGM1_MOUSE	0.174777	14.6825	0.91406	0.378191	0.153435	-6.65884	Not Significant
NQO2_MOUSE	1.28143	12.5971	3.21693	0.0116276	0.00946662	-3.22468	Significant
RBMX_MOUSE	1.28157	13.3753	1.97764	0.075212	0.0414282	-5.14139	Significant
MFA1A_MOUSE	-0.08701	11.5134					Not Significant
MP2K2_MOUSE	0.294937	13.1526	0.367916	0.719167	0.250923	-7.02048	Not Significant
SIK3_MOUSE	0.0155429	13.894	0.0677141	0.947098	0.306262	-7.09029	Not Significant
RBM3_MOUSE	-0.00457357	12.7875	-0.0098828	0.992273	0.31636	-7.0927	Not Significant
RT31_MOUSE		12.0136					Not Significant
CSK2B_MOUSE	1.28275	14.8872	4.10223	0.0013844	0.00172595	-1.41557	Significant
MESD_MOUSE	-0.349875	13.9353	-1.27332	0.226356	0.10199	-6.2753	Not Significant
VATF_MOUSE	1.28363	14.449	5.36961	0.000152471	0.000313403	0.840792	Significant
PSIP1_MOUSE	-0.617085	15.4798	-1.42134	0.179982	0.0843348	-6.08886	Not Significant
KDM7A_MOUSE	0.457975	11.8271	0.715096	0.490372	0.188387	-6.77794	Not Significant
ABI2_MOUSE	1.28488	14.4068	3.79746	0.00242076	0.0027089	-1.98157	Significant
DRG2_MOUSE	0.179484	12.3484	0.321607	0.754827	0.259768	-7.0362	Not Significant
RCAN1_MOUSE	1.28757	13.0357	4.19535	0.00116928	0.00151065	-1.24393	Significant
THNS1_MOUSE	1.28915	13.2124	2.73311	0.0177647	0.0132281	-3.96268	Significant
AT12A_MOUSE		12.9174					Not Significant
SUCA_MOUSE	1.29371	17.0646	2.56891	0.0241362	0.0168081	-4.25932	Significant
STXB5_MOUSE	-1.05502	11.5342					Not Significant
BIN2_MOUSE	-0.254015	13.7578	-0.695419	0.499674	0.190883	-6.83812	Not Significant
FLIP1_MOUSE	0.428861	15.4093					Not Significant
WASL_MOUSE	0.172449	13.5823	0.548982	0.592808	0.217453	-6.93291	Not Significant
AEDO_MOUSE		14.3544					Not Significant
BTBDH_MOUSE	0.348504	15.9245	1.73729	0.107196	0.055674	-5.64436	Not Significant
SPTB1_MOUSE	1.2978	15.8376	2.78766	0.0160386	0.0121843	-3.86313	Significant
OGT1_MOUSE	1.29819	14.3512	7.71741	4.55462e-06	2.26191e-05	4.45065	Significant
ADT1_MOUSE		12.7636					Not Significant
HCK_MOUSE	1.29904	14.1097	2.05937	0.0611957	0.034988	-5.13781	Significant
NMRL1_MOUSE	0.40367	14.1047	1.28344	0.222904	0.100702	-6.26304	Not Significant
CEP55_MOUSE		14.1278					Not Significant
AT2B4_MOUSE		13.1136					Not Significant
COQ9_MOUSE	-0.207078	14.4723	-0.495845	0.628713	0.226927	-6.96207	Not Significant
HINT2_MOUSE	0.533462	13.7238	1.13749	0.276928	0.120064	-6.43241	Not Significant
GIMA4_MOUSE	-0.302121	11.4074	-0.882092	0.396031	0.159315	-6.64382	Not Significant
CGNL1_MOUSE	0.772295	11.7926	1.56552	0.142721	0.0702724	-5.89335	Not Significant
NONO_MOUSE	1.29943	14.7367	2.59666	0.0229214	0.0160608	-4.20955	Significant
F136A_MOUSE	0.813684	13.7249	1.80817	0.0971369	0.0513113	-5.54168	Not Significant
DLG4_MOUSE	1.30063	13.2972	6.03489	5.227e-05	0.000134708	1.94198	Significant
CATD_MOUSE	1.30257	16.0607	2.94875	0.011851	0.00958202	-3.5668	Significant
MCCA_MOUSE	1.30632	13.8405	3.75168	0.00263465	0.00288654	-2.06703	Significant
SYCC_MOUSE	0.202753	16.8556	0.937603	0.366429	0.150095	-6.63697	Not Significant
KIF3B_MOUSE	0.359713	16.6655	1.24244	0.237157	0.106085	-6.31224	Not Significant
SLK_MOUSE	1.30852	14.7225	4.72384	0.000457151	0.00071998	-0.285558	Significant
ARBK1_MOUSE	0.341367	13.5127	1.07114	0.3046	0.129931	-6.50396	Not Significant
SMYD5_MOUSE	-0.716378	13.2493	-0.937835	0.366314	0.150095	-6.63675	Not Significant
NNRD_MOUSE	1.30964	14.3959	4.35979	0.000869837	0.00119317	-0.942691	Significant
OTOF_HUMAN	0.755322	12.3576	1.4597	0.169347	0.0804424	-6.03814	Not Significant
THEM4_MOUSE	1.31395	14.1858	2.69478	0.0190856	0.0139178	-4.03235	Significant
RHG35_MOUSE	-0.0191201	12.4079	-0.0234338	0.98175	0.314076	-7.09245	Not Significant
SRPK2_MOUSE	1.31435	15.2523	4.91824	0.00032652	0.000560996	0.0591254	Significant
AN13A_MOUSE	-0.110531	11.5274	-0.112793	0.912166	0.298801	-6.96777	Not Significant
CTTB2_MOUSE	1.31592	13.9441	2.40152	0.0329023	0.0212817	-4.55596	Significant
3HIDH_MOUSE	1.31883	15.8062	3.64272	0.00322508	0.00341251	-2.27077	Significant
EPN3_MOUSE	-0.127093	13.6923	-0.645591	0.530361	0.200467	-6.87272	Not Significant
LZTL1_MOUSE	-0.38231	13.2044	-1.28588	0.222078	0.100395	-6.26007	Not Significant
CUL2_MOUSE	0.301819	13.7974	0.705057	0.493862	0.189301	-6.83115	Not Significant
KAP2_MOUSE	1.31904	15.6536	7.21554	9.07795e-06	3.67235e-05	3.74277	Significant
CARL2_MOUSE	-0.413339	15.1608	-0.439354	0.667997	0.236834	-6.98993	Not Significant
TCRG1_MOUSE	1.32247	14.8085	5.51454	0.000120118	0.000259443	1.08595	Significant
TFR1_MOUSE	1.04664	12.3776	1.76516	0.113976	0.0583929	-5.31566	Not Significant
HDDC2_MOUSE	0.141677	13.1522	0.688931	0.503608	0.19217	-6.84276	Not Significant
SRSF6_MOUSE		13.326					Not Significant
ARP10_MOUSE		12.7418					Not Significant
CB39L_MOUSE		12.7163					Not Significant
SAHH3_MOUSE	1.32357	14.6405	3.4792	0.00437513	0.0043266	-2.57703	Significant
SYLC_MOUSE	0.774539	14.4202	1.48395	0.162899	0.0779956	-6.00558	Not Significant
RBM26_MOUSE	1.32745	13.4662	3.03608	0.0100556	0.0084768	-3.40498	Significant
CT027_MOUSE	1.32958	13.9777	4.87153	0.000353854	0.000602678	-0.0232647	Significant
GNAZ_MOUSE	1.33056	12.1568	2.95047	0.017578	0.0131135	-3.64499	Significant
SHLB1_MOUSE	1.33161	12.8743	6.18736	4.1255e-05	0.000113638	2.18554	Significant
CAN11_MOUSE	1.33506	13.2593	2.03865	0.0634931	0.0359391	-5.17174	Significant
RXRB_MOUSE		10.4819					Not Significant
CAPS1_MOUSE	1.33637	15.6715	3.29751	0.00615015	0.00568529	-2.91734	Significant
CE128_MOUSE	-1.08571	12.2797	-1.71437	0.111433	0.0573058	-5.67852	Not Significant
COQ6_MOUSE		11.6141					Not Significant
KAP0_MOUSE	1.33708	14.0514	4.47816	0.000704391	0.00100894	-0.72747	Significant
ANM5_MOUSE	1.33719	13.357	3.1017	0.00888752	0.00766388	-3.28296	Significant
CPNE7_MOUSE	-0.663847	12.1847	-1.38575	0.197995	0.0915272	-5.89642	Not Significant
RFIP1_MOUSE	-0.241317	17.1071	-0.605084	0.556082	0.20731	-6.89908	Not Significant
NT5D3_MOUSE	1.33872	14.5714	2.59977	0.0227887	0.0160016	-4.20395	Significant
U5S1_MOUSE	-1.29265	13.4643	-1.13949	0.276124	0.119926	-6.4302	Not Significant
PA1B2_MOUSE	1.34336	16.4487	3.68627	0.00297438	0.00319192	-2.1893	Significant
P3H3_MOUSE	1.34632	13.5835	2.19669	0.0478241	0.0286932	-4.90886	Significant
SIR2_MOUSE	0.639952	13.6725	1.75473	0.104069	0.0543402	-5.61818	Not Significant
LIPB1_MOUSE	-0.101291	14.2648	-0.0896621	0.929994	0.302407	-7.08844	Not Significant
THIL_MOUSE	1.34993	17.2625	3.10274	0.00887012	0.00765858	-3.28102	Significant
RBBP9_MOUSE	1.35059	14.7022	2.92816	0.0123191	0.00985805	-3.60486	Significant
CLCA_MOUSE	1.35925	16.4103	3.98643	0.00171006	0.00204118	-1.62992	Significant
RAP2B_MOUSE		12.5411					Not Significant
RIMS3_MOUSE	0.496661	12.4204	1.29134	0.220241	0.0999305	-6.25343	Not Significant
ECHA_MOUSE	1.36492	12.8357	2.66485	0.0201839	0.0146246	-4.0866	Significant
NR2C1_MOUSE		14.3133					Not Significant
VP26A_MOUSE	1.36763	14.1585	5.17354	0.000211517	0.00040538	0.504559	Significant
ADH7_MOUSE	-2.52248	11.8319					Not Significant
CSK22_MOUSE	1.36776	14.079	7.02934	1.18192e-05	4.51765e-05	3.4716	Significant
RXRA_MOUSE		14.2667					Not Significant
PTEN_MOUSE	0.0468872	13.5865	0.216422	0.832194	0.279329	-7.06765	Not Significant
NR5A2_MOUSE	0.597383	11.6941	0.701636	0.504522	0.192411	-6.6708	Not Significant
OSCP1_MOUSE	0.95885	12.4777					Not Significant
TIGAR_MOUSE	0.55259	12.19	1.1679	0.271778	0.118608	-6.39315	Not Significant
GRAP1_MOUSE	1.36903	14.6422	4.6871	0.000487436	0.000757767	-0.351196	Significant
CLH1_MOUSE	1.37429	17.8888	5.55322	0.000112766	0.000245906	1.15089	Significant
RALA_MOUSE	1.37812	14.1645	3.29546	0.00617386	0.00569946	-2.92117	Significant
IF2H_MOUSE	-0.0609295	14.0545	-0.195821	0.847936	0.283076	-7.0722	Not Significant
AGAP1_MOUSE	0.382735	14.5399	0.498784	0.627461	0.226715	-6.95977	Not Significant
ZSWM5_MOUSE	-1.0655	11.5134	-1.81382	0.116953	0.0596488	-5.33663	Not Significant
BAIP2_MOUSE	1.38117	14.1589	6.74425	1.78573e-05	6.13615e-05	3.04723	Significant
NECA2_MOUSE	-0.205662	13.1138	-0.306982	0.764418	0.26267	-6.92401	Not Significant
DNJB6_MOUSE	0.0257701	12.5696	0.0599401	0.953163	0.307496	-7.09082	Not Significant
APEH_MOUSE	1.38302	13.9684	4.5042	0.000672595	0.000977805	-0.680309	Significant
TRI45_MOUSE	1.39008	15.7382	3.07988	0.0112067	0.00923085	-3.29702	Significant
EM55_MOUSE	0.597574	15.5278	0.680819	0.508554	0.19384	-6.84851	Not Significant
PO5F2_MOUSE	0.166792	14.1823	0.625761	0.542867	0.203836	-6.88582	Not Significant
GSDC4_MOUSE		10.4756					Not Significant
PCCB_MOUSE	1.39245	14.1999	2.22907	0.0450994	0.0272992	-4.85393	Significant
TXND5_MOUSE	1.39597	14.0214	6.6518	2.04613e-05	6.79084e-05	2.9072	Significant
HOME1_MOUSE	1.40817	14.5428	3.16552	0.00788193	0.00696139	-3.164	Significant
SRSF1_MOUSE	-0.510105	15.3414	-1.72789	0.108915	0.0563412	-5.65839	Not Significant
PLPL8_MOUSE	0.424398	12.3977	0.589158	0.567301	0.210111	-6.86552	Not Significant
AAMDC_MOUSE	0.0712786	13.8134	0.293333	0.77414	0.264807	-7.04672	Not Significant
PCNP_MOUSE		12.7032					Not Significant
MEIOC_MOUSE		11.3619					Not Significant
TPC2L_MOUSE		12.4793					Not Significant
MAOX_MOUSE	1.41052	14.87	6.8706	1.4853e-05	5.49213e-05	3.23669	Significant
AP2A1_MOUSE	1.41093	15.763	4.83497	0.000376914	0.000625466	-0.0879477	Significant
PADI1_MOUSE	0.141473	14.2825	0.51352	0.616653	0.223642	-6.95269	Not Significant
RAI14_MOUSE	1.41389	12.0431	2.55778	0.0260647	0.0178947	-4.19465	Significant
SIR5_MOUSE	1.41401	12.534	5.46566	0.000130137	0.000277078	1.00359	Significant
SHLB2_MOUSE	1.41662	15.5848	2.2107	0.0466263	0.0280984	-4.88513	Significant
PALM2_MOUSE		12.627					Not Significant
CATA_MOUSE	1.41836	13.3522	4.72443	0.000456677	0.00071998	-0.284498	Significant
SIAS_MOUSE	-0.200209	13.4494	-0.584569	0.569366	0.210761	-6.91181	Not Significant
DESM_MOUSE	1.41955	13.3215	3.34509	0.00562467	0.0053077	-2.82827	Significant
KDM2B_MOUSE	1.42613	12.1915	3.5727	0.00677879	0.00615765	-2.66785	Significant
GSDC2_MOUSE		10.5353					Not Significant
PI42A_MOUSE	1.42832	15.8287	2.28639	0.0406326	0.0251777	-4.75585	Significant
SNAG_MOUSE	1.4331	15.2367	6.11067	4.64512e-05	0.000122973	2.06345	Significant
AMRP_MOUSE	1.43553	12.1636	5.07493	0.000249875	0.000453353	0.333502	Significant
SH3K1_MOUSE	1.43574	12.0761	5.42814	0.000366369	0.000615472	0.277074	Significant
EPN2_MOUSE	-0.0857672	13.7278	-0.367098	0.719761	0.251001	-7.0208	Not Significant
AP3D1_MOUSE	1.43899	13.7371	4.01058	0.00163617	0.0019689	-1.58514	Significant
EFNB3_MOUSE		12.6789					Not Significant
PLSL_MOUSE	1.44292	15.3746	4.33595	0.000907788	0.00123774	-0.986218	Significant
COPB2_MOUSE	-0.364155	15.7569	-1.41533	0.181698	0.0850217	-6.09673	Not Significant
PUR6_MOUSE	1.45183	14.0407	4.36734	0.000858173	0.00118433	-0.928928	Significant
ACSF2_MOUSE	1.45997	14.9385	3.43536	0.00474914	0.00460869	-2.65918	Significant
SEP11_MOUSE	1.46385	16.5318	5.25308	0.000185097	0.000367156	0.641572	Significant
GNA11_MOUSE		13.1649					Not Significant
NINL_MOUSE	0.0527691	13.9336	0.128036	0.900182	0.296103	-7.08396	Not Significant
SYEM_MOUSE	1.32624	11.4884	1.37149	0.254972	0.11272	-5.75603	Not Significant
KKCC1_MOUSE	-0.463804	13.7809	-0.639714	0.53405	0.201191	-6.87665	Not Significant
CELF2_MOUSE	-0.117552	13.5973	-0.233269	0.819376	0.276116	-7.0636	Not Significant
TCAF1_MOUSE	0.476436	11.307					Not Significant
UCHL5_MOUSE	-0.669801	14.8139	-1.38663	0.190084	0.0883989	-6.13394	Not Significant
RAB8B_MOUSE	1.47195	13.9244	4.20793	0.00114299	0.00148898	-1.2208	Significant
SERB_MOUSE	0.0781126	13.6495	0.204035	0.841651	0.281531	-7.07044	Not Significant
VATC2_MOUSE	1.47582	11.5859	4.60228	0.00156695	0.00190037	-1.14356	Significant
KGP1_MOUSE	0.794262	11.5449					Not Significant
DREB_MOUSE	1.47708	16.3238	6.03789	5.20249e-05	0.000134586	1.94681	Significant
GBP4_MOUSE	0.0926281	12.5133	0.266838	0.793999	0.270377	-7.05464	Not Significant
MTMR5_MOUSE	1.48536	13.3441	5.58687	0.000106756	0.00023659	1.20722	Significant
DGKE_MOUSE		11.4074					Not Significant
MEF2D_MOUSE	2.19547	13.0206					Not Significant
OAT_MOUSE	1.49321	16.4723	2.19077	0.0483389	0.028903	-4.91887	Significant
EIF3B_MOUSE	0.175674	14.8714	0.93216	0.369125	0.150474	-6.64207	Not Significant
NOL8_MOUSE		11.5972					Not Significant
6PGD_MOUSE	1.49413	15.5767	5.80783	7.48009e-05	0.000180582	1.57314	Significant
NSMA2_MOUSE	1.50331	12.0911	5.05778	0.000257255	0.000463038	0.303636	Significant
MEP50_MOUSE	-0.134186	13.0582	-0.24171	0.812973	0.275048	-7.06146	Not Significant
VATD_MOUSE	1.50824	16.0761	6.44198	2.79861e-05	8.43749e-05	2.58494	Significant
MARCS_MOUSE	1.50894	16.8535	6.13705	4.45892e-05	0.000120343	2.10555	Significant
NXP20_MOUSE	1.51004	12.8246	3.07198	0.0127435	0.0101056	-3.37762	Significant
NOM1_MOUSE		10.703					Not Significant
GSHB_MOUSE	1.52082	13.3773	6.44101	2.8027e-05	8.43749e-05	2.58344	Significant
AICDA_MOUSE	1.5218	14.3528	5.8172	7.36918e-05	0.000179705	1.58851	Significant
CABP1_MOUSE	1.93965	12.7106	1.09164	0.309495	0.131468	-6.35157	Not Significant
RGL3_MOUSE		11.3339					Not Significant
NAKD2_MOUSE	1.53499	14.048	4.13833	0.00129653	0.00163962	-1.34895	Significant
ELAV3_MOUSE	0.239639	11.2994					Not Significant
PDC6I_MOUSE	-0.387904	14.0751	-1.13813	0.27667	0.120049	-6.4317	Not Significant
IMA4_MOUSE	-0.272707	13.6069	-0.87898	0.396198	0.159315	-6.69053	Not Significant
LAMC3_MOUSE	1.38157	13.6811	1.68732	0.116624	0.0595701	-5.71847	Not Significant
DLGP1_MOUSE	1.53682	12.8916	2.97566	0.0112663	0.00926074	-3.51702	Significant
ATG4B_MOUSE	1.54442	12.7613	5.98608	0.000177021	0.000352163	0.925708	Significant
PITM1_MOUSE	1.54592	12.2218	3.45016	0.00592468	0.00552945	-2.79282	Significant
ELAV1_MOUSE	-0.626498	13.2159	-1.26215	0.230217	0.103525	-6.28874	Not Significant
CETN2_MOUSE	1.54662	12.2973	4.52152	0.000652283	0.000950306	-0.648992	Significant
CUL4A_MOUSE	0.00569158	13.4677	0.0185801	0.985473	0.31493	-7.09257	Not Significant
SNTB1_MOUSE	0.0487488	13.6872	0.0494034	0.961388	0.309121	-7.09144	Not Significant
MOCS3_MOUSE	1.56765	12.38					Not Significant
GRPE1_MOUSE	1.56354	13.7022	3.3627	0.00544184	0.00514946	-2.79528	Significant
SH3G2_MOUSE	1.58804	17.6387	7.21228	9.11965e-06	3.67235e-05	3.73806	Significant
SUCB2_MOUSE	1.59317	13.9052	3.6274	0.00331831	0.00349485	-2.29944	Significant
VPS29_MOUSE	1.59651	15.2658	6.90652	1.41006e-05	5.27123e-05	3.29015	Significant
AP4A_MOUSE	1.59944	13.8051	4.62114	0.000547184	0.000829148	-0.469453	Significant
ATG4D_MOUSE	-0.214757	12.731	-0.705109	0.49631	0.190132	-6.71069	Not Significant
MEF2C_MOUSE	-2.43134	11.4485					Not Significant
ARMX3_MOUSE		9.98157					Not Significant
GCC2_MOUSE	1.6038	14.8426	3.70394	0.00287838	0.00309867	-2.15624	Significant
SYNEM_MOUSE	-0.606119	13.8262	-0.760977	0.460959	0.179726	-6.78899	Not Significant
HAGHL_MOUSE	0.196865	12.8191	0.966008	0.352583	0.145739	-6.60994	Not Significant
ZO2_MOUSE	0.362145	12.7959	1.03814	0.31911	0.134352	-6.53821	Not Significant
PATL1_MOUSE		12.8986					Not Significant
KIF5C_MOUSE	1.60437	15.0216	6.52202	2.48173e-05	7.81709e-05	2.70861	Significant
ZCH18_MOUSE		11.179					Not Significant
AP2A2_MOUSE	1.60875	15.9934	7.88652	3.63494e-06	1.93211e-05	4.6818	Significant
ARL2_MOUSE	-0.387887	12.8354	-1.77638	0.102462	0.0535982	-5.58958	Not Significant
RAB4B_MOUSE	1.61602	13.128	3.92003	0.00193146	0.00222354	-1.75325	Significant
ARL6_MOUSE	-0.325386	12.6179	-1.06913	0.307232	0.13089	-6.46222	Not Significant
KI13A_MOUSE	-0.25463	13.0744	-0.588327	0.56692	0.210111	-6.90951	Not Significant
CASL_MOUSE		10.611					Not Significant
SEPT2_MOUSE	1.62021	14.2862	7.23176	8.87355e-06	3.67045e-05	3.76617	Significant
F264_MOUSE	1.62904	13.961	4.30117	0.00116848	0.00151065	-1.19008	Significant
POMT2_MOUSE		11.2975					Not Significant
KCNN4_MOUSE	-0.351023	13.7123	-1.14288	0.274767	0.119605	-6.42645	Not Significant
K0513_MOUSE	1.63073	15.3352	6.71818	1.85539e-05	6.31901e-05	3.00786	Significant
SMC1B_MOUSE		11.8195					Not Significant
XPO1_MOUSE	-0.336998	15.0904	-1.22405	0.243778	0.108405	-6.33389	Not Significant
ATCAY_MOUSE	1.63248	14.4335	3.6802	0.00300805	0.00321399	-2.20064	Significant
ZER1_MOUSE	0.0614277	11.9515	0.180507	0.860608	0.286184	-6.95678	Not Significant
IDHP_MOUSE	1.64327	16.0979	4.78492	0.000411056	0.000664299	-0.176756	Significant
MUTA_MOUSE	1.65439	13.7649	3.32225	0.00587093	0.00550193	-2.87102	Significant
SNX6_MOUSE	-0.214619	13.8366	-0.221477	0.828342	0.278852	-7.06647	Not Significant
PHOCN_MOUSE	-0.0662245	13.3624	-0.238366	0.815848	0.275282	-7.01954	Not Significant
LGMN_MOUSE		13.2486					Not Significant
COG6_MOUSE	-0.721806	11.8154	-1.46785	0.167156	0.0796414	-6.02724	Not Significant
GABT_MOUSE	1.65956	17.7546	5.72492	8.54134e-05	0.00019781	1.43664	Significant
BRK1_MOUSE	1.66342	14.436	6.50876	2.53149e-05	7.93708e-05	2.68818	Significant
KCAB2_MOUSE	0.425698	14.8754	1.65827	0.122436	0.0620727	-5.76094	Not Significant
ALD2_MOUSE	1.66437	13.4184	2.2673	0.0420713	0.0258807	-4.78863	Significant
SPB12_MOUSE	-1.59931	13.5523	-1.63233	0.135793	0.0673498	-5.59595	Not Significant
T22D1_MOUSE	-0.607063	14.8467	-1.79373	0.0973692	0.0513941	-5.55909	Not Significant
KAPCA_MOUSE	1.66723	14.6993	5.10854	0.000236043	0.000439778	0.391941	Significant
NPHN_MOUSE		13.1149					Not Significant
TSN7_MOUSE	1.66838	12.411	2.55362	0.0279958	0.018803	-4.23249	Significant
NACC2_MOUSE		10.7912					Not Significant
PMGE_MOUSE	1.67205	12.5522	2.98191	0.0111344	0.0091936	-3.50543	Significant
HOME2_MOUSE	1.11034	12.1508	0.945174	0.364264	0.149388	-6.58587	Not Significant
CLCB_MOUSE	1.67309	15.7705	4.26623	0.0010289	0.00137261	-1.11378	Significant
TRPV3_MOUSE	1.67645	13.1363	4.46192	0.00143279	0.00175961	-1.06807	Significant
AMPD2_MOUSE	1.67849	13.7418	5.80692	7.49093e-05	0.000180582	1.57165	Significant
CFA61_MOUSE	-0.733299	12.092	-0.530802	0.607937	0.221188	-6.78812	Not Significant
FAHD1_MOUSE	1.6785	13.0247	4.28472	0.000995241	0.0013382	-1.07992	Significant
MACD2_MOUSE	0.00260117	13.2438	0.00696426	0.994555	0.316642	-7.09273	Not Significant
AP3B2_MOUSE	1.68145	13.9173	3.52665	0.00400382	0.00403567	-2.48811	Significant
RL21_MOUSE	-0.362164	14.2757	-0.889445	0.390766	0.15741	-6.68119	Not Significant
MAOM_MOUSE	1.68606	14.0683	3.38619	0.00520739	0.00495517	-2.75129	Significant
SYT2_MOUSE	1.69181	11.8442	3.693	0.00336846	0.00353673	-2.16508	Significant
ARL1_MOUSE	1.69265	14.137	7.99466	3.15222e-06	1.78723e-05	4.82772	Significant
IPYR2_MOUSE	1.69594	15.2918	4.15248	0.00126367	0.00160704	-1.32287	Significant
ECI1_MOUSE	1.71019	15.2948	4.96087	0.000303499	0.000529465	0.134082	Significant
PWP2_MOUSE	1.71371	17.0767	1.97467	0.0711013	0.0395585	-5.27545	Significant
ETFA_MOUSE	1.7147	16.35	4.10195	0.00138509	0.00172595	-1.41607	Significant
EIPR1_MOUSE	0.233496	13.5357	1.14766	0.272864	0.118929	-6.42114	Not Significant
CE104_MOUSE		11.8033					Not Significant
NMT2_MOUSE	1.71704	13.6542	2.47499	0.0287303	0.0191586	-4.42658	Significant
SEPT7_MOUSE	1.72016	17.8514	7.63004	5.1244e-06	2.49035e-05	4.32978	Significant
ACSM5_MOUSE		10.2819					Not Significant
PLD1_MOUSE	0.161402	12.2859	0.22025	0.830413	0.279107	-7.02342	Not Significant
VPS35_MOUSE	1.72916	16.115	7.43515	6.6875e-06	2.9934e-05	4.05661	Significant
HNMT_MOUSE	1.73639	13.8802	4.44264	0.00075029	0.00106571	-0.791899	Significant
CYH2_MOUSE	0.0723566	13.0223	0.245861	0.809829	0.274257	-7.06038	Not Significant
PIN1_MOUSE	1.73671	14.9918	7.89308	3.60347e-06	1.93047e-05	4.69071	Significant
PODN_MOUSE		13.0046					Not Significant
PDE6D_MOUSE	3.53417	12.7206					Not Significant
PEA15_MOUSE	1.73682	17.3614	8.15595	2.55508e-06	1.56613e-05	5.04265	Significant
UBP46_MOUSE	1.74554	11.9899	7.0008	3.117e-05	9.10178e-05	2.66604	Significant
GAL3A_MOUSE	1.74955	16.2898	3.59137	0.00354856	0.00368038	-2.3669	Significant
IPO7_MOUSE	0.436304	13.2839	0.912741	0.378858	0.153613	-6.66005	Not Significant
AFAD_MOUSE	1.75271	11.4973	6.76754	2.64256e-05	8.07575e-05	2.72092	Significant
STRN_MOUSE	1.75314	14.416	6.287	3.54051e-05	9.99524e-05	2.34293	Significant
PUR4_MOUSE	-0.0151573	15.1722	-0.0327759	0.974377	0.312343	-7.09217	Not Significant
ACTN4_MOUSE	1.75902	15.0566	5.03068	0.000269394	0.000478557	0.256335	Significant
ZNFX1_MOUSE		11.2441					Not Significant
AP2S1_MOUSE	1.77155	15.4616	4.53173	0.000640606	0.00093933	-0.630542	Significant
PGRC1_MOUSE	0.0718951	13.0537	0.191628	0.851149	0.283732	-7.07307	Not Significant
STIM1_MOUSE		13.4385					Not Significant
HCD2_MOUSE	1.77437	15.2472	3.10603	0.00881539	0.00763069	-3.2749	Significant
HEBP1_MOUSE	1.77461	15.1261	5.38484	0.000148678	0.000306533	0.866681	Significant
SSBP_MOUSE		12.6972					Not Significant
STK25_MOUSE	1.77808	12.3546	4.77051	0.00042148	0.000679531	-0.202397	Significant
PSD1_MOUSE		12.0684					Not Significant
MYO5A_MOUSE	-0.294451	14.5581	-0.709175	0.491392	0.188566	-6.82815	Not Significant
ECHM_MOUSE	1.78596	15.755	4.14231	0.00128718	0.00163083	-1.3416	Significant
KASH5_MOUSE		11.3249					Not Significant
NIF3L_MOUSE	1.78925	14.0792	7.51561	5.98808e-06	2.7715e-05	4.16999	Significant
RTF1_MOUSE		11.6951					Not Significant
TSP4_MOUSE	-1.75053	11.9082					Not Significant
ISCA2_MOUSE	1.79531	12.5442	3.85417	0.00218024	0.00248471	-1.87583	Significant
NEPN_MOUSE		10.8688					Not Significant
PWP2A_MOUSE		11.3832					Not Significant
CPNE1_MOUSE	1.79707	13.9469	5.76682	7.98642e-05	0.000188298	1.50575	Significant
NECP1_MOUSE	1.79915	14.4994	8.27268	2.19882e-06	1.42225e-05	5.19621	Significant
HEM6_MOUSE	0.912136	14.0092	0.929608	0.370394	0.150811	-6.64445	Not Significant
PHOP1_MOUSE		11.6459					Not Significant
SYIM_MOUSE	1.80158	15.9444	4.83665	0.000375821	0.000625177	-0.0849729	Significant
NCKP1_MOUSE	1.8065	15.4191	5.81832	7.35608e-05	0.000179705	1.59034	Significant
LTN1_MOUSE	0.508322	12.2827	1.20001	0.256893	0.113348	-6.20878	Not Significant
LIN7A_MOUSE	1.81458	13.7611	2.9558	0.011695	0.00948958	-3.55376	Significant
ARPIN_MOUSE	-0.846797	12.5684	-1.71686	0.115744	0.0591649	-5.63993	Not Significant
SCYL1_MOUSE	1.81502	12.6508	4.59841	0.000569504	0.000861051	-0.510324	Significant
NDEL1_MOUSE	1.82528	14.3744	6.04592	5.13771e-05	0.000133418	1.95971	Significant
SYN1_MOUSE	1.82777	18.3988	9.92134	3.06821e-07	3.62328e-06	7.19837	Significant
PFD5_MOUSE	1.83105	14.7581	5.59459	0.000105424	0.000235945	1.22013	Significant
KCRM_MOUSE	1.17241	11.6718	1.15807	0.270632	0.118259	-6.29122	Not Significant
CDK9_MOUSE	1.83812	14.4345	2.8116	0.0153344	0.0117622	-3.8193	Significant
CF157_MOUSE		10.6439					Not Significant
CARL3_MOUSE	0.647478	12.2557					Not Significant
YJEN3_MOUSE		11.6593					Not Significant
ODB2_MOUSE	1.84648	12.3847	3.39045	0.00757223	0.0067333	-2.84894	Significant
ABCE1_MOUSE	1.85592	15.0839	2.43574	0.0308912	0.0202871	-4.49587	Significant
TMC2_MOUSE		11.9807					Not Significant
KBL_MOUSE	0.268512	12.6356	0.427723	0.676219	0.239251	-6.99526	Not Significant
ROCK1_MOUSE	-0.981337	14.2767	-1.06184	0.308638	0.131242	-6.5137	Not Significant
ETFB_MOUSE	1.8629	15.8503	4.36507	0.000861663	0.00118434	-0.933066	Significant
CYFP2_MOUSE	1.86577	15.6834	6.54247	2.40703e-05	7.65265e-05	2.74005	Significant
IGBP1_MOUSE	0.372934	12.9152	1.60349	0.134089	0.0666885	-5.83974	Not Significant
PPIL1_MOUSE	-0.313566	13.4908	-0.822176	0.426571	0.169228	-6.73951	Not Significant
IL6RB_MOUSE		10.0914					Not Significant
SNTB2_MOUSE		12.1506					Not Significant
ACDSB_MOUSE	1.87289	14.4079	7.2121	9.12192e-06	3.67235e-05	3.73781	Significant
BICL2_MOUSE	1.88545	12.8537	5.8127	7.42223e-05	0.000180352	1.58113	Significant
DGUOK_MOUSE	1.89175	12.5139	3.76816	0.00345983	0.00361037	-2.11083	Significant
TET2_MOUSE	0.172983	13.9345	0.187587	0.854513	0.284521	-7.07377	Not Significant
MK10_HUMAN	-0.769636	13.6049	-1.7785	0.104675	0.0545484	-5.47466	Not Significant
MAAI_MOUSE	1.89675	14.4004	4.04187	0.0015453	0.00188081	-1.52718	Significant
RO60_MOUSE	1.89726	13.962	5.10037	0.000239328	0.000440236	0.377758	Significant
WDR47_MOUSE	1.90069	13.9422	6.06906	4.95558e-05	0.000130179	1.99686	Significant
ACAD9_MOUSE	0.390282	13.9294	0.935446	0.367496	0.150255	-6.63899	Not Significant
CNGA3_MOUSE		10.043					Not Significant
APCL_MOUSE	0.582203	15.5261	1.52066	0.153534	0.0741376	-5.95557	Not Significant
DRC11_MOUSE	0.370609	13.085	1.06205	0.308549	0.131242	-6.51349	Not Significant
5NTC_MOUSE	0.102257	14.42	0.363209	0.722591	0.25173	-7.02231	Not Significant
APBA1_MOUSE	1.90164	12.3597	3.11691	0.0105104	0.00877414	-3.37213	Significant
HIBCH_MOUSE	1.9073	14.8816	3.74328	0.00267599	0.00292339	-2.08273	Significant
RADI_MOUSE	1.90937	14.1949	7.30861	7.96927e-06	3.34694e-05	3.87657	Significant
CMPK2_MOUSE	0.0582331	13.4147	0.105531	0.91765	0.299444	-7.08678	Not Significant
[truncated: 488 more rows]

## Sheet: Rest of cerebrum
	logFC	AveExpr	t	P.Value	adj.P.Val	B	signifiance
ENOA_MOUSE	-0.284853	19.4668	-1.71034	0.112192	0.0463164	-5.69269	Significant
1433E_MOUSE	0.493276	19.1461	2.81362	0.0152763	0.00895948	-3.8235	Significant
CALM1_MOUSE	0.513049	19.6429	1.70522	0.113165	0.0466437	-5.70027	Significant
TBB3_MOUSE	-0.098118	19.1421	-0.677357	0.510673	0.158261	-6.85929	Not Significant
1433Z_MOUSE	0.0374561	19.7743	0.191255	0.851435	0.232228	-7.08152	Not Significant
AATC_MOUSE	-0.0414644	19.11	-0.280797	0.783516	0.217719	-7.05893	Not Significant
TBB2B_MOUSE	-0.800894	16.7823	-3.63028	0.00330057	0.00259366	-2.30164	Significant
TBB2A_MOUSE	-0.875568	18.898	-5.58761	0.000106627	0.000180451	1.20195	Significant
COF1_MOUSE	1.03555	18.5014	4.63277	0.000536123	0.000630182	-0.45566	Significant
TBB4A_MOUSE	0.0125467	19.0177	0.0582831	0.954456	0.253797	-7.09931	Not Significant
ENOG_MOUSE	-0.187536	19.2751	-1.34889	0.201593	0.0755118	-6.19028	Not Significant
DPYL2_MOUSE	0.0762105	19.5834	0.510695	0.618573	0.182826	-6.96257	Not Significant
TBB4B_MOUSE	0.00906722	19.039	0.0464937	0.96366	0.255525	-7.09997	Not Significant
CYC_MOUSE	-0.561056	18.1461	-2.92642	0.0123593	0.00753172	-3.61592	Significant
ARF1_MOUSE	1.35729	18.0943	3.84192	0.00223006	0.00190713	-1.90616	Significant
RAB3A_MOUSE	1.20911	17.4927	6.34127	3.25944e-05	7.15374e-05	2.42208	Significant
1433B_MOUSE	0.299889	19.2805	1.8988	0.0812079	0.0354527	-5.40436	Significant
TBA1A_MOUSE	-0.0942862	20.0435	-0.244498	0.810861	0.224099	-7.06911	Not Significant
HBB1_MOUSE	3.67248	17.7133	3.03033	0.0101649	0.00642907	-3.42347	Significant
1433G_MOUSE	0.608543	19.0597	3.45263	0.00459802	0.00339928	-2.63446	Significant
TBA3_MOUSE		12.8176					Not Significant
1433F_MOUSE	0.262677	18.4364	1.82022	0.0930421	0.0396337	-5.5267	Significant
ALDOC_MOUSE	-0.161421	18.8658	-0.928562	0.370915	0.122952	-6.65375	Not Significant
KCRB_MOUSE	-0.068045	19.8263	-0.42343	0.679265	0.196021	-7.00556	Not Significant
ACTB_MOUSE	0.669176	19.9594	3.62379	0.00334068	0.00260695	-2.31379	Significant
TBB5_MOUSE	-0.999268	18.9507	-4.69622	0.000479732	0.000583725	-0.341949	Significant
ARF2_MOUSE	-2.12085	15.8561	-4.29292	0.000980667	0.00101101	-1.07216	Significant
GDIA_MOUSE	-0.0855372	18.559	-0.557662	0.587045	0.176196	-6.93624	Not Significant
ALDOA_MOUSE	-0.305118	19.7586	-1.02892	0.323256	0.110209	-6.55594	Not Significant
PGAM1_MOUSE	-0.215363	18.9985	-1.37042	0.194958	0.0735164	-6.16297	Not Significant
G3P_MOUSE	-0.18867	19.7977	-1.1413	0.275399	0.0968313	-6.4365	Not Significant
PEBP1_MOUSE	-0.140195	19.1242	-0.931145	0.36963	0.122743	-6.65134	Not Significant
GSTM1_MOUSE	-0.685007	18.4305	-4.26413	0.00103281	0.00104558	-1.12493	Significant
TBA4A_MOUSE	0.0522817	19.1681	0.278675	0.785107	0.218053	-7.05957	Not Significant
STXB1_MOUSE	3.20016	17.5425	13.3206	1.08197e-08	3.83517e-07	10.5234	Significant
GSTP1_MOUSE	0.647771	18.4949	3.30281	0.00608924	0.00430354	-2.91514	Significant
1433T_MOUSE	0.229627	18.414	1.58645	0.137906	0.0551882	-5.87214	Not Significant
SYUA_MOUSE	-1.25686	17.5467	-5.9116	6.34422e-05	0.000119617	1.73633	Significant
HSP7C_MOUSE	-0.159663	19.3436	-1.13753	0.276912	0.0971807	-6.44067	Not Significant
OMP_MOUSE		15.8238					Not Significant
VAMP2_MOUSE	4.20093	16.8853	10.3359	1.94709e-07	2.18799e-06	7.65459	Significant
RAB3D_MOUSE	-0.257137	13.4106	-0.843308	0.415096	0.133654	-6.72997	Not Significant
PRDX5_MOUSE	-0.389283	18.3185	-1.77155	0.10113	0.0425307	-5.60098	Significant
TBA8_MOUSE	-0.167328	14.2184	-0.537036	0.600787	0.179077	-6.94808	Not Significant
LDHB_MOUSE	-0.614793	19.2765	-3.87319	0.0021052	0.00181416	-1.84788	Significant
KPYM_MOUSE	0.324812	19.299	1.96292	0.0725875	0.0323171	-5.30246	Significant
MDHM_MOUSE	0.0881668	19.137	0.327019	0.749131	0.211158	-7.04396	Not Significant
ARF5_MOUSE	0.751458	16.7975	4.176	0.00121096	0.00118949	-1.28687	Significant
RAB1A_MOUSE	2.4602	15.7397	5.23454	0.000190929	0.000275131	0.602976	Significant
CAH2_MOUSE	0.00410512	18.6692	0.0252431	0.980265	0.258998	-7.10079	Not Significant
PPIA_MOUSE	0.392982	19.1105	2.30046	0.0396024	0.0197079	-4.73969	Significant
RAB3B_MOUSE	3.12423	13.5063	8.74336	1.21843e-06	6.71167e-06	5.79491	Significant
TPIS_MOUSE	-0.543121	19.1887	-3.31173	0.00598812	0.0042481	-2.89844	Significant
MDHC_MOUSE	0.0282736	19.5382	0.149183	0.883818	0.238972	-7.08919	Not Significant
RAB1B_MOUSE	0.217331	15.8004	1.09286	0.295322	0.102522	-6.48923	Not Significant
PRDX1_MOUSE	0.0629192	18.0552	0.344731	0.736098	0.208776	-7.03763	Not Significant
FKB1A_MOUSE	-0.90796	17.8222	-3.6448	0.0032126	0.00253517	-2.27445	Significant
SYUB_MOUSE	-1.16464	17.8065	-4.25155	0.00105647	0.00106569	-1.14799	Significant
BASP1_MOUSE	3.54482	17.5065	8.0724	2.84768e-06	1.16789e-05	4.92717	Significant
PEA15_MOUSE	1.12258	17.3614	5.27152	0.000179479	0.00026457	0.666517	Significant
ACON_MOUSE	-0.242575	18.9009	-0.782168	0.448858	0.142723	-6.78059	Not Significant
DPYL1_MOUSE	0.200105	17.7886	1.23526	0.239726	0.0863417	-6.32901	Not Significant
PRDX6_MOUSE	-0.583543	18.2516	-3.98569	0.0017124	0.00154247	-1.63873	Significant
EF1A2_MOUSE	0.343677	18.6289	1.31317	0.213011	0.0785319	-6.23489	Not Significant
SODC_MOUSE	-0.384621	18.7644	-2.45365	0.0298862	0.0155194	-4.47231	Significant
VATA_MOUSE	0.678712	18.2357	4.22807	0.00110216	0.00110583	-1.1911	Significant
NDKA_MOUSE	-0.577719	17.8633	-3.24185	0.00682803	0.00473047	-3.02918	Significant
PP1R7_MOUSE	0.0734639	16.9058	0.402555	0.694158	0.199397	-7.01469	Not Significant
ARF4_MOUSE	1.25171	13.8087	4.35611	0.000875582	0.000937059	-0.956638	Significant
KAD1_MOUSE	0.236398	17.4512	1.47204	0.166039	0.0647853	-6.02986	Not Significant
DHPR_MOUSE	-0.242998	17.5241	-1.28596	0.222051	0.0811196	-6.26825	Not Significant
CANB1_MOUSE	1.30832	17.5293	6.29929	3.47469e-05	7.56704e-05	2.35623	Significant
PGK1_MOUSE	-0.145302	18.6581	-0.729326	0.479411	0.150398	-6.82156	Not Significant
PROF1_MOUSE	-0.247345	17.6136	-1.45792	0.169828	0.066172	-6.04876	Not Significant
LDHA_MOUSE	0.232052	18.7551	1.2078	0.249751	0.0892089	-6.36111	Not Significant
TBB6_MOUSE	1.12994	13.3254	1.88577	0.0851766	0.0368135	-5.38953	Significant
CH60_MOUSE	-0.85772	18.1136	-3.61527	0.00339403	0.00263416	-2.32973	Significant
SYN2_MOUSE	1.44062	18.023	7.01425	1.20769e-05	3.37591e-05	3.44396	Significant
NDKB_MOUSE	0.00790926	17.4969	0.0464643	0.963683	0.255525	-7.09997	Not Significant
SYN1_MOUSE	1.19336	18.3988	6.47773	2.65207e-05	6.07939e-05	2.63441	Significant
GDIB_MOUSE	-0.015579	17.466	-0.0611334	0.952232	0.253514	-7.09912	Not Significant
KCC2A_MOUSE	0.265035	17.6492	0.293334	0.774139	0.216075	-7.05509	Not Significant
PRDX2_MOUSE	0.245214	18.5912	0.959173	0.35588	0.118738	-6.62483	Not Significant
HBA_MOUSE	2.53404	17.7804	2.16294	0.0508291	0.0240598	-4.97384	Significant
CALB2_MOUSE	-2.05917	17.5144	-5.48704	0.000125649	0.000202285	1.03309	Significant
AATM_MOUSE	-0.764401	18.6935	-2.92868	0.0123068	0.00751603	-3.61174	Significant
UBA1_MOUSE	0.281084	18.203	1.97038	0.0716398	0.0319533	-5.29048	Significant
TAGL3_MOUSE	0.509048	17.3911	3.29617	0.00616557	0.00433025	-2.92756	Significant
PARK7_MOUSE	-0.322775	17.5981	-1.13767	0.276856	0.0971807	-6.44051	Not Significant
PROF2_MOUSE	-0.291858	17.9749	-1.97972	0.0704716	0.0315501	-5.27547	Significant
SCOT1_MOUSE	-0.756127	17.2632	-1.8145	0.0939601	0.0399466	-5.53548	Significant
VISL1_MOUSE	1.53784	17.2204	7.41973	6.83121e-06	2.13233e-05	4.02966	Significant
G6PI_MOUSE	0.384549	18.8631	1.58718	0.13774	0.055161	-5.8711	Not Significant
DHE3_MOUSE	-0.518269	18.3718	-2.17705	0.0495517	0.0235701	-4.9501	Significant
THIL_MOUSE	-0.485337	17.2625	-1.11552	0.28587	0.0998877	-6.46479	Not Significant
ODPB_MOUSE	-1.16852	17.502	-2.67574	0.0197773	0.0109803	-4.07482	Significant
GDIR1_MOUSE	-0.242276	17.7107	-1.50806	0.156697	0.0619141	-5.98107	Not Significant
HS90B_MOUSE	0.0730451	18.5582	0.327436	0.748823	0.211158	-7.04382	Not Significant
CBR1_MOUSE	0.5102	16.532	3.10959	0.00875651	0.00572087	-3.27606	Significant
SNP25_MOUSE	4.17108	15.9604	9.36878	5.76209e-07	4.25987e-06	6.5571	Significant
CH10_MOUSE	-0.440615	17.1582	-0.930106	0.370146	0.122784	-6.65231	Not Significant
HS90A_MOUSE	-0.00360555	18.7144	-0.0205148	0.983961	0.259798	-7.1009	Not Significant
MTPN_MOUSE	-0.510537	17.4003	-1.81082	0.0945561	0.0401265	-5.54112	Significant
SEPT7_MOUSE	1.68024	17.8514	7.45297	6.52541e-06	2.06271e-05	4.07669	Significant
CISY_MOUSE	-0.245602	18.4609	-0.769463	0.456088	0.144371	-6.79068	Not Significant
RAB3C_MOUSE	3.03104	14.6154	12.7799	1.74748e-08	4.65424e-07	10.0543	Significant
VATB2_MOUSE	0.741788	18.0393	4.4917	0.000687673	0.000769654	-0.710112	Significant
DEST_MOUSE	0.238575	17.5231	1.49392	0.160309	0.0630311	-6.00032	Not Significant
GSTM5_MOUSE	0.0428963	17.3875	0.271612	0.790409	0.219201	-7.06164	Not Significant
GABT_MOUSE	-0.419536	17.7546	-1.44726	0.172735	0.0670259	-6.06294	Not Significant
FUMH_MOUSE	-0.290627	17.2002	-0.832746	0.420805	0.134951	-6.73896	Not Significant
COF2_MOUSE	-0.0229514	16.6142	-0.0946045	0.926147	0.248267	-7.09633	Not Significant
UCHL1_MOUSE	-0.199743	18.9099	-1.37169	0.194575	0.0734706	-6.16136	Not Significant
ANXA5_MOUSE	-0.687264	17.4771	-3.75019	0.00264192	0.00216069	-2.07734	Significant
CLH1_MOUSE	1.08522	17.8888	4.38516	0.000831259	0.00089991	-0.903662	Significant
SH3G2_MOUSE	1.93906	17.6387	8.80646	1.12774e-06	6.3642e-06	5.87379	Significant
EF1A1_MOUSE	-0.391723	18.5653	-2.58632	0.0233667	0.0126727	-4.23608	Significant
ACTA_MOUSE	1.43949	16.8816	1.09826	0.293048	0.102015	-6.48345	Not Significant
PDIA3_MOUSE	-1.50511	17.5061	-10.0429	2.68107e-07	2.42338e-06	7.33196	Significant
BACH_MOUSE	-0.72874	18.273	-3.82038	0.00232043	0.00196646	-1.94631	Significant
TKT_MOUSE	-0.540738	17.9407	-2.78262	0.016191	0.00938817	-3.88026	Significant
HSP74_MOUSE	-0.271462	17.6518	-1.77486	0.10056	0.0423227	-5.59596	Significant
DPYL3_MOUSE	-0.461854	16.6518	-1.85169	0.0881266	0.0378845	-5.47805	Significant
COTL1_MOUSE	-0.15334	16.5376	-0.765412	0.458409	0.145024	-6.79387	Not Significant
PRVA_MOUSE	-3.38822	16.0312	-6.29178	3.51473e-05	7.59537e-05	2.34443	Significant
EFHD2_MOUSE	0.523316	17.215	1.97364	0.0712298	0.0318134	-5.28524	Significant
GLNA_MOUSE	0.0257317	18.9298	0.171258	0.866796	0.235617	-7.0854	Not Significant
PP2BA_MOUSE	1.04341	18.1347	5.40465	0.000143888	0.00022333	0.893703	Significant
GNAO_MOUSE	6.14885	15.954	16.8843	6.68537e-10	8.23571e-08	13.177	Significant
NEUM_MOUSE	-0.339225	17.0189	-0.998467	0.337221	0.113934	-6.58652	Not Significant
CALL3_MOUSE	0.555816	12.3699	1.5721	0.141191	0.0563023	-5.89234	Not Significant
VAMP3_MOUSE	-5.62798	12.1226					Not Significant
HSP72_MOUSE	0.042557	15.5853	0.194102	0.849253	0.231858	-7.08093	Not Significant
SUCB1_MOUSE	0.0390045	17.3384	0.0835626	0.934744	0.249618	-7.09738	Not Significant
S100B_MOUSE	3.06208	16.4366	2.75392	0.0170857	0.00976581	-3.93267	Significant
KCRU_MOUSE	-0.658632	18.0119	-2.36169	0.0354021	0.0179199	-4.63358	Significant
OTUB1_MOUSE	0.845404	17.3147	2.75474	0.0170596	0.00976085	-3.93119	Significant
RL40_MOUSE	-0.456158	17.7055	-1.82496	0.0922852	0.0393963	-5.51939	Significant
PA1B2_MOUSE	0.698931	16.4487	1.91792	0.0785443	0.0344062	-5.37416	Significant
SODM_MOUSE	-0.138314	17.5864	-0.322808	0.752243	0.211752	-7.04542	Not Significant
RIDA_MOUSE	-0.513791	16.2728	-1.21865	0.245752	0.0878362	-6.3485	Not Significant
TPPP_MOUSE	0.348564	17.8767	1.38856	0.189509	0.0720482	-6.13971	Not Significant
TERA_MOUSE	-0.621679	17.8179	-4.00531	0.00165202	0.00149862	-1.60233	Significant
CPLX1_MOUSE	-1.21621	17.3788	-4.66728	0.000504645	0.000608457	-0.393759	Significant
PFKAP_MOUSE	-0.0162647	17.486	-0.0905025	0.92934	0.24853	-7.09673	Not Significant
VATC1_MOUSE	2.04406	16.6224	8.03978	2.97147e-06	1.20112e-05	4.88359	Significant
DTD1_MOUSE	-0.216115	16.1086	-1.14236	0.274976	0.096743	-6.43532	Not Significant
ETFA_MOUSE	-0.365209	16.35	-0.873663	0.398977	0.130104	-6.70357	Not Significant
WDR1_MOUSE	0.491171	17.4907	2.54436	0.0252629	0.0135184	-4.31121	Significant
HPCA_MOUSE	1.61045	16.0079	3.9439	0.00184866	0.00162825	-1.71633	Significant
PTMA_MOUSE	-0.949823	17.6865	-4.96436	0.000301691	0.00040073	0.133307	Significant
IPYR_MOUSE	-0.0856189	16.4178	-0.415926	0.684603	0.197156	-7.0089	Not Significant
VATE1_MOUSE	0.898399	17.368	3.92765	0.00190462	0.00166688	-1.74653	Significant
EFTU_MOUSE	-0.532	16.8158	-1.05536	0.311477	0.107169	-6.52876	Not Significant
VATF_MOUSE	1.21576	14.449	5.08571	0.000245346	0.000339534	0.345443	Significant
TAU_MOUSE	0.293052	18.1229	1.63663	0.126929	0.0514177	-5.80049	Not Significant
GUAD_MOUSE	0.478136	17.6808	2.33042	0.0374911	0.0188415	-4.68791	Significant
ARPC2_MOUSE	0.658612	17.2696	4.15811	0.00125084	0.00121173	-1.31983	Significant
PYGB_MOUSE	-0.224434	17.6389	-1.23541	0.23967	0.0863417	-6.32883	Not Significant
TCPB_MOUSE	0.777055	16.4343	3.04378	0.00991099	0.00632796	-3.3985	Significant
DDAH1_MOUSE	0.23842	17.1848	1.49691	0.15954	0.0628167	-5.99627	Not Significant
LGUL_MOUSE	-0.774569	16.8694	-4.72253	0.000458196	0.000560878	-0.294934	Significant
NFL_MOUSE	-3.49766	17.1088	-14.3402	4.58272e-09	2.73629e-07	11.356	Significant
THIO_MOUSE	-1.95379	17.1445	-6.70792	1.8836e-05	4.70366e-05	2.98663	Significant
DUS3_MOUSE	0.568167	15.8439	3.01412	0.0104797	0.00657896	-3.45356	Significant
PFKAM_MOUSE	-0.427896	17.7675	-2.09296	0.0576348	0.0266745	-5.09055	Significant
STX1B_MOUSE	3.49705	15.9969	12.1311	3.18097e-08	6.61952e-07	9.46399	Significant
NUDT3_MOUSE	0.452947	16.3071	0.79307	0.442712	0.141331	-6.77182	Not Significant
DYN1_MOUSE	1.66068	17.2967	3.02935	0.0101838	0.00642907	-3.4253	Significant
KCC2B_MOUSE	-1.15715	16.4331	-1.36772	0.195783	0.0737779	-6.16642	Not Significant
MTAP2_MOUSE	-0.551631	18.3117	-3.04203	0.00994369	0.00634164	-3.40175	Significant
FRIH_MOUSE	0.232746	17.6288	0.731222	0.478293	0.150131	-6.82014	Not Significant
HNRPK_MOUSE	-0.156079	17.2688	-0.713186	0.488993	0.152722	-6.83356	Not Significant
IDH3A_MOUSE	-0.524272	18.1883	-1.65389	0.123334	0.0502149	-5.77552	Not Significant
GSTM3_MOUSE	0.977683	11.3094	1.84346	0.094061	0.0399466	-5.50223	Significant
RAB14_MOUSE	1.50097	16.0651	7.59878	5.34626e-06	1.76216e-05	4.28133	Significant
PACN1_MOUSE	1.29235	18.0284	8.30405	2.11241e-06	9.72856e-06	5.23285	Significant
CRYM_MOUSE	-0.24162	17.4689	-1.30184	0.216737	0.0796444	-6.24885	Not Significant
SCRN1_MOUSE	0.389458	17.6742	2.32505	0.0378611	0.0189935	-4.6972	Significant
RAB8A_MOUSE	0.749739	13.0549	3.01859	0.0103921	0.00653856	-3.44528	Significant
PGM1_MOUSE	-0.780518	17.2572	-4.87973	0.000348891	0.000452441	-0.0157402	Significant
CN37_MOUSE	2.06462	15.7306	5.63857	9.81698e-05	0.000168679	1.28698	Significant
RAB10_MOUSE	0.811918	16.18	4.07736	0.00144849	0.00135416	-1.4689	Significant
CSRP1_MOUSE	-2.75257	16.3869	-10.0699	2.60245e-07	2.41387e-06	7.36201	Significant
MARCS_MOUSE	1.49324	16.8535	6.07323	4.92349e-05	9.9508e-05	1.99736	Significant
NSF_MOUSE	0.248167	17.7652	1.28464	0.222498	0.0811915	-6.26986	Not Significant
RAB8B_MOUSE	1.62805	13.9244	4.6542	0.000516346	0.000615588	-0.41721	Significant
GSTM7_MOUSE	0.340806	13.6816	1.54352	0.14794	0.0588266	-5.93225	Not Significant
BIP_MOUSE	-1.01853	17.2892	-5.55785	0.000111918	0.000187151	1.15212	Significant
MBP_MOUSE	3.02221	17.5287	7.78604	4.15455e-06	1.51341e-05	4.54008	Significant
AINX_MOUSE	-3.42719	17.0439	-15.5338	1.7923e-09	1.25878e-07	12.2524	Significant
SEP11_MOUSE	1.27736	16.5318	4.58386	0.000584282	0.000672717	-0.543624	Significant
ARPC3_MOUSE	1.55836	17.0235	8.15018	2.57421e-06	1.10409e-05	5.03054	Significant
PIPNA_MOUSE	1.66177	16.3457	5.03559	0.000267151	0.000365336	0.258053	Significant
SH3L3_MOUSE	0.5524	16.8451	2.11254	0.0556489	0.0258192	-5.05807	Significant
PDXK_MOUSE	-0.440119	17.7678	-2.71003	0.0185491	0.0104012	-4.0126	Significant
CALB1_MOUSE	-0.343202	17.1162	-1.27679	0.225167	0.0820447	-6.27938	Not Significant
IF4A2_MOUSE	-0.126567	16.4809	-0.341047	0.738802	0.209226	-7.03898	Not Significant
S10A1_MOUSE	-1.21129	16.2141	-3.36995	0.00536837	0.00386208	-2.7894	Significant
STX1A_MOUSE	8.45584	13.8503	9.08988	1.30551e-05	3.54355e-05	3.82876	Significant
GRP75_MOUSE	-1.12815	17.1313	-2.37407	0.0346065	0.0175646	-4.612	Significant
RAB6B_MOUSE	0.173498	15.5176	0.78918	0.444898	0.141868	-6.77496	Not Significant
ML12B_MOUSE	0.0530851	15.9793	0.200228	0.844563	0.231139	-7.07964	Not Significant
FSCN1_MOUSE	0.187015	17.4479	0.888094	0.391464	0.128026	-6.69073	Not Significant
TAGL2_MOUSE	-1.57338	14.6405	-7.75954	4.30437e-06	1.54598e-05	4.50375	Significant
AP2M1_MOUSE	2.45681	16.5075	11.1694	8.14641e-08	1.23707e-06	8.52891	Significant
2AAA_MOUSE	1.33106	17.6203	5.02696	0.000271107	0.000369721	0.242969	Significant
DCTN2_MOUSE	1.28267	15.7411	6.71187	1.87267e-05	4.69724e-05	2.99262	Significant
HPRT_MOUSE	-0.247296	16.8297	-1.25113	0.234078	0.0844155	-6.3102	Not Significant
CALR_MOUSE	-0.811016	18.4205	-5.12367	0.000230081	0.000323184	0.411395	Significant
EF1B_MOUSE	-0.51465	17.2344	-2.25701	0.0428667	0.0209619	-4.81432	Significant
GMFB_MOUSE	0.483282	16.5701	2.13828	0.0531367	0.0249003	-5.01517	Significant
GSTM2_MOUSE	-0.618405	13.2454	-1.95025	0.0742211	0.0327846	-5.32274	Significant
H4_MOUSE	-3.49593	14.2114	-2.73062	0.0178477	0.0100885	-3.97514	Significant
RAB7A_MOUSE	-0.293346	15.8456	-1.63886	0.126458	0.0513266	-5.79727	Not Significant
ACBP_MOUSE	-1.12896	16.9573	-2.73505	0.0177004	0.0100153	-3.96708	Significant
STMN1_MOUSE	-1.9769	16.0145	-2.15952	0.051143	0.0241473	-4.97958	Significant
SERC_MOUSE	-0.214012	16.8531	-1.27143	0.227007	0.0825545	-6.28586	Not Significant
MK01_MOUSE	0.945594	16.815	3.92644	0.00190887	0.001668	-1.74879	Significant
VATG2_MOUSE	0.268778	15.9973	0.799644	0.439032	0.140316	-6.76647	Not Significant
IF4A1_MOUSE	0.521017	15.0519	1.22116	0.244832	0.0875631	-6.34556	Not Significant
TCAL3_MOUSE	-3.74418	16.9541	-12.5292	2.1956e-08	5.14011e-07	9.82986	Significant
FABP5_MOUSE	-0.766212	17.1123	-4.66262	0.000508776	0.000612124	-0.402099	Significant
PSB1_MOUSE	0.617994	16.3109	3.62947	0.00330551	0.00259391	-2.30314	Significant
KCY_MOUSE	-0.550385	17.0395	-2.97075	0.0113708	0.00702071	-3.53396	Significant
VATD_MOUSE	2.3581	16.0761	10.0719	2.59672e-07	2.41387e-06	7.36424	Significant
AP2S1_MOUSE	4.48731	15.4616	11.4788	5.97646e-08	1.00359e-06	8.83796	Significant
PSB3_MOUSE	0.667533	15.8584	2.97268	0.0113296	0.00700293	-3.53038	Significant
SYT1_MOUSE	3.20037	16.3421	10.2645	2.10349e-07	2.22995e-06	7.57674	Significant
1433S_MOUSE		11.2983					Not Significant
FABPH_MOUSE	-0.0962689	16.8949	-0.431895	0.673264	0.19479	-7.00173	Not Significant
PPR1B_MOUSE	-0.717246	17.3471	-2.24529	0.0437902	0.0213392	-4.83435	Significant
CNRP1_MOUSE	1.87239	15.778	5.98629	5.64036e-05	0.000109658	1.8574	Significant
KAP3_MOUSE	2.67252	15.948	8.08622	2.79691e-06	1.1555e-05	4.94559	Significant
PIMT_MOUSE	0.942696	16.3688	3.13905	0.00828438	0.00546076	-3.22116	Significant
NDRG2_MOUSE	-0.279349	17.5016	-1.06731	0.30626	0.105568	-6.51629	Not Significant
SYNJ1_MOUSE	0.867423	17.147	4.30722	0.000955794	0.000996335	-1.04598	Significant
IDHG1_MOUSE	-0.283547	17.1065	-0.633744	0.537812	0.164495	-6.88895	Not Significant
ALBU_MOUSE	0.913815	17.9821	1.43958	0.174857	0.067596	-6.07312	Not Significant
AMPH_MOUSE	0.835584	16.9615	4.59409	0.000573849	0.000662062	-0.525204	Significant
PP2AA_MOUSE	0.254084	17.3607	1.47655	0.164843	0.06444	-6.02379	Not Significant
IF5A1_MOUSE	-0.273003	16.5444	-0.867476	0.402228	0.130785	-6.70902	Not Significant
MARE3_MOUSE	0.946599	16.2071	4.29295	0.000980614	0.00101101	-1.07211	Significant
ENOB_MOUSE	-0.630043	14.1849	-2.11277	0.0556262	0.0258192	-5.05769	Significant
ROAA_MOUSE	-1.12807	15.4015	-5.35659	0.000155796	0.000235946	0.811961	Significant
PSA5_MOUSE	-0.623788	16.7584	-4.16417	0.00123718	0.00120681	-1.30866	Significant
RAN_MOUSE	-0.514716	17.8315	-3.44829	0.00463553	0.00340907	-2.6426	Significant
LEGL_MOUSE	1.12254	16.103	5.52144	0.00011877	0.000195696	1.091	Significant
STIP1_MOUSE	-0.255405	17.5169	-1.6218	0.130091	0.052482	-5.82182	Not Significant
EF2_MOUSE	-0.0795094	17.3084	-0.493862	0.630073	0.185639	-6.97147	Not Significant
ARC1A_MOUSE	0.767071	17.1383	4.87746	0.000350255	0.000452441	-0.0197413	Significant
DYL2_MOUSE	0.70083	15.9741	3.9242	0.00191674	0.00167227	-1.75295	Significant
NFM_MOUSE	-3.7208	18.0912	-13.0595	1.36086e-08	4.02429e-07	10.2994	Significant
SEPT5_MOUSE	2.36623	16.789	10.6924	1.33217e-07	1.68865e-06	8.03627	Significant
PLCB1_MOUSE	1.90444	16.5932	7.61541	5.22698e-06	1.73778e-05	4.30449	Significant
RAB2A_MOUSE	1.00231	15.1836	2.98306	0.0111105	0.00688266	-3.51116	Significant
ENPL_MOUSE	-0.575876	17.2033	-2.78171	0.0162186	0.00939445	-3.88192	Significant
AK1A1_MOUSE	-0.484334	16.5651	-2.74668	0.017319	0.00984908	-3.94588	Significant
GPM6A_MOUSE	8.2271	15.1183	11.419	6.34199e-08	1.01028e-06	8.7788	Significant
PFD5_MOUSE	2.17846	14.7581	6.65606	2.03327e-05	4.98872e-05	2.90793	Significant
PSA2_MOUSE	1.6395	15.6191	6.3485	3.22382e-05	7.11996e-05	2.43339	Significant
AP2B1_MOUSE	1.09535	16.6459	4.28284	0.000998607	0.00101715	-1.09063	Significant
SKP1_MOUSE	-0.822875	16.6952	-3.61813	0.00337603	0.00262723	-2.32438	Significant
EF1G_MOUSE	-0.459093	17.5236	-2.39878	0.0330689	0.0169373	-4.5688	Significant
HS74L_MOUSE	-0.106367	16.5688	-0.523712	0.609751	0.18079	-6.95549	Not Significant
CAZA2_MOUSE	0.374494	16.6456	2.19886	0.0476368	0.0228178	-4.91327	Significant
CAMKV_MOUSE	2.59263	16.2679	6.02601	5.3e-05	0.000105598	1.92149	Significant
FABP7_MOUSE	-1.62209	15.6793	-3.37409	0.00532689	0.00384208	-2.78165	Significant
KAP2_MOUSE	1.23268	15.6536	6.74311	1.78871e-05	4.54755e-05	3.03983	Significant
TCPQ_MOUSE	0.687376	16.3072	3.10167	0.00888797	0.00579329	-3.29081	Significant
HPCL4_MOUSE	3.37266	14.3554	8.35796	1.97226e-06	9.31208e-06	5.30306	Significant
VPS35_MOUSE	1.46419	16.115	6.29581	3.49319e-05	7.57796e-05	2.35076	Significant
MAP6_MOUSE	0.611376	17.3995	3.68347	0.00298985	0.00240326	-2.20208	Significant
PSA7_MOUSE	-0.28991	16.76	-1.32102	0.210456	0.0778646	-6.22516	Not Significant
AT1A3_MOUSE	2.69225	15.1195	6.21409	3.95914e-05	8.33144e-05	2.22183	Significant
PTPA_MOUSE	-0.357226	16.5217	-1.94512	0.0748924	0.0330292	-5.33093	Significant
PSB5_MOUSE	-0.0574469	16.4651	-0.342717	0.737576	0.208984	-7.03837	Not Significant
TENR_MOUSE	-0.410412	17.334	-2.94616	0.011909	0.00731282	-3.57945	Significant
UBE2N_MOUSE	0.596705	16.6317	2.1231	0.0546051	0.0254188	-5.0405	Significant
PP1A_MOUSE	0.907781	15.5921	2.87023	0.0137359	0.00824538	-3.71951	Significant
MIF_MOUSE	3.12797	12.9986	6.00743	5.45643e-05	0.000108331	1.89154	Significant
TALDO_MOUSE	-1.27302	17.5089	-5.08913	0.000243928	0.000339242	0.351397	Significant
VATH_MOUSE	4.89462	15.6094	11.4626	6.07302e-08	1.00359e-06	8.82199	Significant
DLDH_MOUSE	-0.948069	17.7209	-2.22079	0.0457818	0.0221179	-4.87609	Significant
DPYL5_MOUSE	0.546263	16.8844	2.93388	0.0121871	0.00745103	-3.60214	Significant
MYL9_MOUSE		13.2174					Not Significant
ARP2_MOUSE	0.529912	17.1003	3.09028	0.00908056	0.00589148	-3.31202	Significant
NACAM_MOUSE	-2.22003	16.1023	-8.13591	2.6222e-06	1.1121e-05	5.01164	Significant
RAB6A_MOUSE	0.350916	15.5619	1.84267	0.0895099	0.038391	-5.49203	Significant
SNAB_MOUSE	-0.0507391	16.4294	-0.0931776	0.927258	0.248331	-7.09647	Not Significant
PSA_MOUSE	-0.412158	16.8611	-2.57245	0.0239775	0.0129539	-4.26095	Significant
HS12A_MOUSE	0.356038	16.7546	1.47727	0.164652	0.06444	-6.02282	Not Significant
LSAMP_MOUSE	2.92582	14.1339	7.75685	4.31989e-06	1.54598e-05	4.50006	Significant
HPLN1_MOUSE	-0.994401	16.9303	-5.03539	0.000267242	0.000365336	0.257705	Significant
ARPC4_MOUSE	0.238289	17.0654	1.32147	0.210311	0.0778646	-6.2246	Not Significant
GAL3A_MOUSE	0.0209394	16.2898	0.0429831	0.966402	0.255884	-7.10014	Not Significant
ESTD_MOUSE	-0.99116	16.7189	-3.77183	0.00253821	0.00209109	-2.03692	Significant
PRDX3_MOUSE	-1.22998	16.9995	-2.45479	0.0298233	0.015501	-4.47029	Significant
UBP5_MOUSE	0.595966	17.0631	3.39036	0.00516683	0.00374104	-2.75116	Significant
MYL6_MOUSE	-1.21175	16.4693	-6.42187	2.88478e-05	6.45757e-05	2.54781	Significant
ANXA6_MOUSE	0.527413	16.684	2.79508	0.0158172	0.00919683	-3.85747	Significant
NCDN_MOUSE	1.34664	16.4602	2.28094	0.0410386	0.0202976	-4.77329	Significant
SET_MOUSE	-1.19707	17.2773	-6.5595	2.34664e-05	5.58681e-05	2.76038	Significant
HDHD2_MOUSE	-0.37281	15.8886	-1.18349	0.258902	0.0918934	-6.38907	Not Significant
GLSK_MOUSE	0.104715	16.9271	0.219446	0.829889	0.228011	-7.07533	Not Significant
AP2A2_MOUSE	1.67175	15.9934	8.19535	2.4284e-06	1.06596e-05	5.09023	Significant
ALDR_MOUSE	-0.225901	16.7647	-1.30366	0.216136	0.0794756	-6.24662	Not Significant
ACLY_MOUSE	0.166488	16.3207	0.848771	0.412164	0.133092	-6.72528	Not Significant
STMN1_HUMAN	0.00725747	15.9449	0.0141763	0.989022	0.2604	-6.85928	Not Significant
ODPA_MOUSE	-1.69456	17.1935	-8.27771	2.18473e-06	9.9798e-06	5.19842	Significant
THIM_MOUSE	-0.660191	15.8162	-1.97719	0.0707864	0.0316406	-5.27954	Significant
IMPA1_MOUSE	-0.730533	17.1793	-3.75312	0.00262767	0.00215531	-2.07188	Significant
FA49B_MOUSE	1.43555	16.314	3.90394	0.00198944	0.00172304	-1.79065	Significant
RAB35_MOUSE	0.778399	14.2659	3.2935	0.00619659	0.00434383	-2.93256	Significant
PURA_MOUSE	-0.311884	16.7498	-1.3544	0.199877	0.074969	-6.18332	Not Significant
KCC2D_MOUSE	-0.614003	14.7319	-0.987651	0.342285	0.114954	-6.5972	Not Significant
UB2V1_MOUSE	0.304232	15.8303	0.892787	0.389042	0.127457	-6.68652	Not Significant
SYSC_MOUSE	-0.146476	16.588	-0.903993	0.3833	0.12609	-6.67638	Not Significant
PI42B_MOUSE	1.02841	15.9357	5.79536	7.63036e-05	0.000138455	1.5463	Significant
K1C10_MOUSE	-1.48291	17.8084	-1.91294	0.0792303	0.0346702	-5.38204	Significant
CLCB_MOUSE	1.00308	15.7705	2.55776	0.0246418	0.013242	-4.28726	Significant
PGK2_MOUSE	2.15929	12.2438	6.07355	0.00137874	0.00130856	-0.528029	Significant
BIN1_MOUSE	0.261289	16.7325	0.947842	0.361394	0.120364	-6.63563	Not Significant
PFKAL_MOUSE	0.65891	16.9386	2.64218	0.0210564	0.0115761	-4.13552	Significant
APOE_MOUSE	0.434425	15.573	0.93002	0.370189	0.122784	-6.65239	Not Significant
VPS29_MOUSE	1.15478	15.2658	4.99561	0.000285996	0.000382597	0.188111	Significant
CRK_MOUSE	0.900027	15.6177	4.77279	0.000419812	0.00052185	-0.205347	Significant
TPM3_MOUSE	-0.0125098	17.0256	-0.0627696	0.950955	0.253389	-7.09902	Not Significant
PALM_MOUSE	4.19238	14.1474	7.9888	3.17653e-06	1.23088e-05	4.81523	Significant
PAK1_MOUSE	1.17167	16.3398	4.54183	0.000629271	0.000717167	-0.619443	Significant
ASGL1_MOUSE	-0.762326	16.2994	-3.29699	0.00615609	0.00432901	-2.92603	Significant
A1AT2_MOUSE	2.66025	12.5763	2.2713	0.041766	0.0205668	-4.78984	Significant
PRDX4_MOUSE	-0.857243	13.3538	-4.00491	0.00165321	0.00149862	-1.60306	Significant
PP1B_MOUSE	-0.633038	16.0109	-1.31634	0.211975	0.0782767	-6.23097	Not Significant
HBB2_MOUSE		10.7086					Not Significant
HINT1_MOUSE	-1.56572	17.4534	-3.83547	0.00225673	0.00191826	-1.91817	Significant
SPRE_MOUSE	-0.689543	15.8167	-4.1086	0.00136846	0.00130415	-1.41117	Significant
AN32A_MOUSE	-1.77377	16.7222	-10.1809	2.3039e-07	2.271e-06	7.48498	Significant
RAB15_MOUSE	0.502453	12.7991	0.379172	0.711001	0.202887	-7.02439	Not Significant
DPYL4_MOUSE	0.495192	16.4967	2.69376	0.0191223	0.01068	-4.04216	Significant
ALDH2_MOUSE	-0.705455	16.719	-1.95674	0.0733794	0.0325922	-5.31235	Significant
RAB4B_MOUSE	0.301593	13.128	0.731584	0.47808	0.150131	-6.81987	Not Significant
RAC1_MOUSE	0.20811	17.2767	1.30745	0.214884	0.079067	-6.24195	Not Significant
HPCL1_MOUSE	-0.406849	13.726	-0.697546	0.498388	0.155225	-6.84494	Not Significant
TOLIP_MOUSE	1.7887	15.1239	9.0597	8.30183e-07	5.48763e-06	6.18585	Significant
H2B1B_MOUSE	-0.133261	13.7432	-0.149428	0.883629	0.238972	-7.08915	Not Significant
MAAI_MOUSE	-0.099649	14.4004	-0.212346	0.835303	0.228939	-7.07697	Not Significant
HS105_MOUSE	0.26181	17.1401	1.0958	0.294083	0.102263	-6.48609	Not Significant
PDIA1_MOUSE	-1.36864	16.6809	-8.00334	3.11654e-06	1.22452e-05	4.83476	Significant
TCPG_MOUSE	1.13846	16.0899	4.37285	0.000849761	0.000914652	-0.926114	Significant
A4_MOUSE	4.19766	16.8069	16.6829	7.70857e-10	8.23571e-08	13.0447	Significant
PEBP2_MOUSE		11.341					Not Significant
A1AT3_MOUSE	1.12124	13.386	0.63522	0.540524	0.165234	-6.59216	Not Significant
PP1G_MOUSE	0.350344	15.6833	1.42463	0.183724	0.0702707	-6.09237	Not Significant
RB11B_MOUSE	0.0657937	15.8526	0.327986	0.748418	0.211158	-7.04362	Not Significant
ROA2_MOUSE	-0.619653	16.977	-3.44954	0.00462467	0.00340554	-2.64025	Significant
TEBP_MOUSE	1.09779	14.581	4.17121	0.0012215	0.00119567	-1.29569	Significant
ADDA_MOUSE	0.611097	16.6521	2.23564	0.0445647	0.021636	-4.85081	Significant
SEPT3_MOUSE	2.47548	16.6889	8.80355	1.13176e-06	6.3642e-06	5.87017	Significant
AP180_MOUSE	1.58322	16.5867	5.68748	9.07148e-05	0.000159279	1.36825	Significant
MK03_MOUSE	0.527559	14.992	1.98605	0.0696893	0.0313356	-5.26526	Significant
KCC2G_MOUSE	-0.579284	15.1492	-1.01309	0.33046	0.112189	-6.57193	Not Significant
GSTA4_MOUSE	-1.64875	16.0955	-7.36259	7.39312e-06	2.25756e-05	3.94845	Significant
RANG_MOUSE	-0.569362	16.5208	-3.06568	0.00951072	0.00610292	-3.35778	Significant
HS71A_MOUSE	0.412628	14.6597	1.73058	0.108421	0.0449576	-5.66258	Significant
K2C1_MOUSE	-2.23438	17.6707	-2.80087	0.0156462	0.00911928	-3.84686	Significant
ATPB_MOUSE	-0.864599	17.6664	-4.65298	0.000517444	0.000615588	-0.419384	Significant
IDHC_MOUSE	-0.293664	16.6623	-1.57438	0.140665	0.0561721	-5.88914	Not Significant
KAPCB_MOUSE	1.28641	16.1264	5.39643	0.000145855	0.000225138	0.879749	Significant
UBQL2_MOUSE	-0.899253	16.0407	-4.30946	0.00095196	0.000996335	-1.04189	Significant
TCTP_MOUSE	1.03737	16.8986	3.22775	0.00701145	0.00480423	-3.05554	Significant
LIS1_MOUSE	-0.0739939	16.95	-0.445883	0.663401	0.19263	-6.99524	Not Significant
PHYIP_MOUSE	0.164842	17.5735	0.976835	0.347404	0.116325	-6.60778	Not Significant
UCHL3_MOUSE	-0.25098	16.4047	-1.33781	0.205079	0.0762583	-6.20421	Not Significant
GLOD4_MOUSE	0.0566055	16.2917	0.31587	0.757377	0.21224	-7.04778	Not Significant
ARP5L_MOUSE	0.792751	15.5599	3.77739	0.00251225	0.00208103	-2.02654	Significant
AL7A1_MOUSE	-0.329133	16.2135	-1.6189	0.130716	0.0526483	-5.82597	Not Significant
DYL1_MOUSE	-8.01828	15.5417	-8.36122	1.22701e-05	3.41292e-05	3.79065	Significant
2ABA_MOUSE	-0.0397058	16.4222	-0.208757	0.838043	0.229578	-7.07777	Not Significant
TCPH_MOUSE	0.76505	16.3297	3.16472	0.00789379	0.00528065	-3.17327	Significant
H2A1H_MOUSE	-2.10428	14.4233	-1.98941	0.0737387	0.0326743	-5.16365	Significant
TCPE_MOUSE	1.13921	16.1459	5.33023	0.000162763	0.000243868	0.766991	Significant
AL1L1_MOUSE	-1.6445	16.488	-5.5758	0.000108694	0.000182848	1.1822	Significant
HEBP1_MOUSE	1.42549	15.1261	4.32547	0.000925001	0.00097509	-1.01261	Significant
TCPA_MOUSE	1.41089	16.1363	7.083	1.09488e-05	3.12269e-05	3.54482	Significant
TPPP3_MOUSE	-2.38486	15.8482	-4.72572	0.00045565	0.000558979	-0.289229	Significant
AP2A1_MOUSE	2.58097	15.763	8.84446	1.07663e-06	6.3642e-06	5.92108	Significant
CAP1_MOUSE	2.57825	16.0869	5.35681	0.000155739	0.000235946	0.812336	Significant
ECHM_MOUSE	-0.243956	15.755	-0.565824	0.581652	0.174857	-6.93144	Not Significant
PP2BB_MOUSE	1.15471	15.5156	5.35015	0.000157469	0.000237037	0.800979	Significant
SPA3K_MOUSE	1.55129	13.3165	1.94455	0.0909579	0.0389229	-5.23386	Significant
RAB4A_MOUSE	-0.259725	13.6744	-1.2996	0.217482	0.0797616	-6.2516	Not Significant
IPYR2_MOUSE	0.609085	15.2918	1.49133	0.160977	0.0632497	-6.00383	Not Significant
THY1_MOUSE	4.26132	15.3782	13.2606	1.14012e-08	3.83517e-07	10.4724	Significant
PSA6_MOUSE	-0.668049	16.7751	-4.44736	0.000744016	0.000821286	-0.79052	Significant
DCE1_MOUSE	1.47459	15.393	5.46638	0.000129983	0.000207479	0.998213	Significant
UB2L3_MOUSE	1.84706	15.5844	9.43953	5.30697e-07	3.97572e-06	6.64063	Significant
KAPCA_MOUSE	1.4059	14.6993	4.3078	0.000954808	0.000996335	-1.04493	Significant
OXR1_MOUSE	1.73748	16.1185	10.0307	2.71727e-07	2.42338e-06	7.31841	Significant
MARE2_MOUSE	1.84625	15.5836	4.22169	0.00111493	0.00111664	-1.20282	Significant
CRIP2_MOUSE	1.17953	15.8274	7.52914	5.87825e-06	1.8873e-05	4.18395	Significant
ACTN4_MOUSE	1.63895	15.0566	4.68727	0.000487298	0.000590074	-0.357964	Significant
SNAG_MOUSE	1.14003	15.2367	4.86103	0.000360326	0.00046328	-0.0487969	Significant
ACTN1_MOUSE	1.40208	15.1339	3.86559	0.00213486	0.0018369	-1.86204	Significant
RAB43_MOUSE	-0.408973	11.7451	-1.19884	0.253094	0.0902884	-6.37147	Not Significant
ADDB_MOUSE	0.243912	16.0619	0.897333	0.386705	0.126913	-6.68242	Not Significant
RLA2_MOUSE	-2.58115	15.1821	-7.73693	4.43682e-06	1.54837e-05	4.47266	Significant
RAB37_MOUSE	0.958823	14.14	5.0723	0.000250991	0.000345644	0.322093	Significant
A1AT5_MOUSE		13.1803					Not Significant
F10A1_MOUSE	-0.822463	16.8636	-5.92412	6.22003e-05	0.000118468	1.75668	Significant
PGM2L_MOUSE	1.21966	16.4166	5.67523	9.25238e-05	0.000161446	1.34793	Significant
E41L3_MOUSE	0.770861	16.7029	2.97352	0.0113116	0.0069995	-3.52882	Significant
RAB12_MOUSE	0.702699	12.4952	2.1187	0.0550376	0.0255778	-5.04782	Significant
C1QBP_MOUSE	0.932728	15.4978	1.33365	0.206402	0.0765981	-6.20943	Not Significant
SEPT6_MOUSE	1.71425	15.828	5.99352	5.57673e-05	0.000109176	1.86908	Significant
SYWC_MOUSE	-0.531466	15.9248	-1.47243	0.165933	0.0647853	-6.02933	Not Significant
PTMS_MOUSE	-2.54069	17.8148	-5.26516	0.000181399	0.000265207	0.655588	Significant
RAB26_MOUSE	-3.51553	13.306	-6.72832	4.39052e-05	9.10284e-05	2.35275	Significant
RAB30_MOUSE	3.07302	12.6592					Not Significant
RB39B_MOUSE	-10.936	15.4697	-10.6646	1.37166e-07	1.68865e-06	8.00694	Significant
RAB2B_MOUSE	4.36058	13.5543	7.7433	7.37912e-06	2.25756e-05	4.09446	Significant
NSF1C_MOUSE	0.105821	16.4377	0.502049	0.624467	0.184277	-6.96717	Not Significant
RD23B_MOUSE	-0.200483	16.1233	-0.894164	0.388333	0.127299	-6.68528	Not Significant
EFHD1_MOUSE		11.2099					Not Significant
HS71L_MOUSE		11.6091					Not Significant
LKHA4_MOUSE	-0.58455	16.0126	-3.49612	0.00423884	0.00317552	-2.55296	Significant
PSA1_MOUSE	-0.579334	16.0303	-3.11624	0.00864766	0.00566293	-3.26367	Significant
SSDH_MOUSE	-0.73311	17.0779	-1.49806	0.159243	0.0627437	-5.99469	Not Significant
K2C73_MOUSE	-0.883876	15.9659	-1.34266	0.203547	0.0760267	-6.19812	Not Significant
CSN4_MOUSE	0.309174	15.0466	1.44219	0.174134	0.067429	-6.06967	Not Significant
TERA_HUMAN		15.6005					Not Significant
HNRH2_MOUSE	1.78106	15.2411	2.8437	0.0144377	0.00853896	-3.7683	Significant
ROA1_MOUSE	-0.234955	16.6777	-0.859752	0.406311	0.13192	-6.71577	Not Significant
TCPZ_MOUSE	0.668895	16.1783	2.42518	0.0314987	0.0162069	-4.52246	Significant
MP2K4_MOUSE	-0.127276	15.0372	-0.352869	0.730138	0.207295	-7.03461	Not Significant
PRS7_MOUSE	0.101203	15.5334	0.375927	0.713351	0.203351	-7.02569	Not Significant
AKAP5_MOUSE	3.70769	15.2556	6.68111	1.95946e-05	4.84999e-05	2.94599	Significant
SYAC_MOUSE	-0.803041	16.1067	-4.87741	0.000350285	0.000452441	-0.0198278	Significant
AP1B1_MOUSE	1.86117	15.1518	6.9221	1.3787e-05	3.65395e-05	3.30774	Significant
CYFP2_MOUSE	3.89495	15.6834	13.6579	8.09217e-09	3.24763e-07	10.8062	Significant
TXNL1_MOUSE	-0.945795	16.1424	-5.45759	0.000131873	0.000209306	0.98337	Significant
HNRPD_MOUSE	-1.06729	15.6016	-3.5737	0.00366738	0.00282269	-2.4076	Significant
ARP3_MOUSE	0.528545	16.7729	3.01221	0.0105176	0.00659536	-3.45712	Significant
IDHP_MOUSE	0.109843	16.0979	0.319846	0.754433	0.211992	-7.04643	Not Significant
NP1L4_MOUSE	0.212882	15.2701	1.34005	0.204372	0.0761925	-6.20141	Not Significant
OLA1_MOUSE	0.202941	16.5234	1.0571	0.310711	0.107037	-6.52695	Not Significant
STRAP_MOUSE	-0.389054	15.8479	-2.26201	0.0424783	0.020831	-4.80575	Significant
SUCA_MOUSE	-0.56779	17.0646	-1.12745	0.280986	0.0984875	-6.45176	Not Significant
CSK21_MOUSE	1.77036	15.7497	9.49337	4.98646e-07	3.78608e-06	6.70384	Significant
PHIPL_MOUSE	-0.677049	16.8345	-4.05344	0.00151301	0.00140116	-1.51315	Significant
NFL_HUMAN		15.3734					Not Significant
6PGD_MOUSE	0.637956	15.5767	2.4798	0.0284757	0.0149109	-4.42607	Significant
ISC2A_MOUSE		13.5955					Not Significant
MMSA_MOUSE	-0.620639	15.817	-2.06548	0.060533	0.0277625	-5.13588	Significant
BPNT1_MOUSE	-0.059606	16.3153	-0.420729	0.681184	0.196474	-7.00677	Not Significant
CAPZB_MOUSE	-0.263351	16.4577	-0.996906	0.337948	0.113981	-6.58807	Not Significant
RTRAF_MOUSE	0.778136	15.0695	3.56229	0.00374624	0.0028755	-2.42897	Significant
ACTY_MOUSE	3.77721	14.2281	8.08623	2.79688e-06	1.1555e-05	4.94561	Significant
PLPP_MOUSE	0.368538	16.6631	2.3516	0.0360635	0.0182055	-4.65113	Significant
PYGM_MOUSE	-0.779443	16.0945	-2.49066	0.0279085	0.0146729	-4.4068	Significant
ETFB_MOUSE	-0.274716	15.8503	-0.643703	0.531544	0.163279	-6.88234	Not Significant
PRS6A_MOUSE	-0.0438907	15.5618	-0.225487	0.82529	0.227192	-7.07389	Not Significant
PSB2_MOUSE	-0.378348	15.8825	-1.72021	0.11034	0.0456522	-5.67804	Significant
ACADL_MOUSE	-1.15873	16.1408	-2.95359	0.0117437	0.00723846	-3.56571	Significant
CLCA_MOUSE	0.76998	16.4103	2.25821	0.0427734	0.0209345	-4.81227	Significant
DBNL_MOUSE	0.407596	15.7543	2.29449	0.0400364	0.0198894	-4.74998	Significant
PPID_MOUSE	-0.0185399	16.4	-0.0931621	0.92727	0.248331	-7.09647	Not Significant
PCS1N_MOUSE	0.272029	15.5238	0.840599	0.416556	0.133968	-6.73228	Not Significant
CYTC_MOUSE	-2.05787	15.7006	-6.98159	1.26556e-05	3.46864e-05	3.39582	Significant
CNTN1_MOUSE	-0.498331	16.9769	-2.75576	0.0170269	0.00975208	-3.92932	Significant
PFD3_MOUSE	0.731413	14.3773	2.2076	0.0468888	0.0224787	-4.89847	Significant
K1C13_MOUSE	-0.599837	13.7052	-1.25136	0.233996	0.0844155	-6.30992	Not Significant
VAMP1_MOUSE	0.856907	14.4165	1.89572	0.0816441	0.0355603	-5.4092	Significant
PSMA8_MOUSE	-0.709982	11.8959	-1.37463	0.205021	0.0762583	-5.94363	Not Significant
HNRH1_MOUSE	-0.732679	15.3754	-1.71491	0.111332	0.045995	-5.68592	Significant
SRR_MOUSE	1.8576	15.7588	7.80055	4.07485e-06	1.49641e-05	4.55995	Significant
AMPL_MOUSE	-1.1882	15.8784	-5.49197	0.000124638	0.000201758	1.04139	Significant
SAHH2_MOUSE	1.27771	16.2456	5.66706	9.37523e-05	0.00016258	1.33435	Significant
CNDP2_MOUSE	-0.530889	16.211	-3.16466	0.00789472	0.00528065	-3.17338	Significant
TPM1_MOUSE	0.397263	14.832	1.2584	0.231524	0.0837635	-6.30151	Not Significant
CPLX2_MOUSE	1.02996	16.4872	1.36037	0.205618	0.0764079	-6.05555	Not Significant
GFAP_MOUSE	-3.51776	15.4975	-5.55459	0.000112515	0.00018759	1.14666	Significant
VATE2_MOUSE	1.14012	14.9343	3.22125	0.00709767	0.00485148	-3.06769	Significant
NQO1_MOUSE	-2.3856	14.261	-3.62788	0.00331533	0.00259465	-2.30613	Significant
NCALD_MOUSE	2.53307	14.3165	4.27307	0.00101632	0.00103074	-1.10853	Significant
RS20_MOUSE	-1.51684	14.8623	-5.35349	0.0001566	0.000236525	0.806671	Significant
ODP2_MOUSE	-0.714883	16.5293	-1.50388	0.157756	0.0622888	-5.98677	Not Significant
DREB_MOUSE	1.31659	16.3238	5.38188	0.000149406	0.000228735	0.855013	Significant
GPX4_MOUSE	-0.238713	15.2884	-0.927306	0.371542	0.123087	-6.65492	Not Significant
GPD1L_MOUSE	0.59947	15.8999	3.19722	0.00742574	0.00504503	-3.11259	Significant
TCPD_MOUSE	1.20196	15.8902	4.30813	0.000954231	0.000996335	-1.04432	Significant
PSB4_MOUSE	0.0185266	16.2691	0.120999	0.905639	0.243466	-7.09327	Not Significant
SAHH_MOUSE	-0.652064	16.4877	-3.47388	0.00441883	0.00327976	-2.59464	Significant
MARE1_MOUSE	0.445342	14.9664	2.32711	0.0377185	0.0189389	-4.69363	Significant
GNAI2_MOUSE		12.808					Not Significant
PPP5_MOUSE	0.34103	15.9572	1.68636	0.116813	0.047872	-5.72809	Significant
PPAC_MOUSE	0.496933	15.8162	1.07512	0.302882	0.104715	-6.50807	Not Significant
DYN3_MOUSE	0.0851616	14.4951	0.145679	0.886526	0.239474	-7.08975	Not Significant
PRPS1_MOUSE	0.364729	16.2824	2.03361	0.0640639	0.0291223	-5.1881	Significant
GPDA_MOUSE	2.70708	15.6896	5.88451	6.62196e-05	0.0001232	1.69222	Significant
ASSY_MOUSE	-0.0767571	15.4935	-0.307005	0.763956	0.21387	-7.05072	Not Significant
CSN5_MOUSE	0.639178	14.9104	2.87201	0.0136901	0.00822671	-3.71625	Significant
DIRA2_MOUSE	1.43148	16.022	4.78543	0.000410691	0.000512782	-0.182851	Significant
OAT_MOUSE	0.261828	16.4723	0.384142	0.707407	0.202021	-7.02238	Not Significant
UBQL1_MOUSE	-0.0601333	15.1509	-0.286543	0.779214	0.217162	-7.05719	Not Significant
KT33B_MOUSE	-0.493076	14.6216	-0.726761	0.480926	0.150671	-6.82349	Not Significant
HCD2_MOUSE	-0.367489	15.2472	-0.643287	0.531805	0.163279	-6.88262	Not Significant
ACYP1_MOUSE	-0.536896	14.827	-1.52595	0.152225	0.0603596	-5.95654	Not Significant
K1C14_MOUSE	-0.916295	14.2882	-2.26982	0.0418784	0.0206041	-4.79237	Significant
RAB13_MOUSE	1.56601	13.9514	3.11625	0.00864748	0.00566293	-3.26365	Significant
SH3L1_MOUSE	-0.332573	15.0034	-1.17492	0.262191	0.0928261	-6.39882	Not Significant
NOL3_MOUSE	0.057881	14.6331	0.324576	0.750936	0.21149	-7.04481	Not Significant
PRS8_MOUSE	0.962098	15.098	4.12055	0.00133906	0.00129051	-1.38911	Significant
K1C17_MOUSE	-0.501999	15.6087	-0.533452	0.603192	0.179508	-6.95009	Not Significant
PSD11_MOUSE	-0.354884	15.7522	-1.84979	0.0884165	0.03798	-5.481	Significant
SORCN_MOUSE	0.0777821	15.3911	0.29649	0.771785	0.215632	-7.0541	Not Significant
GRB2_MOUSE	1.0627	15.0758	4.09227	0.0014097	0.00132895	-1.44133	Significant
K1C19_MOUSE	-1.62293	15.5262	-4.0843	0.00143029	0.00134162	-1.45606	Significant
NIPS1_MOUSE	0.577928	16.3428	1.01505	0.329564	0.111953	-6.56997	Not Significant
TCAL5_MOUSE	-4.34793	14.6481	-12.182	3.03199e-08	6.55215e-07	9.51142	Significant
AN32E_MOUSE	-1.31342	14.3733	-2.87413	0.0160226	0.00930007	-3.66031	Significant
RAB5A_MOUSE	1.78156	15.7594	5.49039	0.000124962	0.000201758	1.03873	Significant
K1C15_MOUSE	1.0051	14.1734	2.25822	0.0427726	0.0209345	-4.81225	Significant
PPME1_MOUSE	1.15606	15.6588	5.89708	6.49156e-05	0.000121985	1.71269	Significant
SUMO2_MOUSE	-1.08057	16.8002	-2.99677	0.0108275	0.00675198	-3.48573	Significant
ROA3_MOUSE	-0.68127	16.5686	-2.83134	0.0147767	0.00872108	-3.791	Significant
K2C74_MOUSE	-1.29478	16.3392	-2.66824	0.0200563	0.0111133	-4.0884	Significant
K2C1B_MOUSE	-1.69611	15.1651	-4.65091	0.000519325	0.000615588	-0.423095	Significant
ATPA_MOUSE	-3.89818	15.3173	-8.82406	1.10376e-06	6.3642e-06	5.89571	Significant
MAOX_MOUSE	1.15792	14.87	5.64017	9.79151e-05	0.000168679	1.28965	Significant
TCP4_MOUSE	0.703762	15.0042	2.28537	0.0407081	0.0201696	-4.76567	Significant
CAP2_MOUSE	0.591181	16.3275	2.26219	0.0424647	0.020831	-4.80545	Significant
CEND_MOUSE	0.959204	14.8757	1.57784	0.139868	0.0558938	-5.88427	Not Significant
DOPD_MOUSE	-1.01761	16.2222	-3.16381	0.00790735	0.00528281	-3.17497	Significant
RB39A_MOUSE	-0.510187	11.8778	-0.782861	0.455347	0.144218	-6.53195	Not Significant
SRC8_MOUSE	0.819141	15.7881	3.14034	0.00826429	0.00546076	-3.21875	Significant
KIF5C_MOUSE	0.898715	15.0216	3.65343	0.00316147	0.00250853	-2.2583	Significant
DNM1L_MOUSE	1.18379	14.8473	2.13662	0.0532951	0.0249538	-5.01794	Significant
ACTZ_MOUSE	0.822838	15.329	2.48639	0.0281304	0.0147576	-4.41439	Significant
GNAI1_MOUSE	5.64885	12.3673	6.56668	2.32166e-05	5.55086e-05	2.77139	Significant
TBAL3_MOUSE	-2.10842	16.3336	-5.36444	0.000153782	0.000234158	0.825338	Significant
UB2V2_MOUSE	-1.60287	14.8353	-3.26491	0.00653849	0.00455233	-2.98606	Significant
BCAT1_MOUSE	-0.673199	15.6748	-3.34039	0.00567449	0.00405119	-2.84478	Significant
DCLK1_MOUSE	0.39561	15.9693	1.4037	0.185058	0.0706846	-6.12013	Not Significant
NTF2_MOUSE	0.48461	15.7374	1.5713	0.141377	0.0563365	-5.89347	Not Significant
TMOD2_MOUSE	0.22457	15.3226	1.00741	0.333077	0.112873	-6.57763	Not Significant
VAT1L_MOUSE	-0.206882	15.5128	-0.752613	0.465791	0.147028	-6.80383	Not Significant
K2C71_MOUSE	-0.383703	14.4709	-1.05181	0.313041	0.10753	-6.53245	Not Significant
KPCG_MOUSE	1.0325	15.844	2.91295	0.0126763	0.00769982	-3.64079	Significant
SHLB2_MOUSE	0.899144	15.5848	1.40315	0.185218	0.0706977	-6.12084	Not Significant
WDR37_MOUSE	0.114495	15.5598	0.436034	0.670339	0.194344	-6.99983	Not Significant
AN32C_MOUSE	-1.18647	13.9697	-2.94893	0.0118472	0.00729077	-3.57433	Significant
TBCB_MOUSE	1.33355	15.4899	3.48874	0.00429771	0.00321106	-2.56678	Significant
AL1A1_MOUSE	-1.06555	15.868	-2.74357	0.0174204	0.0098967	-3.95156	Significant
KPCB_MOUSE	0.753829	15.9533	1.62168	0.130116	0.052482	-5.82199	Not Significant
RB33B_MOUSE	1.58721	13.2742	3.01591	0.0104446	0.00656424	-3.45025	Significant
SH3G1_MOUSE	4.20338	12.9867	6.20392	5.83329e-05	0.000113018	1.92658	Significant
EHD3_MOUSE	0.829636	15.4384	3.06596	0.00950571	0.00610292	-3.35726	Significant
RAB5C_MOUSE	-1.49319	15.326	-7.67819	4.80155e-06	1.6551e-05	4.39161	Significant
E41L1_MOUSE	1.5617	16.1323	5.43731	0.000136346	0.000213987	0.949068	Significant
RS3_MOUSE	-2.42803	15.0089	-13.7282	7.62319e-09	3.24763e-07	10.8641	Significant
PGAM2_MOUSE	1.28725	12.3306	2.95334	0.0117493	0.00723846	-3.56617	Significant
RUXF_MOUSE	-0.17663	13.5391	-0.505884	0.62185	0.183602	-6.96514	Not Significant
FXL16_MOUSE	2.47358	14.2439	10.1894	2.2827e-07	2.271e-06	7.49431	Significant
THTR_MOUSE	-0.789038	15.7538	-2.28746	0.0405533	0.0201106	-4.76207	Significant
K1C42_MOUSE	-1.28537	15.5735	-2.47791	0.0285752	0.0149491	-4.42941	Significant
PURB_MOUSE	-0.10666	15.6103	-0.455254	0.656829	0.191415	-6.99078	Not Significant
HAP28_MOUSE	0.985753	16.1224	2.45762	0.0296679	0.0154488	-4.4653	Significant
FAHD2_MOUSE	-0.555789	14.5315	-0.856302	0.408144	0.132173	-6.71877	Not Significant
CYC2_MOUSE	-0.869564	13.2176					Not Significant
LASP1_MOUSE	-0.813162	16.5115	-3.0787	0.00928069	0.00599365	-3.33358	Significant
PSB7_MOUSE	0.0757988	15.6291	0.326683	0.74938	0.211158	-7.04408	Not Significant
SEPT8_MOUSE	-5.22591	16.3073	-2.38909	0.0336637	0.0171949	-4.58576	Significant
RAB5B_MOUSE	-0.917812	15.0036	-3.839	0.00224209	0.00191451	-1.9116	Significant
ADK_MOUSE	-0.809505	16.1694	-5.45199	0.000133093	0.000210056	0.973896	Significant
ACYP2_MOUSE	-1.94574	14.7325	-3.71108	0.0028405	0.00230299	-2.15044	Significant
COR1A_MOUSE	1.03303	17.1358	4.06197	0.00148967	0.00138448	-1.49737	Significant
PRS4_MOUSE	1.11055	15.133	5.85366	6.95399e-05	0.000127686	1.64185	Significant
MP2K1_MOUSE	0.992422	16.1173	1.64331	0.125526	0.0509965	-5.79084	Not Significant
SYDC_MOUSE	-0.583374	15.8115	-3.64559	0.00320791	0.00253503	-2.27298	Significant
SRSF2_MOUSE	-0.521867	14.8519	-1.03549	0.320297	0.109533	-6.54924	Not Significant
RS8_MOUSE	-1.71358	15.0454	-6.57613	2.28923e-05	5.49671e-05	2.78588	Significant
AT1A1_MOUSE	4.37304	13.8596	7.45193	6.53475e-06	2.06271e-05	4.07523	Significant
EZRI_MOUSE	0.683203	15.6217	3.44357	0.00467669	0.00343484	-2.65145	Significant
PSD13_MOUSE	1.05489	15.0825	5.1263	0.00022906	0.000322557	0.415961	Significant
FPPS_MOUSE	1.05052	15.4513	5.99868	5.53175e-05	0.000109157	1.87742	Significant
NT5C_MOUSE	-0.419045	15.5053	-1.76465	0.102326	0.0429053	-5.61141	Significant
AT1A2_MOUSE	0.391095	14.0292	1.07831	0.301514	0.104445	-6.50471	Not Significant
3HIDH_MOUSE	-0.680131	15.8062	-1.87858	0.084115	0.0364387	-5.43611	Significant
CSN7A_MOUSE	-0.00947752	14.5325	-0.0258145	0.979818	0.258998	-7.10077	Not Significant
ACO13_MOUSE	0.853959	15.1666	0.992812	0.339862	0.114413	-6.59212	Not Significant
MLP3A_MOUSE	-0.525293	15.5938	-1.95935	0.0730442	0.032469	-5.30818	Significant
K2C5_MOUSE	-1.1962	15.854	-1.32026	0.210703	0.0778856	-6.22611	Not Significant
PCBP1_MOUSE	0.0998872	15.4852	0.286054	0.77958	0.217162	-7.05734	Not Significant
GNAI3_MOUSE		11.112					Not Significant
PYC_MOUSE	-0.68412	16.4522	-2.32152	0.0381066	0.0190826	-4.70331	Significant
IVD_MOUSE	-1.28841	15.5881	-3.50247	0.00418888	0.00314228	-2.54107	Significant
MYH10_MOUSE	-0.124133	15.9561	-0.622558	0.544903	0.166054	-6.89626	Not Significant
PCP4_MOUSE	2.01212	13.222	2.38495	0.0429623	0.0209903	-4.46435	Significant
GLO2_MOUSE	-0.121303	16.7941	-0.762347	0.46017	0.145417	-6.79627	Not Significant
MYL6B_MOUSE	0.00703029	13.1105	0.0176002	0.986239	0.260254	-7.10096	Not Significant
BIEA_MOUSE	-1.47571	15.0263	-7.89733	3.58328e-06	1.34221e-05	4.69175	Significant
SAR1A_MOUSE	1.69587	13.203	2.66375	0.0215261	0.0117703	-4.08796	Significant
CRYAB_MOUSE	-2.18876	15.565	-10.764	1.23591e-07	1.65336e-06	8.11154	Significant
IF2A_MOUSE	0.128812	15.2527	0.658791	0.522127	0.1611	-6.87214	Not Significant
EF1D_MOUSE	-2.05691	15.6775	-9.09828	7.92786e-07	5.48763e-06	6.23275	Significant
PHF24_MOUSE	2.08027	16.6756	8.38502	1.90567e-06	9.15136e-06	5.33817	Significant
KPYR_MOUSE	0.549763	13.3895	1.08048	0.302361	0.104674	-6.50079	Not Significant
HOME1_MOUSE	2.63314	14.5428	5.91923	6.2683e-05	0.000118583	1.74872	Significant
NNRE_MOUSE	-0.540615	15.7102	-1.89332	0.0819868	0.0356819	-5.41298	Significant
PFD2_MOUSE	-0.505427	14.6132	-2.15192	0.0518482	0.0244392	-4.99233	Significant
RCN2_MOUSE	0.591323	15.0058	1.38563	0.190381	0.0722755	-6.14348	Not Significant
BLMH_MOUSE	-0.779634	15.876	-3.30011	0.0061201	0.00431429	-2.92018	Significant
ARP3B_MOUSE	1.5709	15.0592	6.49206	2.59562e-05	6.02637e-05	2.65656	Significant
TRFE_MOUSE	-0.559874	15.4352	-1.05584	0.311267	0.107162	-6.52827	Not Significant
CAPS1_MOUSE	3.40445	15.6715	8.40052	1.86862e-06	9.15136e-06	5.35824	Significant
PSB6_MOUSE	-0.06971	16.4083	-0.426262	0.677255	0.195642	-7.00429	Not Significant
NCKP1_MOUSE	3.82545	15.4191	12.3209	2.66226e-08	5.98329e-07	9.63988	Significant
PI42A_MOUSE	1.34459	15.8287	2.15237	0.0518063	0.0244392	-4.99158	Significant
SNG1_MOUSE	2.12566	15.741	5.2702	0.000179876	0.00026457	0.664247	Significant
MTL26_MOUSE	1.32507	12.6285	2.57183	0.027123	0.0142959	-4.28016	Significant
CNPY2_MOUSE	-0.521999	15.7081	-2.7394	0.0175569	0.00995412	-3.95915	Significant
TM1L2_MOUSE	1.94503	14.9504	7.97856	3.21952e-06	1.23899e-05	4.80145	Significant
RAC2_MOUSE		13.7363					Not Significant
SYNC_MOUSE	-0.0940396	16.145	-0.593198	0.563758	0.170757	-6.91486	Not Significant
KT33A_MOUSE	0.397902	14.4862	0.245699	0.81367	0.224654	-6.8238	Not Significant
KCC1D_MOUSE	1.0249	14.576	3.78593	0.00247288	0.0020584	-2.01059	Significant
NUDC_MOUSE	0.533915	15.2898	2.74882	0.0172498	0.00981968	-3.94198	Significant
ARF6_MOUSE	0.210269	13.5581	0.415094	0.686551	0.197515	-6.85632	Not Significant
SNAA_MOUSE	-0.417801	14.245	-1.15469	0.27008	0.0952591	-6.4216	Not Significant
VPP1_MOUSE	4.05464	15.526	9.11699	7.75302e-07	5.44516e-06	6.25544	Significant
GBB1_MOUSE	2.97611	15.8502	5.15993	0.000216423	0.000306823	0.474238	Significant
LIN7A_MOUSE	4.00607	13.7611	6.52555	2.46864e-05	5.82789e-05	2.7082	Significant
ODO1_MOUSE	-1.063	16.2366	-1.74984	0.104937	0.0437389	-5.63373	Significant
RLA1_MOUSE		14.6102					Not Significant
DLRB1_MOUSE	-2.4137	15.129	-7.10003	1.0687e-05	3.09517e-05	3.5697	Significant
ODO2_MOUSE	-2.03855	16.4564	-3.61523	0.0033943	0.00263416	-2.32981	Significant
DIRA1_MOUSE	2.08764	12.6728	3.48515	0.00432672	0.00322845	-2.57353	Significant
BRK1_MOUSE	3.07009	14.436	12.0129	3.55855e-08	6.67111e-07	9.35297	Significant
UGPA_MOUSE	0.784591	15.3578	4.28746	0.000990347	0.00101355	-1.08217	Significant
RS28_MOUSE	-2.29462	13.9485	-4.44586	0.000746007	0.000821869	-0.793248	Significant
PGCB_MOUSE	-0.974159	17.5663	-5.50687	0.000121634	0.000198091	1.06649	Significant
SETD7_MOUSE	0.673217	15.0133	3.08848	0.00911135	0.00590464	-3.31537	Significant
FBX2_MOUSE	-1.05796	14.991	-4.02294	0.00159963	0.0014638	-1.56964	Significant
PLST_MOUSE	0.243341	15.3209	0.97387	0.348817	0.116728	-6.61066	Not Significant
K1C16_MOUSE	-2.06502	14.7924	-2.12406	0.0545107	0.025417	-5.03889	Significant
ARPC5_MOUSE	-0.089939	15.583	-0.332521	0.745074	0.210684	-7.04203	Not Significant
PCBP2_MOUSE	0.0353991	14.8843	0.136668	0.893497	0.240778	-7.09111	Not Significant
CYTB_MOUSE	-0.585653	15.7925	-2.21201	0.0465162	0.0223515	-4.89099	Significant
COR1C_MOUSE	0.408089	15.5538	1.68789	0.116512	0.0478406	-5.72584	Significant
RL11_MOUSE	0.442706	14.157	1.22337	0.244027	0.0873865	-6.34298	Not Significant
CDK5_MOUSE	-0.0119069	15.3588	-0.0660234	0.948416	0.253029	-7.09879	Not Significant
IMPCT_MOUSE	-0.346364	14.7304	-0.625208	0.543218	0.165697	-6.89454	Not Significant
ARFG1_MOUSE	-0.804599	15.7339	-1.26548	0.229062	0.0831404	-6.29303	Not Significant
SV2A_MOUSE	3.75207	15.0652	6.73264	1.8164e-05	4.59714e-05	3.02403	Significant
VA0D1_MOUSE	5.34637	14.2785	18.9573	1.68163e-10	8.23571e-08	14.4372	Significant
GGCT_MOUSE	-0.616271	14.8492	-3.21757	0.00714694	0.00486739	-3.07457	Significant
PAK2_MOUSE	2.25737	13.1842	3.55135	0.00382342	0.00292305	-2.44946	Significant
ELOB_MOUSE	-1.2081	15.1277	-3.25251	0.00669258	0.00464235	-3.00924	Significant
HDGR3_MOUSE	-1.93664	14.4762	-2.90991	0.0127491	0.00773566	-3.64641	Significant
ADHX_MOUSE	0.240824	15.7811	0.738053	0.474278	0.149204	-6.81498	Not Significant
ECI1_MOUSE	-0.663615	15.2948	-1.92499	0.0775792	0.0341071	-5.36295	Significant
WBP2_MOUSE	-1.17087	15.6976	-4.21627	0.00112591	0.00112164	-1.21279	Significant
TRAP1_MOUSE	-0.655676	16.521	-3.00826	0.010596	0.00662975	-3.46444	Significant
DYN2_MOUSE	0.262223	12.7912	0.561761	0.585205	0.175737	-6.81509	Not Significant
UBP14_MOUSE	-0.510677	15.4494	-2.98717	0.0110249	0.0068447	-3.50354	Significant
PUR9_MOUSE	-0.459331	15.1825	-2.65497	0.0205597	0.0113586	-4.11242	Significant
2ABD_MOUSE	-1.32318	16.5673	-7.06899	1.11692e-05	3.16946e-05	3.52433	Significant
PSA3_MOUSE	-1.0245	15.9186	-4.10858	0.00136849	0.00130415	-1.4112	Significant
FA49A_MOUSE	1.24742	13.7457	1.70897	0.112452	0.0463896	-5.69472	Significant
BPHL_MOUSE	-0.883754	14.9664	-2.14763	0.0522506	0.0245657	-4.99953	Significant
PIN1_MOUSE	1.88902	14.9918	8.58534	1.48159e-06	7.7799e-06	5.59535	Significant
ANXA7_MOUSE	2.91094	15.3382	5.78404	7.76956e-05	0.000140367	1.5277	Significant
PAK3_MOUSE	-0.694211	14.5091	-2.33691	0.0370476	0.0186353	-4.67664	Significant
PCCB_MOUSE	0.056666	14.1999	0.090712	0.929177	0.24853	-7.09671	Not Significant
KRT85_MOUSE	-0.00263489	14.2478	-0.00182799	0.998571	0.262177	-7.10113	Not Significant
PUR6_MOUSE	2.04077	14.0407	6.13894	4.44589e-05	9.18375e-05	2.10243	Significant
C10_MOUSE	-2.59961	13.2608	-8.77516	1.17179e-06	6.51868e-06	5.83472	Significant
SAHH3_MOUSE	0.28002	14.6405	0.736074	0.475439	0.149486	-6.81648	Not Significant
ERMIN_MOUSE	0.0602214	14.1884	0.144193	0.887675	0.239669	-7.08998	Not Significant
FKBP3_MOUSE	-0.838374	15.4778	-3.15094	0.00810116	0.00537395	-3.19899	Significant
PSMD3_MOUSE	-0.246715	15.5615	-1.37612	0.193233	0.0732098	-6.15569	Not Significant
HXK1_MOUSE	-2.00284	16.2836	-10.2981	2.02828e-07	2.21186e-06	7.61344	Significant
DCE2_MOUSE	1.52016	15.424	5.99809	5.53688e-05	0.000109157	1.87647	Significant
SERA_MOUSE	1.53392	15.9285	3.67473	0.00303881	0.00242872	-2.21845	Significant
PABP1_MOUSE	-0.217637	15.3634	-0.993504	0.339538	0.114373	-6.59144	Not Significant
LIN7C_MOUSE	-2.80984	14.4255	-5.11835	0.000232156	0.000325286	0.402175	Significant
SYT2_MOUSE	0.232654	11.8442	0.572051	0.578446	0.174307	-6.92679	Not Significant
NFH_MOUSE	-5.54413	15.9889	-13.7058	7.76891e-09	3.24763e-07	10.8457	Significant
NPM_MOUSE	-0.607425	15.5787	-2.38272	0.0340602	0.017348	-4.59689	Significant
PURA1_MOUSE	-0.965679	15.5086	-4.04734	0.00152994	0.00141384	-1.52444	Significant
K2C7_MOUSE	5.4835	14.3465	2.76862	0.0166215	0.00958059	-3.90584	Significant
KRT35_MOUSE	0.656443	14.0944	0.725508	0.481667	0.150718	-6.82442	Not Significant
PSA4_MOUSE	-0.154639	15.9545	-0.977796	0.346947	0.116241	-6.60684	Not Significant
GPX1_MOUSE	-0.114224	14.4882	-0.517451	0.613987	0.181792	-6.95892	Not Significant
RHG01_MOUSE	4.02532	14.1459	16.4984	8.79473e-10	8.23571e-08	12.9218	Significant
TPD52_MOUSE	-0.0544855	13.7337	-0.165059	0.871569	0.2368	-7.08652	Not Significant
RS17_MOUSE	0.722728	13.2865	3.14799	0.00814626	0.00539749	-3.20449	Significant
TIM13_MOUSE	0.186503	13.5959	0.482056	0.638199	0.187542	-6.97753	Not Significant
HYOU1_MOUSE	-0.563177	16.7175	-2.18703	0.0486666	0.0232122	-4.93327	Significant
THIC_MOUSE	1.61534	15.2815	7.04915	1.14896e-05	3.22778e-05	3.49524	Significant
IF1AX_MOUSE	0.0425098	14.5091	0.108702	0.915186	0.245797	-7.09479	Not Significant
IF4H_MOUSE	-1.40626	16.4812	-8.1248	2.66024e-06	1.11544e-05	4.99689	Significant
ARL3_MOUSE	-0.434131	14.4583	-2.87205	0.0136891	0.00822671	-3.71617	Significant
CSN3_MOUSE	1.36221	15.4622	3.69325	0.00293605	0.00236679	-2.18378	Significant
PSD12_MOUSE	0.0850552	15.1969	0.483757	0.637026	0.187295	-6.97667	Not Significant
SAE1_MOUSE	-0.385104	14.771	-1.44313	0.173875	0.067375	-6.06843	Not Significant
CSN8_MOUSE	0.357725	14.3534	1.04026	0.318163	0.108869	-6.54435	Not Significant
RS4X_MOUSE	-0.290315	14.4765	-0.997757	0.337552	0.113977	-6.58723	Not Significant
PDIA6_MOUSE	-0.391573	15.3536	-1.79975	0.0963703	0.0407119	-5.55808	Significant
ACOT2_MOUSE	4.92632	13.2727					Not Significant
CYFP1_MOUSE	2.81802	14.064	4.64642	0.000523432	0.00061915	-0.431153	Significant
MTAP_MOUSE	0.314652	13.4878	1.00794	0.332832	0.112858	-6.5771	Not Significant
EPDR1_MOUSE	-0.810819	15.4394	-2.81073	0.0153595	0.0089989	-3.8288	Significant
PCBP3_MOUSE	1.56327	12.9735	3.01035	0.0105545	0.00661111	-3.46057	Significant
HNRPF_MOUSE	0.121334	14.7458	0.458451	0.654594	0.190961	-6.98924	Not Significant
SYYC_MOUSE	-0.37604	15.4348	-2.12965	0.0539668	0.0252262	-5.02958	Significant
DCPS_MOUSE	-1.66429	14.8621	-9.1491	7.46244e-07	5.37547e-06	6.2943	Significant
ANM1_MOUSE	-0.968495	15.2887	-5.61398	0.000102158	0.000173936	1.246	Significant
GRHPR_MOUSE	0.150228	14.8071	0.643955	0.531386	0.163279	-6.88217	Not Significant
DX39B_MOUSE	-0.0827931	15.2539	-0.17439	0.864386	0.235189	-7.08482	Not Significant
ILEUA_MOUSE	-2.40498	15.1247	-5.24371	0.00018802	0.000272712	0.618753	Significant
LIN7B_MOUSE	0.32742	13.1893	1.02559	0.32476	0.110655	-6.55932	Not Significant
S14L2_MOUSE	0.187331	14.9929	1.10177	0.291579	0.101756	-6.47968	Not Significant
RL18_MOUSE	-2.21665	14.6659	-8.25359	2.25327e-06	1.01282e-05	5.16682	Significant
K2C6A_MOUSE	-2.49868	14.452	-2.03872	0.0654749	0.0297156	-5.07525	Significant
NRCAM_MOUSE	2.7796	16.6286	10.1259	2.44679e-07	2.37027e-06	7.42427	Significant
NNRD_MOUSE	0.2077	14.3959	0.691432	0.50209	0.156204	-6.84933	Not Significant
K2C75_MOUSE	-1.09776	15.4634	-1.48037	0.163836	0.0642829	-6.01864	Not Significant
GSK3B_MOUSE	1.0185	14.9369	3.99839	0.00167304	0.00151299	-1.61515	Significant
AP4A_MOUSE	0.433783	13.8051	1.2533	0.233312	0.0842475	-6.30761	Not Significant
SFPQ_MOUSE	-0.484095	16.0904	-1.75146	0.104649	0.0436839	-5.6313	Significant
PITH1_MOUSE	-0.223798	14.0781	-0.867925	0.401991	0.130784	-6.70862	Not Significant
K22E_MOUSE	-1.59789	17.0091	-2.21168	0.0465438	0.0223515	-4.89155	Significant
ACOT1_MOUSE	-0.758318	15.7166	-4.141	0.00129025	0.00124775	-1.35136	Significant
KRT81_MOUSE		13.8215					Not Significant
WASF1_MOUSE	2.72128	15.0843	7.9556	3.31815e-06	1.25124e-05	4.77053	Significant
TPM2_MOUSE	-0.910598	14.4095	-4.50876	0.00066718	0.000750365	-0.679211	Significant
FUBP2_MOUSE	-2.15174	16.1417	-7.96629	3.27183e-06	1.24211e-05	4.78494	Significant
DENR_MOUSE	0.714942	13.915	1.4278	0.178154	0.0685133	-6.08865	Not Significant
KCC1A_MOUSE	0.668401	14.0621	3.41599	0.00492455	0.00358409	-2.70313	Significant
CDC42_MOUSE		14.4046					Not Significant
PDE1B_MOUSE	1.52379	15.8094	2.80921	0.0154033	0.00901516	-3.83159	Significant
ENOPH_MOUSE	0.998997	14.8295	2.52105	0.0263802	0.0140227	-4.35279	Significant
IGKC_MOUSE	1.18954	12.692	1.05881	0.313781	0.107632	-6.47934	Not Significant
KPRB_MOUSE	0.0657586	14.2892	0.343758	0.736812	0.208873	-7.03799	Not Significant
UBQL4_MOUSE	-0.0283415	12.8946	-0.0512768	0.959925	0.255004	-7.09972	Not Significant
NHRF1_MOUSE	-0.105307	15.9159	-0.458687	0.654429	0.190961	-6.98913	Not Significant
UBA5_MOUSE	1.47079	14.9131	3.03441	0.0100873	0.00640415	-3.41591	Significant
AT1B1_MOUSE	3.41029	14.2701	8.00607	3.1054e-06	1.22452e-05	4.83843	Significant
GD1L1_MOUSE	1.35455	13.6353	3.33874	0.00569201	0.00405853	-2.84785	Significant
PNPH_MOUSE	0.373012	14.5482	2.00804	0.0670336	0.030325	-5.2297	Significant
FGF12_MOUSE	-0.448118	13.3729	-0.897984	0.386371	0.126878	-6.68183	Not Significant
SMAP_MOUSE	-3.14082	14.1336	-5.31655	0.000166507	0.000248813	0.743619	Significant
PSMD2_MOUSE	0.0814265	15.9841	0.318983	0.755072	0.211992	-7.04673	Not Significant
SPB6_MOUSE	-0.845759	15.2563	-4.86521	0.000357736	0.000461005	-0.0414027	Significant
QOR_MOUSE	-1.91411	14.3701	-7.78236	4.17501e-06	1.51341e-05	4.53505	Significant
KINH_MOUSE	1.48763	14.4499	6.08501	4.83405e-05	9.84083e-05	2.01624	Significant
MOES_MOUSE	0.334173	14.4034	0.985948	0.343088	0.115154	-6.59887	Not Significant
K2C6B_MOUSE		14.3235					Not Significant
NECP1_MOUSE	2.81035	14.4994	12.9223	1.53761e-08	4.31961e-07	10.1798	Significant
H2AV_MOUSE		13.0019					Not Significant
CATD_MOUSE	-0.345925	16.0607	-0.783104	0.448328	0.142638	-6.77984	Not Significant
GUAA_MOUSE	0.322798	15.1207	1.41463	0.1819	0.0697152	-6.1059	Not Significant
H31_MOUSE		13.3194					Not Significant
ELOC_MOUSE	1.57663	15.1034	3.15629	0.00801994	0.00534457	-3.18899	Significant
PMM1_MOUSE	0.257754	14.1216	0.660907	0.520814	0.160783	-6.87069	Not Significant
CBR3_MOUSE	-0.359525	14.2283	-1.34235	0.203645	0.0760267	-6.19851	Not Significant
RS11_MOUSE	-1.12796	14.4702	-4.24137	0.00107604	0.00108348	-1.16668	Significant
SEPT4_MOUSE	1.13809	14.4653	3.43841	0.00472206	0.00345542	-2.66112	Significant
THOP1_MOUSE	-0.120353	15.6676	-0.592702	0.564079	0.170762	-6.91517	Not Significant
PRS10_MOUSE	0.941144	15.0356	4.49059	0.000689023	0.000769654	-0.712116	Significant
HS71L_HUMAN		12.7161					Not Significant
PDIA4_MOUSE	-2.19443	15.9575	-4.75186	0.000435372	0.000539997	-0.242618	Significant
PI51C_MOUSE	0.525859	15.9782	2.21282	0.0464481	0.0223515	-4.88962	Significant
LSM3_MOUSE	-3.22005	12.9495	-7.97709	5.52729e-06	1.80298e-05	4.32938	Significant
CLIC4_MOUSE	0.885392	15.201	2.91392	0.0126533	0.00769418	-3.63901	Significant
PFD1_MOUSE	-1.71423	13.9808	-5.26392	0.000181775	0.000265207	0.65346	Significant
AAK1_MOUSE	0.453065	15.5828	1.93618	0.0760745	0.033498	-5.34517	Significant
NMT1_MOUSE	-0.0742978	15.5384	-0.453741	0.657888	0.191624	-6.99151	Not Significant
PSMD6_MOUSE	0.864865	15.446	3.08701	0.00913667	0.00591423	-3.31811	Significant
RET1_MOUSE	-1.54479	14.0256	-5.66718	9.37342e-05	0.00016258	1.33455	Significant
GARS_MOUSE	-1.18678	15.6666	-6.49728	2.57541e-05	6.02158e-05	2.66461	Significant
PTN11_MOUSE	0.666993	15.1228	3.13415	0.00836108	0.00550091	-3.23029	Significant
ENSA_MOUSE	-1.69217	14.9257	-4.54688	0.000623673	0.000712232	-0.610312	Significant
RS9_MOUSE	-1.08859	14.6759	-3.9818	0.00172462	0.00154809	-1.64594	Significant
SEPT2_MOUSE	0.739275	14.2862	3.29973	0.00612448	0.00431429	-2.92089	Significant
S10AB_MOUSE		12.5831					Not Significant
THEM4_MOUSE	-0.183687	14.1858	-0.376725	0.712773	0.203289	-7.02537	Not Significant
ACTN2_MOUSE	2.73878	12.3008	2.24833	0.053375	0.0249703	-4.75995	Significant
TBCA_MOUSE	-0.878669	14.1032	-3.03335	0.0101074	0.00640966	-3.41787	Significant
MPI_MOUSE	-0.232765	15.1068	-1.07303	0.303786	0.104844	-6.51028	Not Significant
GLTP_MOUSE	-1.2114	15.0355	-2.5139	0.026732	0.0141429	-4.36551	Significant
2AAB_MOUSE	-0.374345	14.0244	-1.36645	0.196169	0.0738244	-6.16803	Not Significant
YKT6_MOUSE	2.44262	13.4233	3.2926	0.00620707	0.00434383	-2.93424	Significant
TSR2_MOUSE	-0.713344	14.2509	-3.43458	0.00475605	0.00347496	-2.6683	Significant
ITPA_MOUSE	3.52391	14.6925	7.26475	8.4727e-06	2.53217e-05	3.80839	Significant
GBRL2_MOUSE	2.25655	13.2098	3.47614	0.00440018	0.00327023	-2.5904	Significant
VAT1_MOUSE	1.55096	14.6348	3.65275	0.00316546	0.00250853	-2.25957	Significant
DNJA1_MOUSE	0.787173	14.7821	1.69286	0.115544	0.0474905	-5.71853	Significant
LNEBL_MOUSE	0.264306	15.7291	0.726618	0.481011	0.150671	-6.82359	Not Significant
DDX1_MOUSE	-0.994973	15.2777	-5.53984	0.000115253	0.000191587	1.12192	Significant
CPNE6_MOUSE	0.877969	15.3875	2.90055	0.0129752	0.00785592	-3.66366	Significant
EFTS_MOUSE	0.852624	13.2741	1.26006	0.230945	0.0836079	-6.29953	Not Significant
RS24_MOUSE	-0.878075	13.5122	-2.37909	0.0342881	0.0174346	-4.60322	Significant
GLRX3_MOUSE	1.12924	14.8078	5.38561	0.000148487	0.000228574	0.861356	Significant
RSSA_MOUSE	-0.329612	15.0065	-1.29673	0.218436	0.0800594	-6.25511	Not Significant
APOA1_MOUSE		13.0577					Not Significant
PLPHP_MOUSE	0.673048	14.8149	1.98439	0.0698937	0.0313914	-5.26794	Significant
GLRX1_MOUSE	-0.987238	14.5795	-4.03318	0.00156999	0.00144373	-1.55066	Significant
SGT1_MOUSE	3.49777	14.8988	1.90839	0.0798615	0.0349192	-5.38923	Significant
K0513_MOUSE	2.12017	15.3352	8.73455	1.2317e-06	6.7189e-06	5.78386	Significant
SPA3M_MOUSE		10.6538					Not Significant
ERP29_MOUSE	-1.44257	15.3126	-5.9361	6.10361e-05	0.000117445	1.77613	Significant
VIME_MOUSE	-0.24542	15.4234	-0.738341	0.474109	0.149204	-6.81476	Not Significant
RS2_MOUSE	-1.73147	15.1523	-5.77354	7.90106e-05	0.000142286	1.51042	Significant
CC182_MOUSE	-0.45808	12.7381	-1.98254	0.0701215	0.0314574	-5.27092	Significant
ARLY_MOUSE	-1.00099	13.8922	-1.80007	0.0963163	0.0407119	-5.55758	Significant
HCDH_MOUSE	-2.37045	16.2421	-3.50444	0.00417346	0.00313491	-2.53737	Significant
ATCAY_MOUSE	3.55987	14.4335	8.02523	3.02851e-06	1.21543e-05	4.86411	Significant
RALA_MOUSE	0.634559	14.1645	1.5174	0.154348	0.0610722	-5.96829	Not Significant
MLP3B_MOUSE	1.06136	14.9619	2.18647	0.0487155	0.0232158	-4.93421	Significant
NUCL_MOUSE	-0.744807	16.7341	-3.84293	0.00222591	0.00190649	-1.90427	Significant
KT222_MOUSE	0.253913	13.1669	1.00263	0.335288	0.113485	-6.58239	Not Significant
PPCEL_MOUSE	-1.89887	15.0352	-9.0685	8.21489e-07	5.48763e-06	6.19656	Significant
PSMD7_MOUSE	0.809149	14.1686	2.58092	0.0236029	0.0127638	-4.24578	Significant
K1C20_MOUSE	1.2841	12.495	2.57524	0.0252571	0.0135184	-4.17206	Significant
GANAB_MOUSE	-0.740405	15.6129	-3.96864	0.00176669	0.00157812	-1.67037	Significant
PGP_MOUSE	0.308836	15.473	1.23309	0.240506	0.0864565	-6.33157	Not Significant
CYBP_MOUSE	0.238693	16.134	0.906438	0.382055	0.125901	-6.67415	Not Significant
SYHC_MOUSE	-0.452265	15.277	-1.86805	0.0856655	0.0369679	-5.45257	Significant
VP26B_MOUSE	0.255057	16.5563	0.942829	0.363853	0.121039	-6.64037	Not Significant
RS10_MOUSE	0.0476307	13.4686	0.0909174	0.929017	0.24853	-7.09669	Not Significant
KAD3_MOUSE	1.13369	13.8882	3.99778	0.00167493	0.00151299	-1.6163	Significant
AHSA1_MOUSE	2.07088	14.6245	4.27353	0.00101547	0.00103074	-1.10768	Significant
IPP2_MOUSE	-0.564661	14.7228	-1.92403	0.0777093	0.0341109	-5.36447	Significant
CT027_MOUSE	-0.107883	13.9777	-0.395281	0.699381	0.200283	-7.01777	Not Significant
DLG2_MOUSE	0.355217	14.9574	1.73619	0.107396	0.0445985	-5.6542	Significant
FRIL1_MOUSE	-0.48418	15.2411	-1.89122	0.0822862	0.0357844	-5.41628	Significant
PPCE_MOUSE	0.973262	15.0951	4.92263	0.00032407	0.000425427	0.0599215	Significant
NAMPT_MOUSE	-0.297142	15.7344	-1.40106	0.185827	0.070834	-6.12355	Not Significant
HPLN4_MOUSE	-1.52318	13.3316	-2.25391	0.0431093	0.0210438	-4.81962	Significant
CAN2_MOUSE	0.185725	15.4608	0.726491	0.481086	0.150671	-6.82369	Not Significant
AMPB_MOUSE	-0.254522	15.768	-1.42022	0.1803	0.0691967	-6.09859	Not Significant
CATB_MOUSE	-0.998979	15.4234	-1.91776	0.0785658	0.0344062	-5.37441	Significant
RP3A_MOUSE	3.11295	15.2889	7.99361	3.15654e-06	1.23088e-05	4.8217	Significant
MAON_MOUSE	0.867591	14.3961	1.25785	0.231718	0.0837797	-6.30218	Not Significant
TAGL_MOUSE	-1.99477	14.597	-4.21097	0.00113672	0.00113041	-1.22252	Significant
DCNL1_MOUSE	0.838681	13.6654	2.82379	0.0149875	0.00882694	-3.80484	Significant
FKBP4_MOUSE	-0.502237	15.5495	-2.61911	0.021982	0.0119679	-4.17712	Significant
RUFY3_MOUSE	1.17466	14.3643	1.88767	0.0827969	0.0359509	-5.42186	Significant
CSN1_MOUSE	1.22974	14.9026	5.20408	0.000200935	0.000287272	0.550499	Significant
LA_MOUSE	-0.0907979	15.0846	-0.305363	0.765177	0.213999	-7.05126	Not Significant
CLIP2_MOUSE	1.19724	15.3135	6.77824	1.69905e-05	4.35904e-05	3.09276	Significant
NT5D3_MOUSE	-1.27117	14.5714	-2.4686	0.0290716	0.0151664	-4.44588	Significant
HDGF_MOUSE	-0.620569	15.3365	-1.7451	0.105786	0.0440274	-5.64085	Significant
CAND1_MOUSE	1.01028	15.6732	2.76247	0.0168143	0.00964997	-3.91708	Significant
EHD1_MOUSE	0.0586422	14.549	0.158449	0.876665	0.237724	-7.08766	Not Significant
RADI_MOUSE	1.13922	14.1949	4.36066	0.00086848	0.000931233	-0.948335	Significant
UB2D2_MOUSE	-0.252935	15.6547	-0.586826	0.567896	0.171733	-6.91879	Not Significant
DCTN5_MOUSE	1.37696	14.4658	5.36688	0.000153163	0.00023385	0.82948	Significant
NCAM1_MOUSE	0.513213	16.1476	2.67727	0.019721	0.0109708	-4.07206	Significant
ZSWM6_MOUSE	0.358883	14.8259	0.512557	0.617307	0.182644	-6.96157	Not Significant
APEX1_MOUSE	-0.224865	14.8955	-0.851569	0.410668	0.132761	-6.72287	Not Significant
IMB1_MOUSE	1.68153	15.1998	5.30397	0.000170027	0.00025273	0.722114	Significant
HNRPU_MOUSE	-0.773756	16.2874	-4.41815	0.000783748	0.000853408	-0.843617	Significant
CALU_MOUSE	-0.8657	15.0839	-4.3282	0.00092048	0.000972149	-1.00762	Significant
PRUN1_MOUSE	2.06355	12.5846	2.95638	0.0138865	0.00828396	-3.5183	Significant
GLRX5_MOUSE		14.3742					Not Significant
RACK1_MOUSE	-1.29956	14.9609	-2.85291	0.0141901	0.008428	-3.75137	Significant
GAS7_MOUSE	3.6695	13.7932	8.39701	1.87696e-06	9.15136e-06	5.35369	Significant
PURA2_MOUSE	-0.52716	15.4083	-2.2776	0.0412893	0.0203677	-4.77903	Significant
AL1A7_MOUSE	0.910262	12.2233					Not Significant
PHP14_MOUSE	-1.74604	15.4205	-5.24275	0.000188324	0.000272712	0.61709	Significant
RTN4_MOUSE	-0.125589	15.3833	-0.330399	0.746638	0.210917	-7.04278	Not Significant
K22O_MOUSE	-0.893047	16.4125	-1.07588	0.302555	0.104676	-6.50727	Not Significant
KLC1_MOUSE	2.08157	14.5912	7.41422	6.88336e-06	2.13674e-05	4.02184	Significant
ULA1_MOUSE	-0.432275	15.3591	-2.30661	0.0391596	0.0195229	-4.72907	Significant
XPP1_MOUSE	0.648675	14.6829	2.71296	0.0184478	0.0103755	-4.00729	Significant
ABR_MOUSE	0.932574	14.5797	3.74928	0.00264639	0.0021612	-2.07904	Significant
PRPS2_MOUSE	0.066512	12.8568	0.23258	0.819899	0.2259	-7.07215	Not Significant
MK09_MOUSE	1.30191	14.0626	2.86487	0.0138749	0.00828396	-3.72938	Significant
RS14_MOUSE	-1.11524	14.3222	-4.50828	0.000667748	0.000750365	-0.68008	Significant
ATG3_MOUSE	0.0883243	13.8543	0.289765	0.776805	0.216604	-7.0562	Not Significant
DC1I1_MOUSE	-0.0794895	16.4952	-0.141508	0.889751	0.240114	-7.09039	Not Significant
PPM1A_MOUSE	-0.640423	15.4407	-2.67608	0.0197648	0.0109803	-4.07421	Significant
RS15A_MOUSE	-0.0417862	14.807	-0.159025	0.876221	0.237719	-7.08757	Not Significant
KPCE_MOUSE	1.66677	15.3048	4.06157	0.00149077	0.00138448	-1.49811	Significant
GNAT1_MOUSE		10.9815					Not Significant
RL7_MOUSE	-0.208368	15.1325	-0.319429	0.754742	0.211992	-7.04657	Not Significant
CSN2_MOUSE	0.460761	15.1897	2.19091	0.0483268	0.0230716	-4.92672	Significant
SNG3_MOUSE	2.75589	15.9336	7.7235	4.51754e-06	1.56681e-05	4.45417	Significant
ST4A1_MOUSE	2.53766	14.1388	7.05308	1.14253e-05	3.22585e-05	3.50101	Significant
GNAS1_MOUSE	-0.815314	12.6893	-0.804211	0.436487	0.139582	-6.76273	Not Significant
RS3A_MOUSE	-1.53947	14.7272	-6.4413	2.80146e-05	6.3468e-05	2.57798	Significant
MYPR_MOUSE	2.78841	14.325	4.49866	0.000679239	0.000761754	-0.697509	Significant
MK10_MOUSE	1.17871	13.4582	2.053	0.0618931	0.0282497	-5.15637	Significant
TPRGL_MOUSE	3.44566	12.5387	9.36031	1.12494e-06	6.3642e-06	5.99748	Significant
INPP_MOUSE	1.05277	14.9107	2.14719	0.0522915	0.0245657	-5.00026	Significant
KT3K_MOUSE	-1.21876	16.8971	-4.33588	0.000907903	0.000962484	-0.993594	Significant
PICAL_MOUSE	1.57069	14.0867	3.62267	0.00334765	0.00260876	-2.31589	Significant
IP3KA_MOUSE	-0.361796	15.6949	-0.615538	0.549379	0.167057	-6.90078	Not Significant
2ABB_MOUSE		14.041					Not Significant
CSK2B_MOUSE	2.02634	14.8872	6.48022	2.64219e-05	6.07939e-05	2.63825	Significant
TRXR1_MOUSE	0.237434	15.2023	0.856915	0.407818	0.132144	-6.71824	Not Significant
CAZA1_MOUSE	0.920289	16.0599	2.75115	0.0171747	0.00979695	-3.93773	Significant
GNAT3_MOUSE	1.13025	12.4938	1.27647	0.227298	0.0826066	-6.27868	Not Significant
GORS2_MOUSE	-1.08231	13.4236	-3.95097	0.00182485	0.00161629	-1.70319	Significant
NUCB1_MOUSE	-0.955597	16.231	-3.30638	0.00604856	0.00428557	-2.90846	Significant
GNAT2_MOUSE	2.47871	12.307					Not Significant
ATOX1_MOUSE	-1.48931	14.2583	-3.50653	0.00415723	0.0031269	-2.53346	Significant
PA1B3_MOUSE	0.242849	13.8449	0.779151	0.450568	0.143107	-6.783	Not Significant
BAIP2_MOUSE	2.03263	14.1589	9.92532	3.05463e-07	2.64044e-06	7.20015	Significant
ARP19_MOUSE		12.327					Not Significant
ARRB1_MOUSE	0.956769	14.5495	4.18143	0.0011991	0.00118406	-1.27687	Significant
RL13_MOUSE	-2.05211	14.6455	-3.58106	0.00361735	0.00279183	-2.3938	Significant
TIM8A_MOUSE	-1.22459	15.0891	-2.63012	0.0215353	0.0117703	-4.15728	Significant
SGIP1_MOUSE	2.84757	14.4097	10.871	1.10578e-07	1.53909e-06	8.22311	Significant
RS18_MOUSE	-1.29099	14.7661	-5.41013	0.000142593	0.000221932	0.903004	Significant
KGUA_MOUSE	1.49286	15.1558	3.21801	0.00714097	0.00486739	-3.07374	Significant
BLVRB_MOUSE	-0.284616	14.3121	-0.878579	0.396407	0.129417	-6.69922	Not Significant
CSN6_MOUSE	1.29756	14.4048	4.67037	0.000501924	0.000606477	-0.388225	Significant
MK06_MOUSE	1.10888	15.9396	2.30735	0.0391067	0.0195138	-4.72779	Significant
RTN1_MOUSE	-1.75234	15.9081	-4.83323	0.000378051	0.000479486	-0.0980083	Significant
PSD3_MOUSE	0.56146	16.0007	2.40561	0.0326553	0.0167713	-4.55682	Significant
ARK72_MOUSE	0.141918	15.1542	0.484978	0.636183	0.187145	-6.97604	Not Significant
NP1L1_MOUSE	-0.320533	16.0421	-1.22582	0.243136	0.0871787	-6.34011	Not Significant
RAP1A_MOUSE	4.64216	12.6038	17.568	4.87004e-09	2.73629e-07	11.1942	Significant
MK04_MOUSE	0.987068	11.957	3.2538	0.00667648	0.00463691	-3.00685	Significant
EPN1_MOUSE	1.14391	15.3419	4.21684	0.00112475	0.00112164	-1.21174	Significant
DDC_MOUSE	-0.258878	14.4456	-0.835769	0.419166	0.134502	-6.73639	Not Significant
KIF2A_MOUSE	1.56923	14.8887	6.1834	4.15075e-05	8.63759e-05	2.17316	Significant
PTGR2_MOUSE	0.116962	14.1504	0.551895	0.590871	0.176998	-6.93959	Not Significant
PCCA_MOUSE	-0.747249	14.7451	-1.37077	0.194854	0.0735164	-6.16253	Not Significant
SEP10_MOUSE	-1.735	12.8047	-1.66076	0.126724	0.0513719	-5.7705	Not Significant
PPIB_MOUSE	-1.75527	14.6264	-7.19776	9.30786e-06	2.75249e-05	3.71176	Significant
GMFG_MOUSE		12.1832					Not Significant
GNAL_MOUSE	2.27648	16.4234	3.78692	0.00246837	0.00205769	-2.00875	Significant
GNPI1_MOUSE	0.665639	13.9366	2.38995	0.0336106	0.0171834	-4.58426	Significant
DNPEP_MOUSE	-0.586967	14.9335	-2.49051	0.0279166	0.0146729	-4.40708	Significant
GBRL1_MOUSE	0.781085	13.9568	3.07789	0.00929483	0.00599588	-3.33508	Significant
KCRS_MOUSE	-2.01655	16.3414	-4.28985	0.000986101	0.00101191	-1.07779	Significant
DC1L1_MOUSE	-0.130937	14.8798	-0.275669	0.787362	0.218572	-7.06045	Not Significant
GEPH_MOUSE	0.540312	15.5032	1.98595	0.069701	0.0313356	-5.26542	Significant
TIPRL_MOUSE	0.284636	13.7003	0.452474	0.660267	0.192118	-6.83902	Not Significant
SEPT9_MOUSE	3.51352	14.5808	8.59305	1.46742e-06	7.77817e-06	5.60516	Significant
YTDC2_MOUSE	0.428433	12.8612	0.527436	0.607239	0.180235	-6.95344	Not Significant
ANXA2_MOUSE	-0.673806	14.4935	-2.06988	0.0600601	0.0275699	-5.12865	Significant
HSBP1_MOUSE		13.0367					Not Significant
ARL8A_MOUSE		12.7913					Not Significant
RBCC1_MOUSE	1.44777	15.0816	7.43901	6.65204e-06	2.088e-05	4.05695	Significant
FBX5_MOUSE	-1.18036	12.0871	-3.98174	0.00172481	0.00154809	-1.64605	Significant
COR1B_MOUSE	-0.125741	14.8945	-0.386585	0.705644	0.201768	-7.02138	Not Significant
UBN1_MOUSE	-0.480321	13.3666	-0.529571	0.605801	0.179903	-6.95225	Not Significant
TOM34_MOUSE	0.231655	13.6089	0.826298	0.424316	0.135922	-6.74439	Not Significant
TEX10_MOUSE		11.2134					Not Significant
GSTM6_MOUSE	0.111222	14.5109	0.417361	0.68358	0.197022	-7.00827	Not Significant
NIPS2_MOUSE	-0.650583	14.6393	-1.98184	0.0702086	0.0314574	-5.27205	Significant
SBP1_MOUSE	-1.66277	14.4351	-3.94737	0.00183693	0.0016228	-1.70988	Significant
SGTA_MOUSE	-0.602271	15.5555	-2.80638	0.0154854	0.00905377	-3.83678	Significant
E41L2_MOUSE	2.17328	15.2528	3.77567	0.00252026	0.00208241	-2.02975	Significant
PI42C_MOUSE	4.40176	14.6515	16.7641	7.27698e-10	8.23571e-08	13.0983	Significant
SAR1B_MOUSE	-0.244501	13.5091	-0.43394	0.671819	0.194472	-7.0008	Not Significant
KCD12_MOUSE	0.365359	13.599	1.37326	0.194097	0.0733887	-6.15934	Not Significant
CDK12_MOUSE	-0.546409	13.4515	-1.25654	0.232176	0.0838911	-6.30374	Not Significant
ARL1_MOUSE	2.91749	14.137	13.7798	7.29749e-09	3.24763e-07	10.9065	Significant
AUXI_MOUSE	0.26691	15.4512	1.02052	0.327065	0.111246	-6.56446	Not Significant
UBA1Y_MOUSE		12.3213					Not Significant
MATR3_MOUSE	1.66061	14.3382	4.59732	0.000570598	0.000661026	-0.519395	Significant
PRS6B_MOUSE	-0.534746	14.9375	-1.81412	0.0940217	0.0399466	-5.53606	Significant
ADDG_MOUSE	2.12968	14.1709	7.59647	5.36305e-06	1.76216e-05	4.27811	Significant
PSMD1_MOUSE	0.281411	14.8447	1.4763	0.164908	0.06444	-6.02413	Not Significant
UBE4B_MOUSE	-1.63728	13.4102	-3.78426	0.00248053	0.00206171	-2.01371	Significant
CAB39_MOUSE	1.82722	14.358	3.84567	0.00221468	0.00189976	-1.89916	Significant
COQ5_MOUSE		12.3301					Not Significant
KI16B_MOUSE	-1.43669	12.2944	-1.46364	0.170441	0.0663646	-5.92517	Not Significant
RGS7_MOUSE		13.7752					Not Significant
MPP2_MOUSE	3.27267	12.935	11.6177	5.2123e-08	9.44707e-07	8.97414	Significant
TXD17_MOUSE	-1.08172	14.5973	-5.07768	0.000248712	0.000343346	0.331459	Significant
ARL8B_MOUSE		13.0031					Not Significant
MYH9_MOUSE	0.554548	15.334	2.51085	0.0268841	0.0142099	-4.37095	Significant
LANC1_MOUSE	0.240582	16.2812	0.640286	0.53369	0.163501	-6.88462	Not Significant
SAE2_MOUSE	0.17943	14.463	0.681499	0.508138	0.157737	-6.85638	Not Significant
PPM1E_MOUSE	0.520291	15.8113	3.58725	0.00357591	0.00276364	-2.38222	Significant
UBA3_MOUSE	0.200455	14.8638	1.11784	0.284917	0.0996663	-6.46227	Not Significant
FAAA_MOUSE	-0.23366	15.4351	-0.910217	0.380135	0.12549	-6.67069	Not Significant
NIN_MOUSE	1.26087	14.1291	2.64155	0.0210811	0.0115784	-4.13666	Significant
TCPW_MOUSE	0.210264	13.0778	0.739478	0.473443	0.149109	-6.8139	Not Significant
TNNC2_MOUSE		11.8678					Not Significant
OXSR1_MOUSE		11.5322					Not Significant
SUCB2_MOUSE	0.248546	13.9052	0.565899	0.581602	0.174857	-6.9314	Not Significant
NDEL1_MOUSE	1.41522	14.3744	4.68767	0.000486954	0.000590074	-0.35724	Significant
TADBP_MOUSE	-0.764714	15.0278	-1.38851	0.189525	0.0720482	-6.13978	Not Significant
CTBP1_MOUSE	1.09656	14.9311	4.03665	0.00156009	0.00143697	-1.54424	Significant
ERH_MOUSE	-0.69506	14.5646	-2.69778	0.0189789	0.0106105	-4.03485	Significant
SMD1_MOUSE	-1.1778	13.854	-3.4719	0.00443521	0.00328757	-2.59835	Significant
SYUG_MOUSE	-0.680759	13.1409	-1.41587	0.183675	0.0702707	-6.10402	Not Significant
EP15R_MOUSE	0.338245	15.4525	1.98763	0.0694955	0.0313127	-5.26272	Significant
NMT2_MOUSE	3.41176	13.6542	4.9178	0.000326769	0.000427969	0.0514189	Significant
NECA1_MOUSE	0.105678	13.7151	0.347538	0.73404	0.208298	-7.0366	Not Significant
HAT1_MOUSE		10.3151					Not Significant
G6PD1_MOUSE	0.0672072	14.9872	0.215782	0.832682	0.228555	-7.07618	Not Significant
NONO_MOUSE	0.698932	14.7367	1.39668	0.187113	0.0712756	-6.12924	Not Significant
CSK22_MOUSE	2.57494	14.079	13.2334	1.16759e-08	3.83517e-07	10.4491	Significant
SPTC2_MOUSE		11.333					Not Significant
DC1L2_MOUSE	-2.60417	15.2338	-3.78798	0.00246356	0.00205685	-2.00678	Significant
LDHC_MOUSE		11.0945					Not Significant
DTNA_MOUSE	0.8903	13.2725	1.14911	0.272288	0.0959776	-6.42783	Not Significant
SPA3G_MOUSE	-1.10516	13.1224	-1.6223	0.129982	0.052482	-5.82109	Not Significant
SYEP_MOUSE	0.194998	15.1931	0.891276	0.389821	0.127637	-6.68788	Not Significant
HIBCH_MOUSE	-0.0965201	14.8816	-0.189431	0.852834	0.232445	-7.08189	Not Significant
DNJA2_MOUSE	1.18193	14.8728	3.09897	0.00893329	0.00581608	-3.29584	Significant
METK2_MOUSE	-1.05333	15.874	-6.98875	1.25263e-05	3.45002e-05	3.40639	Significant
THTM_MOUSE	1.32284	13.6252	2.50752	0.0270504	0.014271	-4.37686	Significant
SPEE_MOUSE	-0.75067	14.7036	-1.76251	0.102699	0.0430297	-5.61464	Significant
DPP3_MOUSE	0.578946	14.6512	3.23711	0.00688916	0.00475044	-3.03804	Significant
PCX3_MOUSE	0.123328	14.5611	0.336693	0.742003	0.210027	-7.04055	Not Significant
ACOC_MOUSE	-0.153752	14.7108	-0.771543	0.4549	0.144157	-6.78904	Not Significant
EEA1_MOUSE	0.776601	15.4077	2.54599	0.0251865	0.0135032	-4.3083	Significant
SNP47_MOUSE	4.19503	14.1536	3.6464	0.00320304	0.00253474	-2.27145	Significant
DRC2_MOUSE	1.77957	16.3371	5.51053	0.000120908	0.000197482	1.07265	Significant
AN32B_MOUSE	-0.601187	14.9893	-2.23754	0.0444113	0.0215857	-4.84758	Significant
TWF2_MOUSE	1.74175	14.3147	8.13289	2.63249e-06	1.1121e-05	5.00762	Significant
DESM_MOUSE	1.07312	13.3215	2.52875	0.0260057	0.0138528	-4.33906	Significant
PTGDS_MOUSE	-0.348622	14.3685	-0.96919	0.351055	0.117407	-6.61519	Not Significant
TRIM2_MOUSE	0.915886	16.1057	2.35289	0.0359779	0.0181786	-4.64888	Significant
GNA12_MOUSE	5.12634	12.4777					Not Significant
SMAP1_MOUSE	1.38956	15.1849	6.76246	1.73871e-05	4.44052e-05	3.06901	Significant
FSD1_MOUSE	0.866437	13.9455	4.93994	0.000314581	0.000416867	0.0903956	Significant
GNA13_MOUSE		10.6216					Not Significant
MCF2L_MOUSE	-1.15453	14.4388	-3.17348	0.00776482	0.00522486	-3.15692	Significant
RLA0_MOUSE	2.12776	14.5697	7.97018	3.25514e-06	1.24211e-05	4.79018	Significant
KLH29_MOUSE	-0.468899	11.8033	-1.30212	0.218688	0.0800994	-6.20547	Not Significant
HNRPL_MOUSE	-0.139784	15.0616	-0.271711	0.790335	0.219201	-7.06161	Not Significant
RTCB_MOUSE	-0.374245	15.8363	-2.43801	0.0307618	0.0158568	-4.49988	Significant
MRCKG_MOUSE	-0.484941	14.1443	-1.18862	0.256949	0.0913734	-6.3832	Not Significant
DCTN1_MOUSE	3.35024	14.5208	6.34696	3.23138e-05	7.11996e-05	2.43098	Significant
KIF5A_MOUSE	-0.437238	13.6088	-1.38564	0.190378	0.0722755	-6.14347	Not Significant
CYB5B_MOUSE		13.2522					Not Significant
VP26A_MOUSE	1.32702	14.1585	5.01992	0.000274378	0.000371476	0.230663	Significant
NP1L5_MOUSE	-3.04586	14.5195	-9.00415	8.87391e-07	5.54372e-06	6.11801	Significant
OSBL1_MOUSE	0.315002	15.4057	1.94305	0.0751647	0.0331233	-5.33423	Significant
CDC23_MOUSE	1.6581	12.7296	1.61467	0.131635	0.0529806	-5.83202	Not Significant
GDIR2_MOUSE	1.75567	13.3812	4.47832	0.000704186	0.000785031	-0.734346	Significant
CBX3_MOUSE	0.0955788	14.8385	0.148286	0.884511	0.239044	-7.08933	Not Significant
SNX3_MOUSE	-0.331629	13.6639	-1.34789	0.201907	0.0755787	-6.19155	Not Significant
UBC12_MOUSE	1.76659	13.9441	3.1398	0.00827268	0.00546076	-3.21976	Significant
C1TC_MOUSE	0.0245745	15.2322	0.137674	0.892718	0.240778	-7.09096	Not Significant
RL6_MOUSE	0.3926	14.4409	0.581753	0.571203	0.172547	-6.92189	Not Significant
SBP2_MOUSE		13.5844					Not Significant
RL28_MOUSE	0.403865	13.5858	1.09864	0.292887	0.102015	-6.48303	Not Significant
FGFR2_MOUSE	-0.918202	16.6427	-0.615409	0.549461	0.167057	-6.90087	Not Significant
RL5_MOUSE	-0.215239	15.0913	-0.60757	0.554484	0.168402	-6.90586	Not Significant
PLCX3_MOUSE	0.8083	14.4814	2.17656	0.0495959	0.0235701	-4.95093	Significant
PDCD6_MOUSE	2.38086	13.512	6.96862	1.28936e-05	3.51672e-05	3.37665	Significant
RN214_MOUSE	-0.619525	14.5651	-1.65214	0.123693	0.0503248	-5.77805	Not Significant
RL22_MOUSE	-0.866764	13.856	-2.24478	0.0503885	0.0238915	-4.68417	Significant
SCRN3_MOUSE	-0.0511063	14.751	-0.149872	0.883286	0.238972	-7.08908	Not Significant
SEP14_MOUSE	-2.02791	11.3984	-3.0489	0.0150774	0.00886132	-3.49811	Significant
RUXE_MOUSE	-2.50233	13.5453	-4.51155	0.000663897	0.000749033	-0.674171	Significant
ATPD_MOUSE	-3.78427	13.9762	-7.9855	9.71828e-06	2.85881e-05	3.8409	Significant
PSB8_MOUSE		10.9244					Not Significant
RS27_MOUSE	-1.21805	13.7592	-4.40645	0.00080027	0.000869713	-0.864903	Significant
DDAH2_MOUSE	0.434151	15.3235	1.64612	0.124942	0.0507959	-5.78679	Not Significant
TTHY_MOUSE	-1.27483	14.6961	-4.57268	0.000595915	0.000683311	-0.563778	Significant
K1C18_MOUSE	0.713279	13.4872	2.34984	0.0361803	0.0182481	-4.6542	Significant
CHSP1_MOUSE	-1.54218	13.852	-2.7685	0.0166252	0.00958059	-3.90606	Significant
HYES_MOUSE	0.518139	13.6138	1.76859	0.101643	0.042655	-5.60546	Significant
NCAN_MOUSE	-1.46602	16.3829	-4.99751	0.00028507	0.000382267	0.191441	Significant
ROCK2_MOUSE	1.63527	15.3151	5.74774	8.23417e-05	0.000145945	1.46792	Significant
CALX_MOUSE	1.1609	14.4349	2.45036	0.0300684	0.0155852	-4.47811	Significant
MGDP1_MOUSE	1.53531	12.6703	3.10563	0.0107177	0.00669838	-3.25999	Significant
PEF1_MOUSE	0.274819	14.294	0.86312	0.404527	0.131457	-6.71283	Not Significant
COPZ1_MOUSE	-0.654726	13.0153	-2.99509	0.0108618	0.00676589	-3.48886	Significant
CHM4B_MOUSE	-3.23848	14.9211	-11.3984	6.47312e-08	1.01028e-06	8.7584	Significant
RPGP1_MOUSE	1.13106	15.1123	3.65576	0.00314783	0.00250162	-2.25394	Significant
AL9A1_MOUSE	-0.370508	15.0701	-1.22495	0.24345	0.0872356	-6.34112	Not Significant
LXN_MOUSE	0.196389	14.7372	0.789972	0.444453	0.141806	-6.77432	Not Significant
CRKL_MOUSE	2.03112	13.7098	8.64055	1.38333e-06	7.40228e-06	5.6654	Significant
HEM2_MOUSE	0.360487	14.2859	1.45434	0.170799	0.0664386	-6.05353	Not Significant
RHOA_MOUSE	-0.320006	14.6714	-1.16259	0.266977	0.0944018	-6.41274	Not Significant
CBPE_MOUSE	-0.56912	14.5052	-2.19099	0.0483198	0.0230716	-4.92658	Significant
DX39A_MOUSE	-3.44952	12.7623	-4.01857	0.0062081	0.00434383	-2.30993	Significant
HBAZ_MOUSE		11.6996					Not Significant
ACOT9_MOUSE	1.04742	14.3239	1.90338	0.0805621	0.0351981	-5.39713	Significant
UBC9_MOUSE	-1.20044	14.7371	-5.02341	0.00027275	0.000371061	0.236768	Significant
SYT5_MOUSE	0.00200193	15.4821	0.00534426	0.995821	0.261578	-7.10111	Not Significant
IDI1_MOUSE	1.36936	14.1801	3.6779	0.00302092	0.00242131	-2.2125	Significant
SPRL1_MOUSE	-0.978693	15.466	-5.4998	0.000123051	0.000199819	1.05458	Significant
THOC5_MOUSE		12.2528					Not Significant
PEX19_MOUSE	-0.72125	15.3895	-2.12683	0.0542406	0.0253331	-5.03428	Significant
CUL3_MOUSE	0.251723	14.3691	1.04725	0.315053	0.108003	-6.53716	Not Significant
AUHM_MOUSE	0.0304356	15.5571	0.107379	0.916213	0.245956	-7.09494	Not Significant
ANXA3_MOUSE	-0.272973	13.4875	-0.855248	0.408705	0.132279	-6.71968	Not Significant
SPIR2_MOUSE	0.812858	12.1769	1.66912	0.128184	0.051889	-5.71949	Not Significant
PCY2_MOUSE	-0.108506	14.1683	-0.430585	0.674191	0.194958	-7.00233	Not Significant
HNRDL_MOUSE	0.770712	13.7973	2.90874	0.012777	0.00774425	-3.64856	Significant
LCK_MOUSE	-1.23078	11.5606	-1.8251	0.103881	0.0434599	-5.39614	Significant
NUD10_MOUSE	-1.15789	13.4802	-3.0372	0.0100344	0.00637778	-3.41072	Significant
RS6_MOUSE	0.350894	13.5643	0.551731	0.59098	0.176998	-6.93969	Not Significant
CDK17_MOUSE		10.4651					Not Significant
PYGL_MOUSE	0.0622364	16.0591	0.291442	0.775552	0.216362	-7.05568	Not Significant
CDK20_MOUSE		10.6804					Not Significant
BLK_MOUSE	-2.85841	13.4791	-3.6712	0.00407198	0.00308757	-2.41838	Significant
STRN4_MOUSE	1.22766	14.0589	3.78795	0.0024637	0.00205685	-2.00683	Significant
TBB1_MOUSE	2.9042	13.5958	4.20843	0.00114196	0.00113329	-1.22719	Significant
FGD6_MOUSE	1.52872	15.1523	2.72106	0.0181701	0.0102296	-3.99255	Significant
FGFR4_MOUSE	-0.996616	14.6996	-1.84813	0.0886709	0.0380602	-5.48358	Significant
SBNO1_MOUSE	0.315316	13.345	0.90968	0.380408	0.125506	-6.67119	Not Significant
RS16_MOUSE	-1.59901	14.337	-5.92193	6.24161e-05	0.000118477	1.75312	Significant
FYN_MOUSE		11.6482					Not Significant
SYN3_MOUSE	2.75215	13.0001	10.6571	1.38251e-07	1.68865e-06	7.99903	Significant
PPP6_MOUSE	0.246946	14.1215	0.937184	0.366636	0.121821	-6.64569	Not Significant
S10AD_MOUSE	-1.25936	12.6129	-3.81231	0.00272808	0.00222146	-1.95909	Significant
ODPX_MOUSE	-0.836876	14.9032	-1.2744	0.225988	0.0822906	-6.28228	Not Significant
FUS_MOUSE	-1.77559	15.6295	-5.45242	0.000132998	0.000210056	0.974628	Significant
KAP0_MOUSE	0.388082	14.0514	1.29977	0.217425	0.0797616	-6.25139	Not Significant
HCK_MOUSE	0.303553	14.1097	0.48122	0.638777	0.187549	-6.97796	Not Significant
GRAP1_MOUSE	1.68101	14.6422	5.75524	8.13586e-05	0.000144659	1.48028	Significant
RPAB3_MOUSE	-0.680714	13.7031	-1.49523	0.159971	0.0629424	-5.99854	Not Significant
M3K12_MOUSE	-3.42263	12.9433	-3.08513	0.00916896	0.0059283	-3.3216	Significant
SGTB_MOUSE	-0.173862	14.3505	-0.70666	0.4929	0.153771	-6.83833	Not Significant
CDK3_MOUSE	-0.804715	11.3314	-3.40879	0.00559431	0.00400333	-2.75134	Significant
ICK_MOUSE	1.18286	12.8498	2.98359	0.0110994	0.00688266	-3.51017	Significant
KI21A_MOUSE	0.588011	14.9354	2.73005	0.017867	0.0100892	-3.97619	Significant
CLIC1_MOUSE	-0.694861	13.2225	-2.0417	0.0631492	0.028753	-5.17487	Significant
YES_MOUSE	-1.79901	12.5728					Not Significant
LYN_MOUSE	-1.00042	15.6452	-4.29397	0.000978826	0.00101101	-1.07025	Significant
RL15_MOUSE	-1.87125	14.2661	-5.72171	8.58542e-05	0.000151217	1.42492	Significant
TSN_MOUSE	4.06292	15.3754	11.5514	5.56301e-08	9.76765e-07	8.90934	Significant
SCAI_MOUSE	3.5936	13.4448	9.00358	8.88002e-07	5.54372e-06	6.11731	Significant
RASL1_MOUSE	-1.90361	15.0019	-7.74253	4.4036e-06	1.54638e-05	4.48037	Significant
CLUS_MOUSE	0.159312	15.3571	0.703357	0.494884	0.154219	-6.84074	Not Significant
SYIM_MOUSE	0.984983	15.9444	2.64436	0.0209707	0.0115403	-4.13157	Significant
MAK_MOUSE	-1.91941	13.9841	-3.79211	0.00244481	0.00205276	-1.99906	Significant
CLU_MOUSE	-0.891158	14.0005	-2.7947	0.0158283	0.00919683	-3.85816	Significant
PNPO_MOUSE	1.3206	14.2235	1.44062	0.174569	0.0675506	-6.07174	Not Significant
KIF3A_MOUSE	0.892719	13.4606	4.29819	0.000971432	0.00100703	-1.06252	Significant
FGR_MOUSE	-1.73365	13.8848	-0.674726	0.512288	0.158674	-6.86113	Not Significant
CDK4_MOUSE	-3.08061	16.835	-5.79464	7.63908e-05	0.000138455	1.54513	Significant
CDK16_MOUSE		14.2944					Not Significant
RGS6_MOUSE	2.39176	14.6357	5.4795	0.000127214	0.00020397	1.02036	Significant
T2FA_MOUSE	-0.222876	15.5633	-0.407349	0.690726	0.198513	-7.01264	Not Significant
SRSF3_MOUSE	-0.420291	14.3524	-1.33966	0.204496	0.0761925	-6.2019	Not Significant
SYRC_MOUSE	-0.446575	15.5828	-2.4622	0.0294177	0.0153327	-4.4572	Significant
OGA_MOUSE	0.251289	14.1022	1.23395	0.240197	0.0864312	-6.33056	Not Significant
CAH8_MOUSE	-2.86574	12.9537					Not Significant
DHSO_MOUSE	0.62515	16.1479	1.60225	0.134364	0.0539245	-5.84974	Not Significant
OTU6B_MOUSE	-2.0883	14.137	-8.42275	1.81683e-06	9.15136e-06	5.38697	Significant
CBX1_MOUSE	-0.973958	12.7914	-2.45511	0.0298056	0.015501	-4.46972	Significant
FOCAD_MOUSE	-0.299579	14.5798	-0.622434	0.544981	0.166054	-6.89634	Not Significant
CDK13_MOUSE	-4.70436	13.7521	-9.4977	4.96156e-07	3.78608e-06	6.70892	Significant
GSTK1_MOUSE	2.15089	13.7851	3.04048	0.00997275	0.00635079	-3.40463	Significant
NDRG3_MOUSE	2.51291	14.3299	9.50989	4.89227e-07	3.78608e-06	6.72319	Significant
CDK9_MOUSE	1.32079	14.4345	2.02029	0.0655947	0.0297459	-5.20979	Significant
CFA58_MOUSE	0.9309	13.6716	4.17766	0.00120732	0.001188	-1.28382	Significant
K2C4_MOUSE	-1.58127	13.7356	-3.45057	0.00461585	0.00340351	-2.63834	Significant
FGFR1_MOUSE		11.6218					Not Significant
PCKGM_MOUSE	-0.299403	13.2504	-0.542229	0.597313	0.17842	-6.94514	Not Significant
GLU2B_MOUSE	-1.12866	15.2073	-4.81322	0.000391372	0.00049194	-0.133491	Significant
PKHA7_MOUSE	-0.003255	13.928	-0.00663156	0.994815	0.261558	-7.10111	Not Significant
MAT2B_MOUSE	-0.795156	14.2923	-4.16312	0.00123952	0.001207	-1.31059	Significant
EWS_MOUSE	-1.4688	15.2601	-7.1209	1.03752e-05	3.03616e-05	3.60015	Significant
KTN1_MOUSE	0.229279	16.5431	1.15982	0.26806	0.0946653	-6.41584	Not Significant
PDE4D_MOUSE	1.64153	14.1722	4.97757	0.000294947	0.000393276	0.156499	Significant
ROGDI_MOUSE	2.81608	13.4972	8.25845	2.23927e-06	1.01282e-05	5.1732	Significant
MAP4_MOUSE	-3.09247	15.444	-8.37832	1.92193e-06	9.15136e-06	5.32948	Significant
CH037_MOUSE	-0.0974409	13.4772	-0.530292	0.605316	0.179854	-6.95185	Not Significant
2A5E_MOUSE	4.66397	12.7195	9.86435	1.3808e-06	7.40228e-06	5.87664	Significant
DDB1_MOUSE	-0.762085	15.1561	-4.00476	0.00165369	0.00149862	-1.60335	Significant
CDK18_MOUSE	-1.53663	11.4006	-1.96667	0.0741595	0.0327832	-5.30435	Significant
SATB1_MOUSE	0.947736	13.9462	1.42989	0.177565	0.068362	-6.0859	Not Significant
PDE1A_MOUSE	2.06449	14.7226	9.07185	8.18208e-07	5.48763e-06	6.20063	Significant
WDR47_MOUSE	2.39948	13.9422	7.66176	4.90921e-06	1.66041e-05	4.36886	Significant
MED23_MOUSE	-0.188452	12.3034	-0.447051	0.66258	0.192554	-6.99469	Not Significant
GSH1_MOUSE	-0.108455	13.9162	-0.656212	0.52373	0.161417	-6.8739	Not Significant
ALD2_MOUSE	-0.0508465	13.4184	-0.069266	0.945887	0.252474	-7.09855	Not Significant
CDK14_MOUSE	1.314	12.4411					Not Significant
ACY2_MOUSE	0.874733	15.1425	1.85751	0.0872443	0.0375339	-5.469	Significant
PDE4A_MOUSE	-2.82555	14.3087	-5.34895	0.000157782	0.000237037	0.798937	Significant
ANKAR_MOUSE	-0.428178	13.5481	-0.366073	0.720506	0.205079	-7.02957	Not Significant
ARHGH_MOUSE	-0.474391	14.9465	-2.16241	0.0508775	0.0240624	-4.97473	Significant
GRPE1_MOUSE	0.440433	13.7022	0.947237	0.361691	0.120391	-6.6362	Not Significant
DHX30_MOUSE	-0.469845	14.7584	-1.40641	0.18427	0.0704315	-6.11661	Not Significant
DNJC5_MOUSE	3.19203	13.8524					Not Significant
CLYBL_MOUSE	-0.0748117	15.2621	-0.417075	0.683785	0.197022	-7.00839	Not Significant
ALPK3_MOUSE	0.0920636	13.946	0.318086	0.755736	0.211992	-7.04703	Not Significant
PPT1_MOUSE	-0.164262	14.8124	-0.647427	0.529211	0.163017	-6.87984	Not Significant
DDX3X_MOUSE	-0.0525589	12.3228	-0.0625624	0.951116	0.253389	-7.09903	Not Significant
CDK6_MOUSE		11.6557					Not Significant
SMD2_MOUSE	-0.648945	13.4522	-1.03286	0.321477	0.109736	-6.55192	Not Significant
RHEB_MOUSE	0.273942	12.8639	0.743708	0.470971	0.14858	-6.81067	Not Significant
RBBP7_MOUSE	-2.43337	13.3901	-4.09698	0.00139768	0.00132206	-1.43263	Significant
CDK1_MOUSE		13.3647					Not Significant
TIF1B_MOUSE	-1.10522	14.9756	-1.74578	0.105663	0.0440087	-5.63982	Significant
SYPH_MOUSE	1.27818	15.3001	4.46461	0.00072155	0.000799628	-0.759217	Significant
UACA_MOUSE	2.94717	12.4221	4.3119	0.000947806	0.000995395	-1.03743	Significant
ZPR1_MOUSE		10.9384					Not Significant
PDE4C_MOUSE		10.8281					Not Significant
TWF1_MOUSE	1.41041	14.9026	5.9386	6.07965e-05	0.000117386	1.78018	Significant
NAKD2_MOUSE	-0.374597	14.048	-1.00992	0.33192	0.112617	-6.57512	Not Significant
MPP6_MOUSE	2.77645	13.7739	8.15711	2.55127e-06	1.10409e-05	5.03971	Significant
SNX12_MOUSE	-0.443016	13.8772	-1.37411	0.19384	0.0733581	-6.15826	Not Significant
RTN3_MOUSE	0.9601	15.4548	2.66404	0.0202141	0.0111787	-4.096	Significant
ACSF2_MOUSE	0.0817518	14.9385	0.192365	0.850585	0.232108	-7.08129	Not Significant
GSK3A_MOUSE	1.66629	14.4363	7.74501	4.389e-06	1.54638e-05	4.48378	Significant
CDK15_MOUSE		11.6026					Not Significant
CDK2_MOUSE		12.8188					Not Significant
CPNS1_MOUSE	-1.1968	14.4086	-3.80996	0.0023655	0.00199562	-1.96575	Significant
HNRPQ_MOUSE	-1.01236	14.7596	-3.9418	0.00185579	0.00163176	-1.72022	Significant
EIF1B_MOUSE	0.171072	12.4614	0.460551	0.653128	0.190732	-6.98822	Not Significant
DDX17_MOUSE	-0.942588	13.9923	-4.13033	0.00131548	0.00126996	-1.37105	Significant
CSDE1_MOUSE	-0.00168492	15.0923	-0.00841708	0.993419	0.261313	-7.10109	Not Significant
SMD3_MOUSE	-0.778868	14.2158	-1.35642	0.199252	0.0747844	-6.18077	Not Significant
VIAAT_MOUSE	2.13111	13.0234	6.90573	1.41167e-05	3.72378e-05	3.28342	Significant
RBBP4_MOUSE	-1.35716	14.0178	-4.52058	0.000653362	0.000741615	-0.65783	Significant
ZC21A_MOUSE	1.44666	13.8552	5.12763	0.000228546	0.000322557	0.418269	Significant
SDHA_MOUSE	-0.0259908	15.4511	-0.0347534	0.972832	0.257465	-7.10048	Not Significant
ARFP2_MOUSE	0.111396	16.4428	0.398093	0.69736	0.199908	-7.01659	Not Significant
RINI_MOUSE	-0.121663	15.2969	-0.644931	0.530774	0.16323	-6.88152	Not Significant
CDC37_MOUSE	0.93709	15.1639	2.4495	0.0301165	0.0155957	-4.47964	Significant
MK08_MOUSE	1.09106	13.4659	1.47786	0.164498	0.06444	-6.02203	Not Significant
KCC4_MOUSE	1.58989	16.0248	1.26113	0.230571	0.0835261	-6.29824	Not Significant
CFA36_MOUSE	-0.582606	13.2242	-0.880259	0.395531	0.129218	-6.69773	Not Significant
LANC2_MOUSE	1.67682	15.1717	7.4699	6.37529e-06	2.03525e-05	4.1006	Significant
ADPRH_MOUSE	-0.559916	14.2105	-2.14871	0.0521486	0.0245398	-4.99771	Significant
GNAZ_MOUSE	2.56041	12.1568	5.68583	0.000395716	0.000496289	0.291832	Significant
HMGCL_MOUSE		13.9668					Not Significant
RS13_MOUSE	0.0585958	13.8046	0.15724	0.877598	0.237863	-7.08787	Not Significant
PUR8_MOUSE	-0.325375	14.8332	-1.17948	0.260436	0.0923796	-6.39363	Not Significant
SELM_MOUSE		12.7424					Not Significant
STK24_MOUSE	1.71437	13.7684	3.51325	0.0041053	0.00310446	-2.52085	Significant
LRC47_MOUSE	0.827507	14.052	3.55008	0.00383255	0.00292577	-2.45185	Significant
AL1B1_MOUSE	0.148261	13.7527	0.214096	0.833968	0.228796	-7.07657	Not Significant
ABI2_MOUSE	3.4815	14.4068	10.2896	2.04706e-07	2.21186e-06	7.60415	Significant
GNPI2_MOUSE	0.111666	13.6461	0.383865	0.707608	0.202021	-7.02249	Not Significant
KIF1A_MOUSE	0.0271492	13.8181	0.127023	0.900968	0.242442	-7.09247	Not Significant
ATG7_MOUSE	0.597522	14.248	2.86113	0.0139729	0.00831659	-3.73627	Significant
KPRA_MOUSE	-0.350397	15.094	-1.17154	0.263497	0.0932297	-6.40265	Not Significant
AP3B2_MOUSE	3.37981	13.9173	7.08879	1.0859e-05	3.11481e-05	3.55328	Significant
TPD54_MOUSE	-0.733386	13.7573	-2.30354	0.0393797	0.0196152	-4.73437	Significant
GSHR_MOUSE	0.322076	14.8085	1.87654	0.0844132	0.0365116	-5.4393	Significant
DNJC2_MOUSE	-0.697323	16.5236	-4.05318	0.00151373	0.00140116	-1.51363	Significant
HYPK_MOUSE	0.624123	12.2625	1.4051	0.192349	0.072924	-5.88016	Not Significant
DCTN4_MOUSE	-0.208276	15.9974	-0.596095	0.561882	0.170372	-6.91307	Not Significant
MAOM_MOUSE	-1.13411	14.0683	-2.27769	0.041282	0.0203677	-4.77886	Significant
DDX3L_MOUSE	-0.607164	16.3005	-3.77331	0.0025313	0.00208846	-2.03417	Significant
ALD1_MOUSE	-1.32223	13.619	-1.94811	0.0745	0.0328819	-5.32615	Significant
AT1A4_MOUSE	-0.436536	12.9631	-1.20472	0.250898	0.0895618	-6.36469	Not Significant
SCG2_MOUSE	-0.0606433	15.4738	-0.293863	0.773745	0.216072	-7.05493	Not Significant
NFS1_MOUSE	-0.278373	13.7518	-0.457144	0.655507	0.191129	-6.98987	Not Significant
MCTS1_MOUSE	1.40629	13.8597	1.95401	0.0737321	0.0326743	-5.31672	Significant
DDX6_MOUSE	-0.0824909	13.8781	-0.222391	0.827646	0.227729	-7.07463	Not Significant
PIPNB_MOUSE	-0.81232	15.2425	-2.88388	0.0133882	0.00809722	-3.69439	Significant
KPCA_MOUSE	1.91697	14.4529	9.89857	3.14722e-07	2.67925e-06	7.16997	Significant
PACS1_MOUSE	0.23281	16.6736	0.828844	0.422928	0.135555	-6.74225	Not Significant
RAP2A_MOUSE		11.7407					Not Significant
IF6_MOUSE	-0.309744	12.6858	-1.09263	0.295417	0.102522	-6.48947	Not Significant
PDCD5_MOUSE	-1.26265	13.9437	-4.72811	0.000453755	0.000557872	-0.284963	Significant
CCSAP_MOUSE	0.326565	12.2292	1.72931	0.116566	0.0478406	-5.6344	Significant
PFD6_MOUSE	-1.78294	13.9321	-6.69665	1.91509e-05	4.76113e-05	2.96957	Significant
DCLK2_MOUSE	0.61233	13.1059	2.31861	0.03831	0.0191503	-4.70835	Significant
CD47_MOUSE	3.33778	13.5068	4.08336	0.00143276	0.00134169	-1.45781	Significant
CCD91_MOUSE	-1.10564	15.2887	-4.37566	0.000845499	0.000911812	-0.920986	Significant
VATG1_MOUSE	2.67601	12.6008					Not Significant
K2C79_MOUSE	-0.66023	15.106	-0.434692	0.671287	0.194472	-7.00045	Not Significant
TPMT_MOUSE	0.756908	12.3795	2.66588	0.020145	0.0111515	-4.09268	Significant
FNTA_MOUSE	2.71471	14.9389	2.86804	0.0137927	0.00827066	-3.72356	Significant
PSME1_MOUSE	0.0256119	14.0226	0.0860269	0.932825	0.249224	-7.09716	Not Significant
NIT2_MOUSE	-1.55433	13.4803	-4.74814	0.000438197	0.000542304	-0.24924	Significant
DDX3Y_MOUSE		11.069					Not Significant
H12_MOUSE		14.2187					Not Significant
INO1_MOUSE	-0.378847	14.1571	-1.53292	0.150513	0.0597652	-5.94693	Not Significant
ENPP6_MOUSE	-1.56581	12.8178	-3.6404	0.00323901	0.00254885	-2.28269	Significant
K1C40_MOUSE		10.9549					Not Significant
FERM2_MOUSE	1.39975	14.0419	4.85607	0.000363421	0.000466193	-0.0575639	Significant
TPP2_MOUSE	0.645985	15.2407	3.06733	0.00948139	0.00610222	-3.35473	Significant
RU17_MOUSE	-1.37986	14.2564	-3.40072	0.00506747	0.00368334	-2.73175	Significant
RM12_MOUSE	-2.69852	13.7452	-3.37969	0.00527118	0.00381168	-2.77115	Significant
PSMD4_MOUSE	-0.297254	14.4134	-1.22854	0.242148	0.0869353	-6.33691	Not Significant
FUCM_MOUSE	1.70567	12.4079	2.51154	0.0351356	0.017801	-4.34895	Significant
RASN_MOUSE	1.49614	12.6793	2.80459	0.0155374	0.0090653	-3.84005	Significant
KBTBB_MOUSE	0.48056	14.4787	3.03189	0.0101352	0.00642006	-3.42058	Significant
THIKA_MOUSE	-0.0352491	13.2205	-0.117713	0.908189	0.244035	-7.09369	Not Significant
GNB5_MOUSE	4.8606	13.4389	7.65855	4.93055e-06	1.66041e-05	4.36441	Significant
TTC7B_MOUSE	-3.78196	16.704	-9.73185	3.79635e-07	3.09134e-06	6.98022	Significant
UFM1_MOUSE	-0.887659	13.4978	-3.35992	0.0069138	0.00475471	-2.84989	Significant
PGTB2_MOUSE	-0.207364	14.774	-0.989515	0.341408	0.114728	-6.59537	Not Significant
AIMP1_MOUSE	-0.583306	15.1991	-3.15118	0.0080975	0.00537395	-3.19854	Significant
NEDD4_MOUSE	-0.0943391	14.1243	-0.316997	0.756543	0.212112	-7.0474	Not Significant
NDRG4_MOUSE	1.49224	14.0551	2.84555	0.0143876	0.00851828	-3.7649	Significant
PR40B_MOUSE	1.70422	13.6846	6.49788	2.57308e-05	6.02158e-05	2.66554	Significant
ALDOB_MOUSE	-4.41806	13.1494	-3.0198	0.0103685	0.00653099	-3.44303	Significant
EFCB6_MOUSE	-0.496636	15.9918	-1.02047	0.327087	0.111246	-6.56451	Not Significant
SNX1_MOUSE	-0.0433885	13.8873	-0.194935	0.848615	0.231796	-7.08076	Not Significant
TBC8B_MOUSE	-3.41763	11.8011	-3.27293	0.00802834	0.00534457	-3.10839	Significant
LC7L3_MOUSE		10.0444					Not Significant
CLIP1_MOUSE	0.184691	15.1502	0.951982	0.359373	0.119762	-6.6317	Not Significant
PSMD8_MOUSE	0.272806	14.4911	1.80662	0.0952415	0.0403489	-5.54757	Significant
WDR7_MOUSE	3.53179	13.6908	9.02531	8.65122e-07	5.54372e-06	6.14388	Significant
NASP_MOUSE	-1.07785	14.0621	-2.19418	0.0480417	0.0229922	-4.92119	Significant
SAFB1_MOUSE	0.655951	14.437	2.92761	0.0123318	0.00752308	-3.61373	Significant
RFIP2_MOUSE	-2.21751	11.2406	-2.37629	0.0380762	0.0190826	-4.53825	Significant
CDS2_MOUSE	0.764774	12.2604	1.40124	0.185777	0.070834	-6.12333	Not Significant
RL24_MOUSE	-1.37725	13.4636	-5.82697	7.25548e-05	0.000132788	1.59816	Significant
RAB18_MOUSE	0.00574489	13.8037	0.0158706	0.987591	0.260267	-7.10099	Not Significant
ACADV_MOUSE	1.24776	16.3509	1.30094	0.217036	0.0797023	-6.24995	Not Significant
CPIN1_MOUSE	-0.979005	14.4458	-3.45128	0.00460969	0.00340343	-2.637	Significant
CK054_MOUSE	0.0401791	13.4733	0.131051	0.897846	0.241718	-7.09192	Not Significant
EZRI_HUMAN	3.71828	11.6888	8.08553	0.000888325	0.00094709	0.168405	Significant
CE57L_MOUSE		10.187					Not Significant
WDR54_MOUSE	1.30243	13.3386	3.94383	0.00184889	0.00162825	-1.71645	Significant
B3A3_MOUSE	1.53141	13.0593	3.29112	0.00622431	0.00434976	-2.93701	Significant
SYPM_MOUSE		11.3256					Not Significant
RBBP9_MOUSE	2.26107	14.7022	4.90212	0.000335697	0.000437623	0.0237785	Significant
PSMD5_MOUSE	0.313908	13.9482	1.22264	0.244293	0.0874262	-6.34384	Not Significant
RS25_MOUSE	0.134844	13.6125	0.467422	0.648341	0.189629	-6.98486	Not Significant
ECI2_MOUSE	-0.357704	13.1772	-0.869951	0.400925	0.130577	-6.70684	Not Significant
MINK1_MOUSE	1.74629	14.5345	6.49536	2.58284e-05	6.02158e-05	2.66164	Significant
YBOX1_MOUSE	-0.824	15.3107	-2.76456	0.0167484	0.00963182	-3.91325	Significant
CACP_MOUSE	-1.61929	16.4665	-3.17119	0.00779826	0.0052384	-3.16119	Significant
IF2B_MOUSE	0.837222	14.1608	3.68379	0.00298806	0.00240326	-2.20148	Significant
DLG5_MOUSE	-0.418	17.1004	-2.38581	0.0338673	0.0172675	-4.59149	Significant
2ABG_MOUSE		11.3572					Not Significant
PLK2_MOUSE		11.3174					Not Significant
CAH1_MOUSE		12.537					Not Significant
AP1M1_MOUSE	2.13233	13.9359	6.27987	3.5793e-05	7.67586e-05	2.32569	Significant
DEUP1_MOUSE	2.30663	13.0264	3.60071	0.00348733	0.00270262	-2.357	Significant
DAZP1_MOUSE	0.880222	13.9785	3.90371	0.00199026	0.00172304	-1.79106	Significant
G2E3_MOUSE		11.0735					Not Significant
RRAGA_MOUSE	-0.0833822	14.035	-0.437831	0.669071	0.194076	-6.999	Not Significant
CC148_MOUSE		11.751					Not Significant
MLF2_MOUSE	-1.79823	14.7671	-5.22098	0.000195318	0.00028067	0.579627	Significant
SYTC_MOUSE	0.738268	14.4904	2.71022	0.0185423	0.0104012	-4.01225	Significant
PSPC1_MOUSE	-0.185773	15.6994	-0.53961	0.599064	0.178753	-6.94662	Not Significant
SNP23_MOUSE	0.562397	13.3349	0.741383	0.472329	0.148842	-6.81245	Not Significant
SAFB2_MOUSE	-1.06206	17.1562	-6.08083	4.86559e-05	9.86928e-05	2.00954	Significant
RUSC2_MOUSE	-0.818767	13.0916	-3.93918	0.00186473	0.00163472	-1.72509	Significant
SV2B_MOUSE	2.90854	13.9716	5.53756	0.000115683	0.000191734	1.11809	Significant
STX11_MOUSE		10.4878					Not Significant
ORN_MOUSE		12.8481					Not Significant
CTSEL_MOUSE		10.5741					Not Significant
GRD2I_MOUSE	-4.16296	13.1195	-7.56728	5.58024e-06	1.80298e-05	4.23736	Significant
LMNB1_MOUSE	1.68137	14.4542	1.60724	0.133261	0.0535581	-5.84262	Not Significant
NPS3B_MOUSE	0.348175	12.9047	0.583549	0.572025	0.172703	-6.91866	Not Significant
THIOM_MOUSE		13.6884					Not Significant
TOM1_MOUSE	1.6581	14.7119	5.29997	0.000171164	0.000253748	0.715267	Significant
ROA0_MOUSE	2.02144	14.1107	7.40475	6.97403e-06	2.15299e-05	4.0084	Significant
INT5_MOUSE		14.7145					Not Significant
GMPR1_MOUSE	0.0841221	13.269	0.252598	0.804735	0.222734	-7.06696	Not Significant
NWD1_MOUSE	-0.416979	13.5254	-0.686893	0.504849	0.156889	-6.85256	Not Significant
RL7A_MOUSE	-1.41528	14.3631	-6.81618	1.60752e-05	4.18151e-05	3.14974	Significant
MY18A_MOUSE	-1.37852	15.0789	-2.01119	0.0666609	0.0301807	-5.22459	Significant
RS7_MOUSE	-1.47948	14.1278	-6.19297	4.08995e-05	8.55049e-05	2.18836	Significant
LYPA2_MOUSE	1.07731	14.2006	2.12148	0.054764	0.0254717	-5.0432	Significant
GLRA3_MOUSE	1.53158	16.2057	4.7859	0.000410362	0.000512782	-0.182028	Significant
P66A_MOUSE		10.6821					Not Significant
CLPP_MOUSE	0.789231	14.3655	1.44742	0.172692	0.0670259	-6.06274	Not Significant
PPM1H_MOUSE	2.51251	13.8454	12.7335	1.82239e-08	4.65424e-07	10.0131	Significant
FHAD1_MOUSE	-0.00169021	14.1612	-0.00598136	0.995323	0.261569	-7.10111	Not Significant
EXPH5_MOUSE	1.61262	12.8328	4.01282	0.00162949	0.00148779	-1.5884	Significant
CC157_MOUSE	-0.753669	13.6949	-2.26333	0.0462636	0.0222931	-4.83803	Significant
PRAL7_MOUSE		11.9162					Not Significant
CTSRE_MOUSE		12.3355					Not Significant
RL12_MOUSE	-1.17422	13.5511	-4.22065	0.00111703	0.00111675	-1.20473	Significant
FIBG_MOUSE		12.719					Not Significant
SNX5_MOUSE	-0.0632215	15.137	-0.232191	0.820194	0.2259	-7.07225	Not Significant
ACTN3_MOUSE	0.217092	13.6768	0.578043	0.573628	0.173093	-6.92413	Not Significant
NFASC_MOUSE	-0.845582	15.0108	-3.81162	0.00235827	0.00199251	-1.96265	Significant
OTU7B_MOUSE	1.36667	12.7428	4.46856	0.000716497	0.000795598	-0.752043	Significant
IFIH1_MOUSE	-0.884419	12.8278	-0.966238	0.352472	0.117811	-6.61804	Not Significant
ADRM1_MOUSE	-0.59427	14.2817	-3.19809	0.00741361	0.00504289	-3.11097	Significant
PPR1A_MOUSE	-0.116182	14.9631	-0.480899	0.638998	0.187549	-6.97812	Not Significant
MTMR6_MOUSE		12.0759					Not Significant
DEMA_MOUSE	1.68818	14.8079	3.34823	0.00559162	0.00400333	-2.83009	Significant
COR2B_MOUSE	0.787906	14.1389	2.16189	0.0509254	0.0240648	-4.9756	Significant
KDM3B_MOUSE	-2.07271	13.1726	-3.59556	0.00400543	0.00304533	-2.45296	Significant
BICL2_MOUSE	2.10038	12.8537	6.47531	2.66174e-05	6.07939e-05	2.63066	Significant
KCNA5_MOUSE		12.1034					Not Significant
PEPD_MOUSE	0.617064	14.5627	2.77467	0.0164341	0.00948991	-3.89479	Significant
ERCC6_MOUSE	0.696872	12.6212	2.23509	0.044609	0.021636	-4.85175	Significant
CTR9_MOUSE	3.72191	12.7118	2.99912	0.0107797	0.00672968	-3.48138	Significant
CROCC_MOUSE	-0.410073	18.0755	-1.73308	0.107964	0.0448013	-5.65885	Significant
AP3D1_MOUSE	3.50747	13.7371	9.7756	3.61317e-07	2.98545e-06	7.03029	Significant
AGAP3_MOUSE	3.04936	14.3527	7.28777	8.20438e-06	2.4651e-05	3.84146	Significant
LMNB2_MOUSE	-9.22387	15.5611	-5.20748	0.000199789	0.000286362	0.556376	Significant
NRBP2_MOUSE	-1.21849	15.7103	-2.07748	0.059251	0.02731	-5.11612	Significant
CING_MOUSE	-1.36188	16.8409	-3.15701	0.00800916	0.00534447	-3.18766	Significant
BT3L4_MOUSE	-0.371232	13.709	-0.634677	0.537224	0.16446	-6.88833	Not Significant
UBXN6_MOUSE	2.64865	13.2075	3.24192	0.00846887	0.00555881	-3.02391	Significant
TSP1_MOUSE	-5.81223	15.9778	-8.87054	1.04299e-06	6.2342e-06	5.95343	Significant
IF4B_MOUSE	1.48712	15.5797	6.64714	2.06028e-05	5.03301e-05	2.89435	Significant
CSPP1_MOUSE	-1.91996	14.2551	-2.0778	0.0592171	0.02731	-5.11559	Significant
KIF9_MOUSE	-3.59804	14.2996	-4.65399	0.000516529	0.000615588	-0.417573	Significant
PGTA_MOUSE	-0.170672	14.4116	-0.888103	0.391459	0.128026	-6.69073	Not Significant
PP4C_MOUSE	0.194163	12.8068	0.436494	0.675021	0.195097	-6.78206	Not Significant
NLR9B_MOUSE	-0.0185356	12.4311	-0.0441845	0.965464	0.255756	-7.10008	Not Significant
RCN1_MOUSE	-1.4227	14.3859	-5.73433	8.41327e-05	0.000148651	1.44577	Significant
M3K13_MOUSE		11.6303					Not Significant
NUDT9_MOUSE	-0.922607	14.532	-5.19048	0.000205579	0.000293165	0.527033	Significant
CONA1_MOUSE	-1.08779	13.7103	-2.64061	0.0211181	0.0115874	-4.13836	Significant
TAF7L_MOUSE		12.6329					Not Significant
GSHB_MOUSE	0.828059	13.3773	3.50702	0.00415339	0.0031269	-2.53253	Significant
AP3M2_MOUSE	1.69771	12.7782	3.05037	0.00978886	0.0062571	-3.38626	Significant
EIF3L_MOUSE	1.59906	13.3852	5.61758	0.000101564	0.000173449	1.25201	Significant
VTA1_MOUSE	0.205472	13.3919	0.787412	0.445895	0.142105	-6.77639	Not Significant
KATL2_MOUSE	1.54817	12.832	2.59775	0.0228746	0.0124178	-4.21555	Significant
RPGP2_MOUSE	1.91183	14.2301	9.03456	8.55576e-07	5.54372e-06	6.15518	Significant
EI3JA_MOUSE	-0.212196	13.9918	-0.646212	0.529972	0.163073	-6.88066	Not Significant
K2C8_MOUSE	0.935609	12.5705	0.775561	0.452609	0.143523	-6.78586	Not Significant
MET16_MOUSE	-1.91188	12.5421	-4.25775	0.00251488	0.00208103	-1.59471	Significant
NU107_MOUSE	0.971009	12.3316	1.33437	0.213679	0.0787266	-6.08919	Not Significant
STRN_MOUSE	1.13931	14.416	4.08571	0.00142664	0.00134042	-1.45346	Significant
VINC_MOUSE	-0.40893	14.363	-1.56768	0.142218	0.0566313	-5.89855	Not Significant
MECR_MOUSE	1.64298	13.443	2.47061	0.0304897	0.0157454	-4.46591	Significant
DLGP3_MOUSE	-0.763054	12.1044	-1.29259	0.21982	0.0803568	-6.26017	Not Significant
PXL2B_MOUSE	1.82924	14.0363	6.43174	2.84214e-05	6.38755e-05	2.56314	Significant
ALS2_MOUSE	-0.237306	13.1709	-0.466639	0.648885	0.18969	-6.98524	Not Significant
DOCK4_MOUSE	-0.711958	12.9953	-2.25014	0.0434055	0.0211701	-4.82606	Significant
AT8B2_MOUSE	-2.4133	15.4761	-2.93976	0.0120532	0.00737715	-3.59128	Significant
ESPL1_MOUSE	0.467471	13.0908	0.815157	0.430428	0.137723	-6.7537	Not Significant
NQO2_MOUSE	-0.406652	12.5971	-1.0194	0.336652	0.11381	-6.40416	Not Significant
SC23A_MOUSE	2.26829	13.4472	7.6167	5.21784e-06	1.73778e-05	4.30629	Significant
LSM12_MOUSE	-0.997192	13.7852	-2.28008	0.0411026	0.0203113	-4.77476	Significant
ACBD6_MOUSE	0.804819	12.9873	3.50849	0.004142	0.0031238	-2.52978	Significant
RL27_MOUSE	-0.950794	13.2293	-2.01789	0.0658746	0.0298487	-5.2137	Significant
DAPLE_MOUSE	1.57191	14.6052	2.3758	0.0344961	0.0175245	-4.60897	Significant
IF4E_MOUSE	-0.203342	14.2764	-0.545111	0.595388	0.178034	-6.94349	Not Significant
EIF3A_MOUSE	0.433328	13.7979	1.34621	0.202434	0.0757256	-6.19367	Not Significant
DEN4B_MOUSE	1.47069	12.2643	2.21598	0.0461822	0.022273	-4.88425	Significant
AT2B1_MOUSE	2.89379	12.9625	10.856	1.1231e-07	1.53909e-06	8.20754	Significant
FUBP1_MOUSE	-1.41778	14.9216	-8.34067	2.01608e-06	9.43968e-06	5.28058	Significant
OTU7A_MOUSE		11.6553					Not Significant
AKCL2_MOUSE	-0.41427	14.0005	-1.32716	0.208478	0.0772664	-6.21753	Not Significant
PCM1_MOUSE	0.640961	12.0904	1.26369	0.229683	0.0833118	-6.29518	Not Significant
HNMT_MOUSE	1.1193	13.8802	2.86378	0.0139034	0.00828396	-3.73138	Significant
VAPB_MOUSE	-1.54512	13.8248	-5.00594	0.000280994	0.000378609	0.206214	Significant
ADAP2_MOUSE	1.54147	13.5297	2.84433	0.0155219	0.0090653	-3.80761	Significant
AFG2H_MOUSE	-1.38932	14.5259	-4.15822	0.00125059	0.00121173	-1.31963	Significant
SQSTM_MOUSE	1.35323	12.8587	4.11533	0.0013518	0.00129751	-1.39873	Significant
KHDR1_MOUSE	-0.656034	15.1019	-1.72905	0.108702	0.045041	-5.66486	Significant
SLTM_MOUSE		11.6076					Not Significant
WAPL_MOUSE	-0.709937	12.1996					Not Significant
SARNP_MOUSE	-0.967407	13.0825	-3.84768	0.00220649	0.00189563	-1.89541	Significant
PLSL_MOUSE	1.48117	15.3746	4.45089	0.000739364	0.000817757	-0.784117	Significant
STK26_MOUSE	-0.761958	12.3566					Not Significant
MIEN1_MOUSE	-1.5761	14.308	-3.92093	0.00192828	0.00167973	-1.75903	Significant
RABE1_MOUSE	0.617795	14.1559	2.86632	0.0138372	0.00828396	-3.72671	Significant
AP1S1_MOUSE	2.31031	12.2862	7.28681	1.32111e-05	3.55158e-05	3.45754	Significant
SRSF4_MOUSE		12.9634					Not Significant
PA2G4_MOUSE	0.332924	14.1322	1.1467	0.273245	0.0961944	-6.43051	Not Significant
COG1_MOUSE	-0.828236	13.5619	-2.3461	0.0364292	0.0183571	-4.6607	Significant
PHAR1_MOUSE	0.200614	14.5089	0.713747	0.488658	0.152702	-6.83314	Not Significant
EHD4_MOUSE	-0.140545	14.2335	-0.333118	0.744634	0.210666	-7.04182	Not Significant
PGM2_MOUSE	-0.908967	12.72	-2.18309	0.0490145	0.0233385	-4.93992	Significant
FGF1_MOUSE	-3.24881	12.9756	-4.18009	0.00120202	0.00118486	-1.27934	Significant
MED11_MOUSE	1.11736	14.6221	2.56397	0.0243589	0.0131221	-4.27615	Significant
KIF1B_MOUSE		15.9281					Not Significant
VWDE_MOUSE	-0.627221	16.1339	-0.955652	0.357587	0.119237	-6.6282	Not Significant
SYK_MOUSE	-0.0594626	14.5198	-0.241493	0.813138	0.224617	-7.06989	Not Significant
ATN1_MOUSE		10.2715					Not Significant
BUB3_MOUSE	-0.915014	14.0883	-2.94341	0.0119707	0.00734266	-3.58453	Significant
SPSY_MOUSE	4.01366	13.2244	10.0635	2.62068e-07	2.41387e-06	7.35496	Significant
EIF3E_MOUSE	1.21112	13.636	3.64288	0.00322411	0.00254068	-2.27805	Significant
CHM2B_MOUSE	-2.70086	12.5542	-9.54149	9.25817e-07	5.60319e-06	6.15749	Significant
ACADM_MOUSE	-1.40483	14.1347	-4.17485	0.00121346	0.00118988	-1.28898	Significant
RS15_MOUSE		12.9037					Not Significant
NOD1_MOUSE		12.9627					Not Significant
CMBL_MOUSE	-0.716411	13.3339	-1.49928	0.158931	0.0626646	-5.99304	Not Significant
CETN2_MOUSE	1.40882	12.2973	4.11865	0.00134368	0.00129274	-1.3926	Significant
ERF3A_MOUSE	0.904538	13.3408	3.46819	0.00446614	0.00330613	-2.60531	Significant
COASY_MOUSE	1.46278	12.5109	3.29295	0.00689067	0.00475044	-2.96057	Significant
ANFB_MOUSE		11.3243					Not Significant
NFU1_MOUSE	-0.769756	13.5726	-1.48116	0.163629	0.0642467	-6.01758	Not Significant
NIT1_MOUSE	-0.0355203	13.8069	-0.136815	0.893383	0.240778	-7.09109	Not Significant
SH3G3_MOUSE	0.163022	15.7178	0.39537	0.699317	0.200283	-7.01773	Not Significant
EIF3H_MOUSE	0.858722	13.3168	1.26553	0.229042	0.0831404	-6.29296	Not Significant
NOVA1_MOUSE	-1.32398	14.4017	-5.99113	5.59765e-05	0.000109205	1.86523	Significant
CZIB_MOUSE	-0.404985	14.0281	-0.904319	0.383134	0.12609	-6.67608	Not Significant
NXP20_MOUSE	-0.889985	12.8246	-2.02152	0.0727765	0.0323756	-5.19833	Significant
IF4A3_MOUSE	-0.502593	12.8408	-1.44672	0.172883	0.0670369	-6.06366	Not Significant
LPPRC_MOUSE	-0.457407	15.9648	-0.685104	0.505938	0.157141	-6.85383	Not Significant
KCNS1_MOUSE		10.1624					Not Significant
NGEF_MOUSE	2.74937	13.1511	6.12369	4.5522e-05	9.3689e-05	2.0781	Significant
SNX2_MOUSE	2.01968	13.8902	6.19238	4.09367e-05	8.55049e-05	2.18742	Significant
EPMIP_MOUSE	1.55025	14.3915	5.65704	9.52809e-05	0.000164722	1.31771	Significant
CUTA_MOUSE	-1.33293	15.279	-4.35471	0.000877782	0.000937628	-0.959197	Significant
FCL_MOUSE	0.951217	13.1904	4.43146	0.000765374	0.000839911	-0.819407	Significant
G3PT_MOUSE	0.377511	12.439	0.441543	0.667906	0.193838	-6.87798	Not Significant
RL23A_MOUSE	-1.17096	14.1275	-3.16673	0.00786404	0.00527268	-3.16952	Significant
CUL5_MOUSE	1.55387	13.7797	6.43864	2.81271e-05	6.3468e-05	2.57386	Significant
SYVC_MOUSE	0.290695	14.9818	1.13985	0.275979	0.0969746	-6.4381	Not Significant
GID8_MOUSE	0.361165	12.5987	0.785125	0.447186	0.142355	-6.77822	Not Significant
FKBP2_MOUSE	-2.71009	15.8994	-12.0585	3.40753e-08	6.67111e-07	9.39591	Significant
ILF2_MOUSE	-0.33435	13.5894	-0.797614	0.440166	0.140598	-6.76813	Not Significant
KRT36_MOUSE	0.0507296	13.3322	0.131161	0.897761	0.241718	-7.0919	Not Significant
K1H2_MOUSE	2.17089	13.5758	4.0611	0.00433939	0.00323361	-2.11903	Significant
K1C28_MOUSE	-0.694716	13.1952	-2.52029	0.0264171	0.0140291	-4.35413	Significant
DLG1_MOUSE	3.22589	14.1148	10.184	2.296e-07	2.271e-06	7.48844	Significant
SPTB1_MOUSE	2.80634	15.8376	6.02797	5.2838e-05	0.000105598	1.92464	Significant
NPTXR_MOUSE	1.71284	13.1153	6.84333	1.54526e-05	4.03825e-05	3.19039	Significant
RECQ1_MOUSE		11.4068					Not Significant
GRDN_MOUSE	-0.112	13.5756	-0.173461	0.8651	0.23527	-7.085	Not Significant
AK1CD_MOUSE	1.02953	12.7516	1.35145	0.21204	0.0782767	-6.03174	Not Significant
NUDT4_MOUSE	-0.192646	12.2926	-0.551657	0.591883	0.177174	-6.93884	Not Significant
ARSB_MOUSE	0.135145	13.5088	0.305466	0.765101	0.213999	-7.05122	Not Significant
PMM2_MOUSE	0.507529	13.6983	0.535884	0.60156	0.179138	-6.94873	Not Significant
FAHD1_MOUSE	0.946328	13.0247	2.4157	0.0320539	0.0164775	-4.53912	Significant
CHMP5_MOUSE	0.257726	12.8378	0.645788	0.532478	0.163397	-6.72705	Not Significant
HNRPM_MOUSE	-0.754558	14.6073	-2.76736	0.016661	0.00959138	-3.90815	Significant
C1QB_MOUSE	-0.561946	13.568	-2.31398	0.0386355	0.0192958	-4.71634	Significant
ST32C_MOUSE	5.31878	13.8261	10.2015	2.25273e-07	2.271e-06	7.50763	Significant
NSMA2_MOUSE	0.31262	12.0911	1.05179	0.313048	0.10753	-6.53247	Not Significant
HMCS1_MOUSE	-0.392804	14.7203	-1.40919	0.183465	0.0702673	-6.11299	Not Significant
OSTF1_MOUSE	-1.22955	12.7021	-2.35306	0.0396358	0.0197079	-4.54481	Significant
NIF3L_MOUSE	1.5388	14.0792	6.4636	2.70899e-05	6.16226e-05	2.61254	Significant
MADD_MOUSE	2.54229	13.3858	5.52912	0.000117288	0.000193822	1.10392	Significant
PSDE_MOUSE	-0.373774	13.8882	-1.78267	0.0992283	0.0418552	-5.58411	Significant
MCA3_MOUSE	-0.60798	13.5554	-1.52508	0.15244	0.0604021	-5.95774	Not Significant
PC4L1_MOUSE	-2.41059	14.0235	-3.73198	0.00438343	0.0032621	-2.24613	Significant
RS19_MOUSE	-2.73843	13.3776	-8.05978	2.89492e-06	1.17866e-05	4.91032	Significant
ITPI2_MOUSE	0.374898	11.595					Not Significant
RL36_MOUSE	-1.81626	13.9501	-4.16572	0.00179469	0.001593	-1.47458	Significant
SHLB1_MOUSE	1.64962	12.8743	7.66501	4.88769e-06	1.66041e-05	4.37336	Significant
VAPA_MOUSE	1.91668	13.9992	4.91416	0.000328815	0.000429648	0.0450172	Significant
RAB21_MOUSE	0.770673	12.9486	3.19104	0.00751253	0.00509169	-3.12413	Significant
NEUA_MOUSE	-2.21702	14.5773	-7.84588	3.8362e-06	1.41804e-05	4.62183	Significant
ASNA_MOUSE	2.91193	13.1645	7.08836	1.08657e-05	3.11481e-05	3.55265	Significant
RS21_MOUSE		14.0261					Not Significant
ACO10_MOUSE	1.1303	14.1486	5.09602	0.0002411	0.000336141	0.363367	Significant
GNL1_MOUSE	2.13982	14.0645	8.01523	3.06837e-06	1.2227e-05	4.85072	Significant
QORL2_MOUSE	0.776804	12.6204	1.46049	0.176941	0.0681869	-6.00306	Not Significant
RET1_HUMAN		10.1293					Not Significant
HPLN2_MOUSE	-3.12867	14.1284	-6.93784	1.34775e-05	3.60596e-05	3.33109	Significant
ATP4A_MOUSE	-0.139572	16.2256	-0.31852	0.755414	0.211992	-7.04688	Not Significant
CFDP1_MOUSE	-0.316576	14.4307	-1.18878	0.25689	0.0913734	-6.38303	Not Significant
OMGP_MOUSE	-1.37832	15.0095	-5.77144	7.92757e-05	0.000142307	1.50697	Significant
APLP2_MOUSE	-2.28723	14.4719	-3.30456	0.00606927	0.00429483	-2.91187	Significant
ASNS_MOUSE	-0.48972	14.2082	-2.44754	0.0302256	0.0156234	-4.48309	Significant
MGT5A_MOUSE		13.0306					Not Significant
JUPI1_MOUSE	-1.30291	12.9774	-3.18289	0.00762859	0.00514551	-3.13935	Significant
UBP25_MOUSE	0.62899	13.8693	0.906865	0.381837	0.125901	-6.67376	Not Significant
RMXL1_MOUSE	-0.465286	13.0661	-0.741377	0.472333	0.148842	-6.81245	Not Significant
RL13A_MOUSE	-1.2538	13.9485	-2.60129	0.0240976	0.0130063	-4.12655	Significant
SI1L1_MOUSE	1.92535	12.0936	3.93072	0.00263925	0.00216069	-1.84201	Significant
GIT1_MOUSE	2.59958	13.0506	6.25311	3.72897e-05	7.96641e-05	2.28351	Significant
OGT1_MOUSE	2.21629	14.3512	13.1753	1.22865e-08	3.83517e-07	10.3993	Significant
CLIC5_MOUSE		11.7294					Not Significant
UBE2K_MOUSE	-1.46359	13.3635	-3.39245	0.00514661	0.00373603	-2.74724	Significant
CHIP_MOUSE	0.24975	13.0758	0.485938	0.635521	0.187048	-6.97555	Not Significant
PUR2_MOUSE	0.906364	13.8975	3.74512	0.00266684	0.00217474	-2.08681	Significant
RL35_MOUSE	0.147037	13.8898	0.464778	0.650181	0.18997	-6.98616	Not Significant
TY3H_MOUSE	3.03922	13.3913					Not Significant
DCTN3_MOUSE	0.611188	14.8345	2.72062	0.0194216	0.0108257	-3.91671	Significant
6PGL_MOUSE	0.318968	13.7331	1.41574	0.181582	0.0696411	-6.10446	Not Significant
GNAQ_MOUSE	2.41448	12.6602	4.72673	0.000572188	0.000661504	-0.428095	Significant
DCX_MOUSE	3.56802	14.8416	7.23075	8.88614e-06	2.64169e-05	3.75942	Significant
DLG4_MOUSE	1.80853	13.2972	8.39149	1.89013e-06	9.15136e-06	5.34654	Significant
CNN3_MOUSE	0.208467	14.1214	1.00542	0.333995	0.113116	-6.57961	Not Significant
EIF3M_MOUSE	1.55906	12.8045	3.91602	0.00194576	0.00169233	-1.76817	Significant
ELAV2_MOUSE	-3.21199	12.2491	-4.80051	0.000656996	0.000743497	-0.441591	Significant
MCES_MOUSE	-0.789371	14.2431	-3.83688	0.00225087	0.00191618	-1.91555	Significant
PZP_MOUSE		13.7813					Not Significant
DDX17_HUMAN		11.6069					Not Significant
BCAS1_MOUSE	1.49232	12.7607	2.16893	0.052149	0.0245398	-4.97699	Significant
OTOF_MOUSE	-0.171951	13.6749	-0.24828	0.807999	0.223417	-7.06812	Not Significant
IF5_MOUSE	0.767051	13.7548	3.19579	0.0074457	0.00505249	-3.11526	Significant
AKT3_MOUSE	-0.529271	15.0341	-1.14862	0.272482	0.0959856	-6.42837	Not Significant
PAIRB_MOUSE	-0.0770895	12.9178	-0.179673	0.860324	0.234311	-7.08382	Not Significant
RL8_MOUSE	-0.746278	14.6941	-2.52864	0.0260111	0.0138528	-4.33926	Significant
KS6B1_MOUSE		11.9347					Not Significant
CHRD1_MOUSE	0.770846	14.6527	2.10558	0.0563473	0.0261216	-5.06963	Significant
KAP1_MOUSE	0.484951	13.2532	1.34183	0.20381	0.0760378	-6.19917	Not Significant
RHG39_MOUSE	-1.04093	12.8816	-2.05465	0.0617121	0.0282053	-5.15367	Significant
RL3_MOUSE	-0.513555	15.1121	-2.242	0.0440529	0.0214486	-4.83997	Significant
ESCO1_MOUSE	0.81601	16.2771	2.54779	0.0251025	0.013471	-4.30508	Significant
FDX2_MOUSE	0.641772	12.2524	0.718794	0.4919	0.153544	-6.58064	Not Significant
AL4A1_MOUSE	-0.619848	15.6328	-0.734803	0.476186	0.149637	-6.81744	Not Significant
HDHD3_MOUSE	0.419101	13.3199	1.42963	0.177639	0.068362	-6.08625	Not Significant
NCS1_MOUSE	-1.18239	14.8844	-3.18146	0.00764911	0.00515317	-3.14202	Significant
DDX5_MOUSE	0.472364	13.6916	1.7546	0.104092	0.0434835	-5.62657	Significant
FHL1_MOUSE	-1.29104	14.7035	-6.788	1.67499e-05	4.31703e-05	3.10744	Significant
HGS_MOUSE	0.421219	14.313	1.76853	0.101653	0.042655	-5.60555	Significant
F169A_MOUSE	1.4098	14.1029	4.11474	0.00135326	0.00129751	-1.39982	Significant
RBM26_MOUSE	-0.750045	13.4662	-1.71547	0.111226	0.0459853	-5.68509	Significant
P5CR3_MOUSE	-2.36191	14.0439	-6.86814	1.49061e-05	3.91363e-05	3.22744	Significant
ZHX3_MOUSE	-1.35031	14.2107	-4.32924	0.000918774	0.000972149	-1.00573	Significant
CCAR2_MOUSE	0.0943743	14.7742	0.220148	0.829355	0.227976	-7.07516	Not Significant
NR4A3_MOUSE	1.80831	14.8509	2.09211	0.0596635	0.0274776	-5.06179	Significant
HOMEZ_MOUSE	0.629938	12.648	1.83906	0.0900697	0.0386016	-5.49762	Significant
BRCA1_MOUSE	-1.59241	16.5282	-2.39924	0.0330405	0.0169373	-4.56798	Significant
RD23A_MOUSE	-5.00385	14.4905	-6.1004	6.77785e-05	0.00012527	1.74077	Significant
AT2B2_MOUSE	0.445914	14.0023	0.844493	0.414459	0.133602	-6.72895	Not Significant
HNRPC_MOUSE	-1.55904	13.656	-5.42171	0.000139897	0.000218949	0.922631	Significant
UAP1L_MOUSE	0.760549	12.8485	3.06544	0.00951507	0.00610292	-3.35823	Significant
ELAV4_MOUSE		12.5327					Not Significant
RT25_MOUSE		13.6526					Not Significant
PPM1G_MOUSE	-0.109114	15.6284	-0.542725	0.596981	0.178415	-6.94485	Not Significant
LMNA_MOUSE	-0.304492	15.3691	-1.45409	0.170867	0.0664386	-6.05386	Not Significant
ECHD1_MOUSE	1.34041	13.0274	1.86429	0.0862256	0.0371525	-5.45844	Significant
CEBPZ_MOUSE	-0.8328	14.0997	-4.34	0.000901219	0.000959017	-0.986062	Significant
P52K_MOUSE	-2.9589	16.2527	-4.02667	0.00158879	0.00145625	-1.56274	Significant
PURG_MOUSE	-0.899534	14.5107	-1.63857	0.126521	0.0513266	-5.7977	Not Significant
UBA6_MOUSE	1.94108	13.1381	5.4785	0.000127422	0.00020397	1.01868	Significant
RS12_MOUSE	-1.40392	14.068	-4.65242	0.000517956	0.000615588	-0.420394	Significant
ACDSB_MOUSE	0.447043	14.4079	1.72147	0.110105	0.0455888	-5.67617	Significant
RENR_MOUSE	2.11334	13.9819					Not Significant
PRRT2_MOUSE	2.20706	13.1217	3.79154	0.00332707	0.00259993	-2.17372	Significant
RASK_MOUSE		11.9152					Not Significant
QORL1_MOUSE	1.78196	12.846	3.99259	0.00238285	0.00200725	-1.83167	Significant
EIF3I_MOUSE	-0.0405519	14.0096	-0.199624	0.845025	0.231153	-7.07977	Not Significant
BIG2_MOUSE	-1.54435	12.2773	-2.07113	0.0599255	0.0275531	-5.12657	Significant
MGLL_MOUSE	7.0709	13.767	17.5509	4.21956e-10	8.23571e-08	13.6018	Significant
UBL4A_MOUSE	-0.119847	12.3346	-0.282115	0.782529	0.21766	-7.05854	Not Significant
ACBG1_MOUSE	2.30227	13.4429	6.21784	3.9364e-05	8.31471e-05	2.22776	Significant
TPM4_MOUSE	-0.665576	13.5617	-2.75657	0.017001	0.00974718	-3.92784	Significant
ANX11_MOUSE	0.446345	13.283	0.90078	0.38494	0.126481	-6.6793	Not Significant
BIG1_MOUSE	0.696062	12.436	1.33904	0.204689	0.0762141	-6.20267	Not Significant
EAA2_MOUSE	-0.0151275	13.4797	-0.030309	0.976305	0.258262	-7.10064	Not Significant
CAR11_MOUSE		13.0409					Not Significant
DCUP_MOUSE	0.706684	12.7824	2.34503	0.0365008	0.0183767	-4.66256	Significant
STAM1_MOUSE	0.546629	14.575	3.5226	0.00403423	0.00306308	-2.50333	Significant
LIPA3_MOUSE	0.340582	14.3827	1.66165	0.121748	0.049605	-5.76424	Significant
MSRA_MOUSE	1.05481	13.3815	3.82452	0.0023028	0.00195446	-1.9386	Significant
WASF3_MOUSE	3.84266	13.1882	8.54421	1.55961e-06	8.03934e-06	5.54294	Significant
GPM6B_MOUSE	3.88458	13.2729	8.29278	3.77756e-06	1.40561e-05	4.72048	Significant
EMAL2_MOUSE	0.317136	14.0387	0.634388	0.537406	0.16446	-6.88853	Not Significant
TXD12_MOUSE	-0.364487	13.0267	-0.668855	0.5159	0.159442	-6.86522	Not Significant
OTOL1_MOUSE	-1.6767	13.5238	-4.79985	0.000657667	0.000743497	-0.369342	Significant
BRAF_MOUSE	0.241929	13.8376	1.08028	0.300669	0.104216	-6.50262	Not Significant
PPM1B_MOUSE	0.257862	13.554	1.12201	0.283204	0.0992032	-6.45772	Not Significant
VDAC1_MOUSE	-5.30073	12.7931	-9.69592	3.95423e-07	3.1739e-06	6.93896	Significant
MYH11_MOUSE	3.68648	15.1914	10.4229	1.77309e-07	2.03312e-06	7.74886	Significant
LYSM2_MOUSE	-0.222516	12.3782	-0.328864	0.74777	0.211128	-7.04332	Not Significant
RBMX_MOUSE	0.738037	13.3753	1.32738	0.212928	0.0785319	-6.21541	Not Significant
CSKP_MOUSE	4.76468	12.6198	13.635	2.18908e-08	5.14011e-07	9.87646	Significant
SC23B_MOUSE		11.4452					Not Significant
ABI1_MOUSE	3.77263	13.9988	15.8186	1.44654e-09	1.16108e-07	12.4549	Significant
VGLU1_MOUSE	5.15156	13.8055	8.56058	1.52805e-06	7.94954e-06	5.56382	Significant
MERL_MOUSE		13.1097					Not Significant
STRN3_MOUSE	2.40051	14.3031	6.72393	1.83979e-05	4.63545e-05	3.01086	Significant
MA6D1_MOUSE	2.39697	12.8767	5.17073	0.000375329	0.00047834	0.161907	Significant
SC31A_MOUSE	1.36216	14.1375	5.27293	0.00017906	0.00026457	0.668921	Significant
MCCB_MOUSE	-0.974739	13.6905	-2.48733	0.0280814	0.0147457	-4.41272	Significant
STK25_MOUSE	1.24766	12.3546	3.3474	0.00560034	0.00400333	-2.83165	Significant
PITC1_MOUSE	-0.131779	12.752	-0.162591	0.873472	0.237202	-7.08695	Not Significant
ATLA1_MOUSE	4.78184	13.05	5.768	0.000110843	0.000185906	1.26383	Significant
NEB2_MOUSE	1.1212	13.4977	1.67181	0.119696	0.0489466	-5.74942	Significant
RS23_MOUSE	-0.155916	13.3377	-0.308462	0.762873	0.213674	-7.05024	Not Significant
CEAM5_MOUSE		12.4538					Not Significant
LYPA1_MOUSE	-0.854988	14.2134	-1.43606	0.175838	0.0678547	-6.07777	Not Significant
IGHA_MOUSE		13.6593					Not Significant
RL19_MOUSE	0.18288	13.9512	0.618363	0.547575	0.166664	-6.89897	Not Significant
CE152_MOUSE	2.34444	13.4153	1.88425	0.0853976	0.0368806	-5.39189	Significant
NRDC_MOUSE	0.981292	14.4345	3.83734	0.00224895	0.00191618	-1.91468	Significant
NEGR1_MOUSE	0.407752	12.9228	1.44819	0.172481	0.0670199	-6.06171	Not Significant
LSM8_MOUSE	3.00517	13.5794	4.38791	0.00285318	0.00230661	-1.60534	Significant
LONM_MOUSE	-0.763576	14.6598	-1.82988	0.0915073	0.039124	-5.51181	Significant
PSMD9_MOUSE	-1.00492	13.7304	-2.4692	0.0290393	0.0151636	-4.44482	Significant
T22D3_MOUSE	-0.663649	10.5265					Not Significant
G6PD2_MOUSE	1.51818	13.6157	4.09518	0.00140227	0.00132417	-1.43596	Significant
AGM1_MOUSE	0.120062	14.6825	0.627908	0.541505	0.165444	-6.89278	Not Significant
RAGP1_MOUSE	2.92926	12.5042	2.22245	0.0496268	0.0235701	-4.7902	Significant
DLG3_MOUSE	-0.224762	15.2339	-0.902762	0.383928	0.126223	-6.6775	Not Significant
MFA1A_MOUSE		11.5134					Not Significant
MP2K2_MOUSE	2.61942	13.1526	3.26755	0.00650609	0.00454103	-2.98111	Significant
SIK3_MOUSE	0.451948	13.894	1.96896	0.0718201	0.0320008	-5.29277	Significant
RBM3_MOUSE	1.25415	12.7875	2.71004	0.0185488	0.0104012	-4.01259	Significant
RT31_MOUSE		12.0136					Not Significant
UBE2O_MOUSE	1.54957	14.4863	6.48298	2.63124e-05	6.07939e-05	2.64252	Significant
MESD_MOUSE	-1.01837	13.9353	-3.70623	0.00286621	0.00231382	-2.15952	Significant
THUM1_MOUSE	-0.938607	14.0721	-4.60678	0.000561182	0.000654164	-0.50238	Significant
PSIP1_MOUSE	-0.778961	15.4798	-1.7942	0.0972912	0.04107	-5.56656	Significant
KDM7A_MOUSE	0.390112	11.8271	0.609133	0.555576	0.168642	-6.85951	Not Significant
ITSN1_MOUSE	1.02916	13.8548	2.92049	0.0124979	0.00760792	-3.62688	Significant
DRG2_MOUSE	2.44028	12.3484	3.42783	0.00712797	0.00486627	-2.71796	Significant
RL10A_MOUSE	-1.16113	13.3568	-2.72319	0.0180978	0.0101991	-3.98867	Significant
KLC2_MOUSE	0.664077	12.8397	3.72956	0.00274485	0.00223188	-2.1159	Significant
AT12A_MOUSE		12.9174					Not Significant
HMGB2_MOUSE	0.209992	15.3584	0.425181	0.678022	0.195763	-7.00478	Not Significant
STXB5_MOUSE		11.5342					Not Significant
BIN2_MOUSE	-0.686412	13.7578	-1.8792	0.0840242	0.0364275	-5.43514	Significant
FLIP1_MOUSE		15.4093					Not Significant
WASL_MOUSE	1.37684	13.5823	4.38312	0.000834308	0.000901473	-0.907395	Significant
AEDO_MOUSE	1.81382	14.3544					Not Significant
BTBDH_MOUSE	0.398848	15.9245	1.98825	0.0694187	0.0313032	-5.26171	Significant
EVL_MOUSE	1.16802	13.1416	4.42181	0.00077865	0.000851156	-0.836958	Significant
CUX2_MOUSE	-1.47265	14.8556	-6.53638	2.42902e-05	5.75854e-05	2.72486	Significant
ADT1_MOUSE		12.7636					Not Significant
RO60_MOUSE	1.68557	13.962	4.53128	0.00064112	0.000729192	-0.638505	Significant
NMRL1_MOUSE	-0.822099	14.1047	-2.61381	0.0222003	0.012075	-4.18666	Significant
CEP55_MOUSE		14.1278					Not Significant
AT2B4_MOUSE		13.1136					Not Significant
COQ9_MOUSE	-0.78649	14.4723	-1.88324	0.0834367	0.0362007	-5.42881	Significant
HINT2_MOUSE	-0.759622	13.7238	-1.61973	0.130538	0.0526144	-5.82479	Not Significant
GIMA4_MOUSE	-0.876412	11.4074	-2.671	0.0212459	0.0116347	-4.1155	Significant
CGNL1_MOUSE	0.710043	11.7926	1.43933	0.174926	0.067596	-6.07345	Not Significant
NEUL_MOUSE	0.272547	13.7445	0.940982	0.364762	0.12127	-6.64211	Not Significant
F136A_MOUSE	0.318804	13.7249	0.628943	0.541842	0.165457	-6.77325	Not Significant
LORF2_MOUSE	-0.999322	14.4708	-5.60493	0.00010367	0.000175977	1.23088	Significant
LEG1_MOUSE	-1.23643	14.3102	-2.74066	0.0175155	0.00994071	-3.95686	Significant
ERP44_MOUSE	-0.501637	13.7963	-1.51106	0.155938	0.0616579	-5.97697	Not Significant
SYCC_MOUSE	-0.168032	16.8556	-0.77704	0.451768	0.143407	-6.78468	Not Significant
KIF3B_MOUSE	0.909582	16.6655	3.14167	0.00824364	0.00545559	-3.21627	Significant
RUVB2_MOUSE	-0.623593	13.5438	-4.00556	0.00165124	0.00149862	-1.60185	Significant
ARBK1_MOUSE	2.59786	13.5127	8.15157	2.56961e-06	1.10409e-05	5.03238	Significant
SMYD5_MOUSE	0.654659	13.2493	0.857037	0.407753	0.132144	-6.71813	Not Significant
ATPF1_MOUSE	2.03128	12.9016	10.5442	1.55777e-07	1.82344e-06	7.87909	Significant
OTOF_HUMAN	-0.529513	12.3576	-1.02331	0.325796	0.110941	-6.56163	Not Significant
DNJB1_MOUSE	1.3421	13.0667	3.76726	0.00255976	0.00210576	-2.04545	Significant
RHG35_MOUSE	1.89014	12.4079	1.98762	0.0739613	0.0327213	-5.1339	Significant
KRT84_MOUSE	-0.709621	12.3051	-2.08984	0.0579571	0.0268016	-5.09571	Significant
AN13A_MOUSE	-2.40351	11.5274	-2.76274	0.0179955	0.0101516	-3.953	Significant
NTRI_MOUSE	2.93571	13.3025	8.39094	1.89145e-06	9.15136e-06	5.34583	Significant
APEH_MOUSE	0.0478384	13.9684	0.1558	0.878709	0.237934	-7.08811	Not Significant
EPN3_MOUSE	0.952044	13.6923	4.83609	0.000376188	0.00047834	-0.0929459	Significant
LZTL1_MOUSE	0.107597	13.2044	0.361899	0.723546	0.205631	-7.03118	Not Significant
CUL2_MOUSE	1.83343	13.7974	4.28294	0.000998424	0.00101715	-1.09044	Significant
LMBL2_MOUSE	2.1677	13.8536	2.38655	0.033821	0.0172595	-4.59019	Significant
CARL2_MOUSE	-0.933191	15.1608	-0.991924	0.340278	0.114485	-6.59299	Not Significant
FAK2_MOUSE	1.41282	13.8714	2.51976	0.0264431	0.0140297	-4.35508	Significant
TFR1_MOUSE	-0.741978	12.3776	-1.72305	0.12161	0.0495849	-5.69001	Significant
HDDC2_MOUSE	-0.244842	13.1522	-1.19059	0.256203	0.0912234	-6.38095	Not Significant
SRSF6_MOUSE		13.326					Not Significant
ARP10_MOUSE		12.7418					Not Significant
CB39L_MOUSE	0.0448278	12.7163					Not Significant
RL17_MOUSE	-0.341682	13.837	-0.533387	0.604057	0.179575	-6.94928	Not Significant
SYLC_MOUSE	2.4122	14.4202	4.62155	0.000546798	0.000640052	-0.475825	Significant
ISOC1_MOUSE	0.377292	12.3592	0.89558	0.387605	0.127134	-6.684	Not Significant
ABCE1_MOUSE	-0.432378	15.0839	-0.56746	0.580574	0.17472	-6.93047	Not Significant
GAMT_MOUSE	0.232946	12.542	0.477628	0.641984	0.188064	-6.93654	Not Significant
TRNT1_MOUSE	-1.84132	14.0191	-7.56685	5.58355e-06	1.80298e-05	4.23675	Significant
SF01_MOUSE	-0.371338	15.3267	-1.1209	0.283661	0.0993011	-6.45893	Not Significant
RXRB_MOUSE		10.4819					Not Significant
AKA12_MOUSE	-1.53273	12.7196	-6.24695	3.76432e-05	8.01146e-05	2.27379	Significant
CE128_MOUSE	1.20065	12.2797	1.89587	0.0816229	0.0355603	-5.40896	Significant
COQ6_MOUSE	-0.598993	11.6141					Not Significant
ARHG2_MOUSE	0.322037	12.4112	0.859541	0.406423	0.13192	-6.71595	Not Significant
DCST1_MOUSE	0.783672	13.2648	1.32952	0.207721	0.0770368	-6.21459	Not Significant
CPNE7_MOUSE	1.04195	12.1847	2.7745	0.0208616	0.0115028	-4.02128	Significant
RFIP1_MOUSE	-1.19284	17.1071	-2.99095	0.0109468	0.00680372	-3.49653	Significant
TRI45_MOUSE	-0.259933	15.7382	-0.671228	0.516781	0.159626	-6.86096	Not Significant
U5S1_MOUSE	0.95355	13.4643	0.840572	0.41657	0.133968	-6.7323	Not Significant
TTC1_MOUSE	0.401023	13.5693	2.05434	0.0617456	0.0282053	-5.15417	Significant
SYFA_MOUSE	-1.07	14.3314	-5.38289	0.000149156	0.000228735	0.856737	Significant
SIR2_MOUSE	1.29517	13.6725	3.5513	0.00382379	0.00292305	-2.44955	Significant
LIPB1_MOUSE	1.32824	14.2648	1.17574	0.261873	0.0927721	-6.39788	Not Significant
RL27A_MOUSE	-1.57431	14.2123	-5.51381	0.00012026	0.000196996	1.07818	Significant
NAGK_MOUSE	-0.16838	13.6538	-0.540614	0.598392	0.178647	-6.94605	Not Significant
QKI_MOUSE	-1.08727	12.9487	-3.42059	0.00488227	0.00355793	-2.69451	Significant
RAP2B_MOUSE		12.5411					Not Significant
RIMS3_MOUSE	2.44113	12.4204	6.34703	3.23099e-05	7.11996e-05	2.4311	Significant
ASAP1_MOUSE	0.667394	11.8843	1.29999	0.219393	0.0802529	-6.13363	Not Significant
NR2C1_MOUSE		14.3133					Not Significant
KLH20_MOUSE	-0.162756	12.6479	-0.467485	0.648297	0.189629	-6.98483	Not Significant
ADH7_MOUSE		11.8319					Not Significant
ORC2_MOUSE	-8.08563	13.3834	-11.0417	9.27708e-08	1.37169e-06	8.39895	Significant
RXRA_MOUSE		14.2667					Not Significant
PTEN_MOUSE	-0.251596	13.5865	-1.16132	0.267475	0.0945182	-6.41417	Not Significant
NR5A2_MOUSE	0.16922	11.6941	0.181653	0.860767	0.234318	-6.8397	Not Significant
OSCP1_MOUSE		12.4777					Not Significant
TIGAR_MOUSE	2.28933	12.19	3.79308	0.00398091	0.00303079	-2.12409	Significant
HSPB1_MOUSE	-1.60581	12.8514	-4.92636	0.000321996	0.000424302	0.066505	Significant
MBB1A_MOUSE	1.5356	12.3629	4.7357	0.00056379	0.000655843	-0.448373	Significant
POLK_MOUSE	-0.409236	15.0864	-1.07476	0.303039	0.104715	-6.50846	Not Significant
IF2H_MOUSE	0.797369	14.0545	2.56266	0.0244182	0.0131414	-4.27849	Significant
AGAP1_MOUSE	1.92117	14.5399	2.39853	0.034694	0.0175932	-4.5493	Significant
ZSWM5_MOUSE	1.15738	11.5134	1.97023	0.0937039	0.0398853	-5.12937	Significant
DOC2B_MOUSE	-1.18988	15.7427	-2.21195	0.046521	0.0223515	-4.89109	Significant
NECA2_MOUSE	-0.885103	13.1138	-1.48815	0.163969	0.0642902	-6.00848	Not Significant
DNJB6_MOUSE	1.47308	12.5696	3.42632	0.0048302	0.00352455	-2.68378	Significant
KKCC2_MOUSE	0.119818	14.1148	0.447988	0.661922	0.192499	-6.99425	Not Significant
HEXB_MOUSE	-0.27501	15.0645	-0.838506	0.417686	0.134104	-6.73407	Not Significant
EM55_MOUSE	-0.00881053	15.5278	-0.0100379	0.992151	0.261102	-7.10108	Not Significant
PO5F2_MOUSE	-0.62791	14.1823	-2.35576	0.0357894	0.0180996	-4.6439	Significant
GSDC4_MOUSE		10.4756					Not Significant
RL10_MOUSE	-0.228858	13.6188	-0.478664	0.640544	0.187797	-6.97925	Not Significant
PDE12_MOUSE	-0.55397	12.0772	-1.37179	0.194544	0.0734706	-6.16123	Not Significant
DGUOK_MOUSE	0.742996	12.5139	1.72491	0.114241	0.0470237	-5.67805	Significant
SRSF1_MOUSE	-1.28783	15.3414	-4.3623	0.000865949	0.000930294	-0.945358	Significant
PLPL8_MOUSE	-1.29369	12.3977	-1.87467	0.0868013	0.0373719	-5.44817	Significant
AAMDC_MOUSE	-0.288403	13.8134	-1.18687	0.257616	0.0914947	-6.38521	Not Significant
PCNP_MOUSE		12.7032					Not Significant
MEIOC_MOUSE		11.3619					Not Significant
TPC2L_MOUSE		12.4793					Not Significant
MEF2A_MOUSE	-1.95336	12.831	-1.8597	0.0915671	0.039124	-5.36142	Significant
AFAD_MOUSE	1.68579	11.4973	6.23578	5.57166e-05	0.000109176	1.97395	Significant
PADI1_MOUSE	-0.704592	14.2825	-2.55753	0.0246522	0.013242	-4.28767	Significant
P3H3_MOUSE	-0.330029	13.5835	-0.538483	0.599818	0.178883	-6.94726	Not Significant
RICTR_MOUSE	0.805524	13.3483	3.67033	0.0030637	0.00244514	-2.22666	Significant
MK12_MOUSE	-0.19474	12.6699	-0.511529	0.618006	0.182755	-6.96212	Not Significant
PALM2_MOUSE	4.02633	12.627					Not Significant
PR40A_MOUSE	-0.67139	12.7276	-2.2571	0.0446305	0.021636	-4.83009	Significant
SIAS_MOUSE	-0.868083	13.4494	-2.53462	0.0257239	0.0137389	-4.32859	Significant
GCSH_MOUSE	2.78376	14.0896	4.74167	0.000443164	0.000546047	-0.260783	Significant
DC1I2_MOUSE	-0.108065	14.6694	-0.641073	0.533195	0.163501	-6.88409	Not Significant
GSDC2_MOUSE		10.5353					Not Significant
PTBP2_MOUSE	1.37809	14.773	3.37785	0.00528947	0.00381999	-2.77461	Significant
GCAB_MOUSE	2.62841	12.917	2.33	0.0468828	0.0224787	-4.63369	Significant
BZW1_MOUSE	-0.423951	12.6562	-0.911376	0.379548	0.12537	-6.66963	Not Significant
PMGE_MOUSE	0.199532	12.5522	0.355842	0.727965	0.206783	-7.03349	Not Significant
EPN2_MOUSE	0.0516515	13.7278	0.221077	0.828647	0.227893	-7.07494	Not Significant
SHAN2_MOUSE	-0.0122141	12.6666	-0.0144475	0.988704	0.2604	-7.10102	Not Significant
EFNB3_MOUSE		12.6789					Not Significant
FARP1_MOUSE	1.26079	14.2158	3.12863	0.00844842	0.00555187	-3.24059	Significant
COPB2_MOUSE	-0.315674	15.7569	-1.22691	0.242741	0.0870926	-6.33884	Not Significant
TPPC3_MOUSE	3.19364	13.0621	6.11773	4.5945e-05	9.42145e-05	2.06857	Significant
SRSF7_MOUSE	-1.92846	12.9639	-5.38495	0.000570376	0.000661026	-0.114875	Significant
PDE2A_MOUSE	2.69259	13.6004	8.39046	1.89258e-06	9.15136e-06	5.34522	Significant
GNA11_MOUSE		13.1649					Not Significant
NINL_MOUSE	0.424832	13.9336	1.03079	0.32241	0.109988	-6.55403	Not Significant
SYEM_MOUSE	2.03183	11.4884	2.24421	0.101319	0.0425784	-4.82614	Significant
KKCC1_MOUSE	1.14419	13.7809	1.57816	0.139796	0.0558938	-5.88383	Not Significant
CELF2_MOUSE	1.66271	13.5973	3.29947	0.00612749	0.00431429	-2.92138	Significant
TCAF1_MOUSE		11.307					Not Significant
UCHL5_MOUSE	-0.0913605	14.8139	-0.189135	0.853061	0.232445	-7.08195	Not Significant
FA98B_MOUSE	0.124208	14.685	0.155995	0.878559	0.237934	-7.08808	Not Significant
SERB_MOUSE	1.98531	13.6495	5.18575	0.00020722	0.000294757	0.518865	Significant
MK13_MOUSE	-0.203061	16.6561	-0.725332	0.481771	0.150718	-6.82455	Not Significant
KGP1_MOUSE		11.5449					Not Significant
CAN11_MOUSE	-0.153876	13.2593	-0.23497	0.818084	0.22554	-7.07155	Not Significant
GBP4_MOUSE	-0.320638	12.5133	-0.923676	0.373355	0.123542	-6.65829	Not Significant
COPD_MOUSE	0.737514	13.893	2.85019	0.0142629	0.00846226	-3.75638	Significant
DGKE_MOUSE		11.4074					Not Significant
MEF2D_MOUSE		13.0206					Not Significant
LYAG_MOUSE	0.0340164	13.7334	0.0648513	0.949331	0.253153	-7.09887	Not Significant
EIF3B_MOUSE	-0.427186	14.8714	-2.26672	0.0421155	0.0207026	-4.79768	Significant
NOL8_MOUSE		11.5972					Not Significant
GSTO1_MOUSE	-0.45907	14.3115	-3.09296	0.00903491	0.00587543	-3.30703	Significant
CFA65_MOUSE	-0.468784	12.3629	-1.9976	0.068282	0.0308649	-5.2466	Significant
MEP50_MOUSE	-1.59056	13.0582	-2.8651	0.0138691	0.00828396	-3.72897	Significant
KCD16_MOUSE	1.36347	13.5032	2.94019	0.0120435	0.00737715	-3.59048	Significant
RIOX1_MOUSE	2.60969	13.1865	7.65785	4.93518e-06	1.66041e-05	4.36344	Significant
FBX22_MOUSE	-0.346947	13.1572	-1.53053	0.151098	0.0599548	-5.95022	Not Significant
NOM1_MOUSE		10.703					Not Significant
TSNAX_MOUSE	1.12178	15.2361	5.2344	0.000190974	0.000275131	0.602734	Significant
PCD18_MOUSE	0.861884	11.9334	2.699	0.0189358	0.0106075	-4.03264	Significant
CABP1_MOUSE	-3.49198	12.7106	-1.60853	0.149736	0.0594987	-5.54247	Not Significant
RGL3_MOUSE		11.3339					Not Significant
PLCD_MOUSE	-2.05587	15.3243	-6.03933	5.19082e-05	0.000104162	1.94292	Significant
ELAV3_MOUSE		11.2994					Not Significant
PDC6I_MOUSE	0.471048	14.0751	1.38208	0.19144	0.0726287	-6.14804	Not Significant
IMA4_MOUSE	1.17938	13.6069	3.80133	0.00240354	0.00202164	-1.98186	Significant
LAMC3_MOUSE	1.69704	13.6811	2.0726	0.0597689	0.0275036	-5.12416	Significant
ANM5_MOUSE	-1.98722	13.357	-4.60949	0.000558515	0.000652409	-0.497508	Significant
SCAM1_MOUSE	1.77896	13.44	4.3024	0.000964107	0.001003	-1.05481	Significant
UBCP1_MOUSE	-1.7525	13.6371	-3.66695	0.00308304	0.00245709	-2.233	Significant
ELAV1_MOUSE	-0.419268	13.2159	-0.844661	0.414369	0.133602	-6.72881	Not Significant
SPN90_MOUSE	2.63264	13.3628	7.75011	4.35908e-06	1.54638e-05	4.49079	Significant
CUL4A_MOUSE	-0.196269	13.4677	-0.640715	0.53342	0.163501	-6.88433	Not Significant
SNTB1_MOUSE	0.663455	13.6872	0.672365	0.513739	0.159024	-6.86278	Not Significant
MOCS3_MOUSE		12.38					Not Significant
CC150_MOUSE	-0.987272	13.4231	-2.76391	0.0167688	0.0096337	-3.91444	Significant
GMPPA_MOUSE	1.01152	12.6626	3.96472	0.00177943	0.00158427	-1.67765	Significant
GMPR2_MOUSE	-1.68399	13.1808	-2.58124	0.0235887	0.0127638	-4.24519	Significant
ZRAB2_MOUSE	-0.854764	13.1566	-3.57545	0.00365544	0.00281735	-2.40432	Significant
UBXN1_MOUSE	-0.692875	13.5066	-3.05703	0.00966696	0.00619327	-3.37388	Significant
ATG4D_MOUSE	0.692657	12.731	2.2742	0.0454069	0.0219934	-4.70703	Significant
MEF2C_MOUSE		11.4485					Not Significant
ARMX3_MOUSE		9.98157					Not Significant
HNRLL_MOUSE	0.781921	13.452	2.54368	0.0252948	0.0135225	-4.31242	Significant
SYNEM_MOUSE	1.66063	13.8262	2.0849	0.0584704	0.0270167	-5.10386	Significant
HAGHL_MOUSE	-0.277479	12.8191	-1.36158	0.197662	0.0743364	-6.17423	Not Significant
ZO2_MOUSE	-1.37412	12.7959	-3.93911	0.00186497	0.00163472	-1.72522	Significant
PATL1_MOUSE		12.8986					Not Significant
RAI14_MOUSE	1.78467	12.0431	3.63664	0.00372297	0.00286156	-2.37892	Significant
ZCH18_MOUSE		11.179					Not Significant
RCAN1_MOUSE	2.23902	13.0357	7.29551	8.11625e-06	2.45173e-05	3.85256	Significant
ARL2_MOUSE	-0.624501	12.8354	-2.53903	0.0269597	0.0142365	-4.23512	Significant
KAD5_MOUSE	2.15068	13.2126	4.09736	0.0013967	0.00132206	-1.43192	Significant
ARL6_MOUSE	0.0577509	12.6179	0.198071	0.846494	0.231329	-7.07996	Not Significant
KI13A_MOUSE	-0.856049	13.0744	-1.97792	0.0706958	0.0316252	-5.27837	Significant
CASL_MOUSE		10.611					Not Significant
TXND5_MOUSE	0.69562	14.0214	3.31463	0.00595551	0.00423165	-2.893	Significant
CPSF5_MOUSE	-1.51664	13.1911	-5.89206	6.54336e-05	0.000122255	1.70451	Significant
POMT2_MOUSE		11.2975					Not Significant
KCNN4_MOUSE	-0.492696	13.7123	-1.60415	0.133944	0.0537941	-5.84703	Not Significant
MANF_MOUSE	0.4082	13.8028	1.62614	0.129159	0.0522084	-5.81559	Not Significant
SMC1B_MOUSE		11.8195					Not Significant
XPO1_MOUSE	-0.603173	15.0904	-2.19086	0.0483308	0.0230716	-4.9268	Significant
FMO4_MOUSE	-1.20122	11.968	-2.59481	0.0260601	0.0138657	-4.13878	Significant
ZER1_MOUSE	0.241884	11.9515	0.68694	0.508805	0.157857	-6.69672	Not Significant
AGFG1_MOUSE	-0.847572	14.0868	-3.87818	0.00208594	0.00180033	-1.83858	Significant
GELS_MOUSE	-0.758885	14.4884	-3.05096	0.00977789	0.0062571	-3.38515	Significant
SNX6_MOUSE	0.432911	13.8366	0.446744	0.662796	0.192554	-6.99484	Not Significant
PHOCN_MOUSE	0.515071	13.3624	1.9352	0.0782793	0.0343343	-5.35394	Significant
LGMN_MOUSE		13.2486					Not Significant
COG6_MOUSE	-1.95176	11.8154	-3.96906	0.00176533	0.00157812	-1.66959	Significant
THOC4_MOUSE	-0.564234	13.3567	-1.42494	0.178961	0.0687294	-6.0924	Not Significant
TMOD1_MOUSE	0.445293	12.0696	1.12301	0.296791	0.102935	-6.29258	Not Significant
KCAB2_MOUSE	0.430787	14.8754	1.67809	0.118443	0.048505	-5.74022	Significant
LUZP1_MOUSE	0.760767	12.1391	1.19362	0.255059	0.0908744	-6.37748	Not Significant
SPB12_MOUSE	5.67946	13.5523	6.37955	0.000108671	0.000182848	1.51155	Significant
T22D1_MOUSE	-0.294581	14.8467	-0.870418	0.40068	0.130577	-6.70643	Not Significant
DRC1_MOUSE	-0.2758	13.0447	-1.05167	0.313101	0.10753	-6.53259	Not Significant
NPHN_MOUSE		13.1149					Not Significant
ATX2_MOUSE	1.20874	13.4964	2.9053	0.0138974	0.00828396	-3.58849	Significant
NACC2_MOUSE		10.7912					Not Significant
ODB2_MOUSE	2.48291	12.3847	4.71679	0.000986899	0.00101191	-0.783753	Significant
HOME2_MOUSE	0.340084	12.1508	0.302188	0.767976	0.214675	-7.05198	Not Significant
PACN2_MOUSE	1.06585	14.2978	4.33824	0.000904059	0.00096022	-0.989269	Significant
LRIQ4_MOUSE	-2.78883	15.0997	-6.9224	1.37809e-05	3.65395e-05	3.3082	Significant
CATA_MOUSE	-0.967461	13.3522	-3.22252	0.00708072	0.00484578	-3.06532	Significant
CFA61_MOUSE	-0.731311	12.092	-0.590992	0.568541	0.171835	-6.86953	Not Significant
ARHL2_MOUSE	-1.00541	13.5073	-4.47333	0.000710456	0.000790452	-0.743397	Significant
MACD2_MOUSE	0.135611	13.2438	0.36308	0.722685	0.205491	-7.03073	Not Significant
TCEA1_MOUSE	-1.30119	13.6279	-5.89147	6.54941e-05	0.000122255	1.70356	Significant
RL21_MOUSE	0.281238	14.2757	0.690698	0.502535	0.156257	-6.84985	Not Significant
SEC13_MOUSE	1.28489	13.7262	2.84765	0.0143311	0.0084938	-3.76105	Significant
MA7D1_MOUSE	0.784725	14.8293	2.75114	0.017175	0.00979695	-3.93775	Significant
PUF60_MOUSE	-0.328199	14.2556	-1.46918	0.1668	0.0650373	-6.0337	Not Significant
BAG5_MOUSE	-0.410445	11.8521	-1.35138	0.202903	0.0758505	-6.18645	Not Significant
RL31_MOUSE	3.60021	13.2918	12.0119	3.56197e-08	6.67111e-07	9.35202	Significant
KAD2_MOUSE	-0.802449	13.1021	-3.31447	0.00595739	0.00423165	-2.89332	Significant
AIFM1_MOUSE	0.618533	12.2976	1.67454	0.121338	0.0495101	-5.70623	Significant
EIPR1_MOUSE	0.418383	13.5357	2.0564	0.0615202	0.028171	-5.1508	Significant
CE104_MOUSE		11.8033					Not Significant
RBM8A_MOUSE	-0.941662	13.049	-3.59179	0.00354577	0.00274412	-2.37371	Significant
2A5A_MOUSE	0.0178102	11.9443	0.0521759	0.959223	0.254944	-7.09967	Not Significant
ACSM5_MOUSE		10.2819					Not Significant
PLD1_MOUSE	-1.07832	12.2859	-1.31792	0.218919	0.0801319	-6.07595	Not Significant
PRP4B_MOUSE	2.27761	12.2023	2.45843	0.0330279	0.0169373	-4.47256	Significant
TRXR2_MOUSE	1.31046	13.4069	1.89017	0.0824377	0.0358226	-5.41794	Significant
CYH2_MOUSE	0.829029	13.0223	2.81697	0.0151807	0.00891272	-3.81736	Significant
CETN1_MOUSE	0.50805	12.1915	0.775503	0.452642	0.143523	-6.7859	Not Significant
PODN_MOUSE	0.407118	13.0046					Not Significant
PDE6D_MOUSE		12.7206					Not Significant
AN13D_MOUSE	-0.482843	13.851	-1.36712	0.195964	0.0737966	-6.16718	Not Significant
NUDC3_MOUSE	0.0358702	12.3994	0.0868641	0.932173	0.249169	-7.09708	Not Significant
NDK3_MOUSE	2.65781	13.1274	7.72374	7.56174e-06	2.29657e-05	4.0068	Significant
IPO7_MOUSE	2.80178	13.2839	5.86128	6.87036e-05	0.000126564	1.65431	Significant
UBP46_MOUSE	1.23353	11.9899	4.94729	0.000524984	0.000619683	-0.269543	Significant
AASD1_MOUSE	1.47839	13.0843	2.82703	0.0148968	0.00878275	-3.79891	Significant
PUR4_MOUSE	-0.298962	15.1722	-0.646471	0.529809	0.163073	-6.88049	Not Significant
NDRG1_MOUSE	-2.28928	14.2513	-4.25797	0.00104432	0.00105533	-1.13621	Significant
ZNFX1_MOUSE		11.2441					Not Significant
MYG1_MOUSE	-0.799897	13.1727	-3.33188	0.00576584	0.00410597	-2.86072	Significant
PGRC1_MOUSE	0.897671	13.0537	2.39263	0.0334448	0.0171142	-4.57955	Significant
STIM1_MOUSE		13.4385					Not Significant
ACAD8_MOUSE	2.88564	13.7339	5.76189	8.0497e-05	0.000144039	1.49124	Significant
GMDS_MOUSE	1.07097	12.9859	4.20649	0.00114597	0.00113359	-1.23076	Significant
SSBP_MOUSE	-1.76835	12.6972					Not Significant
ACY1_MOUSE	0.51431	14.4615	3.11072	0.00873795	0.00571539	-3.27396	Significant
PSD1_MOUSE		12.0684					Not Significant
MYO5A_MOUSE	0.459516	14.5581	1.10673	0.28951	0.101097	-6.47432	Not Significant
CNGA2_MOUSE	-4.16773	16.6493	-8.24102	2.28987e-06	1.01306e-05	5.15033	Significant
KASH5_MOUSE		11.3249					Not Significant
RL18A_MOUSE	-0.850855	13.0293	-2.99267	0.0109114	0.00678929	-3.49335	Significant
RTF1_MOUSE		11.6951					Not Significant
TSP4_MOUSE		11.9082					Not Significant
TGO1_MOUSE	8.48849	16.0826	6.16704	0.000141085	0.000220196	1.26151	Significant
NEPN_MOUSE		10.8688					Not Significant
PWP2A_MOUSE		11.3832					Not Significant
CBR4_MOUSE	-0.582656	12.3797	-1.5187	0.154023	0.0609865	-5.9665	Not Significant
MUTA_MOUSE	-0.675849	13.7649	-1.3572	0.199012	0.074744	-6.17978	Not Significant
HEM6_MOUSE	-0.278471	14.0092	-0.283805	0.781263	0.217523	-7.05803	Not Significant
PHOP1_MOUSE		11.6459					Not Significant
HGB1A_HUMAN	-0.686228	15.2252	-1.98585	0.0697138	0.0313356	-5.26559	Significant
SYFB_MOUSE	0.349385	14.9367	0.917454	0.37648	0.124502	-6.66405	Not Significant
LTN1_MOUSE	-1.23371	12.2827	-3.39447	0.00651641	0.00454258	-2.89712	Significant
SNRPA_MOUSE	-0.878796	13.4799	-3.98547	0.00171306	0.00154247	-1.63912	Significant
ARPIN_MOUSE	-1.12072	12.5684	-2.10567	0.0605786	0.0277625	-4.9801	Significant
GLYM_MOUSE	-0.856661	13.9194	-2.69792	0.0189739	0.0106105	-4.03459	Significant
K1107_MOUSE	2.09467	14.3296	7.11223	1.05034e-05	3.05777e-05	3.58752	Significant
THNS1_MOUSE	-0.41016	13.2124	-0.869574	0.401123	0.130577	-6.70717	Not Significant
ISCA2_MOUSE	-0.117992	12.5442	-0.253306	0.804201	0.22273	-7.06677	Not Significant
KCRM_MOUSE	-0.4309	11.6718	-0.479434	0.640738	0.187797	-6.97815	Not Significant
TSN7_MOUSE	2.92347	12.411	4.47464	0.00109292	0.00109852	-0.966125	Significant
CF157_MOUSE		10.6439					Not Significant
CARL3_MOUSE		12.2557					Not Significant
YJEN3_MOUSE	-0.240087	11.6593					Not Significant
ERF3B_MOUSE	-0.0899593	11.8736	-0.212946	0.834845	0.228925	-7.07683	Not Significant
RNF14_MOUSE	0.341718	12.9567	0.609181	0.55345	0.168179	-6.90484	Not Significant
TMC2_MOUSE		11.9807					Not Significant
KBL_MOUSE	-1.27008	12.6356	-2.02316	0.0652625	0.0296431	-5.20513	Significant
ROCK1_MOUSE	0.776473	14.2767	0.840172	0.416786	0.133968	-6.73265	Not Significant
TIM44_MOUSE	-4.75365	14.1138	-6.28645	3.54346e-05	7.62811e-05	2.33605	Significant
KDM2B_MOUSE	1.93158	12.1915	4.83895	0.00114365	0.00113329	-0.819189	Significant
IGBP1_MOUSE	0.94534	12.9152	4.06464	0.00148243	0.0013813	-1.49242	Significant
PPIL1_MOUSE	-0.65021	13.4908	-1.70486	0.113234	0.0466437	-5.70081	Significant
IL6RB_MOUSE		10.0914					Not Significant
SNTB2_MOUSE		12.1506					Not Significant
MYLK_MOUSE	1.38528	15.3216	3.09075	0.00907257	0.00589148	-3.31115	Significant
AL1A2_MOUSE	0.787509	15.6284	2.73714	0.0176314	0.0099863	-3.96328	Significant
CDC5L_MOUSE	1.18921	12.223	2.59835	0.0242255	0.0130628	-4.24333	Significant
TET2_MOUSE	0.23045	13.9345	0.23941	0.815058	0.224926	-7.02764	Not Significant
MK10_HUMAN	-1.16763	13.6049	-2.6982	0.0217671	0.0118739	-3.99259	Significant
HDAC2_MOUSE	1.11687	14.4306	3.18882	0.00754397	0.00510069	-3.12828	Significant
MAP7_MOUSE	-1.31134	12.8177	-3.72842	0.00275064	0.00223336	-2.11802	Significant
SLK_MOUSE	1.77172	14.7225	6.396	2.9998e-05	6.68839e-05	2.50755	Significant
ACAD9_MOUSE	-1.11487	13.9294	-2.67216	0.0199101	0.0110431	-4.08131	Significant
CNGA3_MOUSE		10.043					Not Significant
APCL_MOUSE	-0.395486	15.5261	-1.03298	0.321426	0.109736	-6.55181	Not Significant
DRC11_MOUSE	1.18348	13.085	3.39148	0.00515595	0.00373798	-2.74906	Significant
5NTC_MOUSE	-0.541768	14.42	-1.92431	0.0776713	0.0341109	-5.36403	Significant
RFOX1_MOUSE	-1.25254	13.1258	-5.67543	9.24941e-05	0.000161446	1.34826	Significant
ERF3A_HUMAN	-0.685341	13.6081	-2.94731	0.0118833	0.00730499	-3.57732	Significant
CSKI1_MOUSE	2.14732	13.4941	8.96749	9.27446e-07	5.60319e-06	6.07305	Significant
CMPK2_MOUSE	-0.211969	13.4147	-0.384133	0.707414	0.202021	-7.02238	Not Significant
[truncated: 488 more rows]
